# Supplementary material for: Deep active optimization for complex systems
Source: Nat Comput Sci. 2025 Aug 25;5(9):801–12. doi: 10.1038/s43588-025-00858-x (PMC12457189; doi:10.1038/s43588-025-00858-x)
Supplement: Supplementary file 3 — Statistical source data. [file 43588_2025_858_MOESM3_ESM.xlsx]

## Sheet: a
Number of data acquisition	BO-ninit20 (test #1)	BO-ninit20 (test #2)	BO-ninit20 (test #3)	BO-ninit20 (test #4)	BO-ninit20 (test #5)	BO-ninit200 (test #1)	BO-ninit200 (test #2)	BO-ninit200 (test #3)	BO-ninit200 (test #4)	BO-ninit200 (test #5)	TurBO-ninit20 (test #1)	TurBO-ninit20 (test #2)	TurBO-ninit20 (test #3)	TurBO-ninit20 (test #4)	TurBO-ninit20 (test #5)	TurBO-ninit200 (test #1)	TurBO-ninit200 (test #2)	TurBO-ninit200 (test #3)	TurBO-ninit200 (test #4)	TurBO-ninit200 (test #5)	DANTE-ninit20 (test #1)	DANTE-ninit20 (test #2)	DANTE-ninit20 (test #3)	DANTE-ninit20 (test #4)	DANTE-ninit20 (test #5)	DANTE-ninit200 (test #1)	DANTE-ninit200 (test #2)	DANTE-ninit200 (test #3)	DANTE-ninit200 (test #4)	DANTE-ninit200 (test #5)
0	9.50225	9.50225	9.50225	9.50225	9.50225	7.09458	7.09458	7.09458	7.09458	7.09458	7.84426	8.56578	8.677	8.34525	8.45315	7.94475	6.35237	7.53847	6.30421	7.37138	8.29104	8.63096	7.9054	7.75425	8.46698	7.62721	6.24545	7.61231	6.70627	7.64452
1	9.50225	9.50225	9.50225	9.50225	9.50225	1.01738	1.01738	1.01738	1.01738	1.01738	7.84426	8.56578	8.677	8.34525	8.45315	7.94475	6.35237	7.53847	6.30421	7.37138	8.29104	8.63096	7.9054	7.75425	8.46698	5.34987	4.84386	4.95795	4.38597	5.08593
2	7.7095	7.7095	7.7095	7.7095	7.7095	1.01738	1.01738	1.01738	1.01738	1.01738	7.84426	8.56578	8.677	8.34525	8.45315	7.94475	6.35237	7.53847	6.30421	7.37138	8.29104	8.63096	7.9054	7.75425	8.46698	5.22383	4.84386	4.95795	4.34789	5.08593
3	7.7095	7.7095	7.7095	7.7095	7.7095	1.01738	1.01738	1.01738	1.01738	1.01738	7.84426	7.89215	8.677	8.34525	8.45315	7.06189	6.35237	7.53847	6.30421	7.37138	8.29104	8.63096	7.9054	7.75425	8.46698	5.22383	4.84386	4.95795	4.34789	5.08593
4	7.7095	7.7095	7.7095	7.7095	7.7095	1.01738	1.01738	1.01738	1.01738	1.01738	7.84426	7.50438	8.15343	8.34525	8.45315	7.06189	6.35237	7.53847	5.88008	7.37138	8.29104	8.63096	7.9054	7.75425	8.46698	5.22383	4.84386	4.95795	4.34789	5.08593
5	6.36456	6.36456	6.36456	6.36456	6.36456	1.01738	1.01738	1.01738	1.01738	1.01738	7.84426	7.50438	8.15343	8.34525	8.45315	7.06189	6.35237	7.53847	5.88008	7.37138	8.29104	8.63096	7.9054	7.75425	8.46698	5.22383	4.84386	4.95795	4.34789	5.08593
6	6.17152	6.17152	6.17152	6.17152	6.17152	1.01738	1.01738	1.01738	1.01738	1.01738	7.84426	7.50438	8.15343	8.34525	8.45315	7.06189	6.35237	7.53847	5.88008	7.37138	8.29104	8.63096	7.9054	7.75425	8.46698	5.22383	4.84386	4.95795	4.34789	5.08593
7	6.17152	6.17152	6.17152	6.17152	6.17152	1.01738	1.01738	1.01738	1.01738	1.01738	7.84426	7.50438	8.15343	8.34525	8.45315	6.81611	6.35237	7.53847	5.88008	7.37138	8.29104	8.63096	7.9054	7.75425	8.46698	5.22383	4.84386	4.95795	4.34789	5.08593
8	6.17152	6.17152	6.17152	6.17152	6.17152	1.01738	1.01738	1.01738	1.01738	1.01738	7.84426	7.50438	8.15343	8.34525	8.3695	6.81611	6.35237	7.53847	5.88008	7.37138	8.29104	8.63096	7.9054	7.75425	8.46698	5.22383	4.84386	4.95795	4.34789	5.08593
9	6.17152	6.17152	6.17152	6.17152	6.17152	1.01738	1.01738	1.01738	1.01738	1.01738	7.84426	7.50438	8.15343	8.34525	8.3695	6.81611	6.35237	7.53847	5.88008	7.37138	8.29104	8.63096	7.9054	7.75425	8.46698	5.22383	4.84386	4.95795	4.34789	5.08593
10	6.17152	6.17152	6.17152	6.17152	6.17152	1.01738	1.01738	1.01738	1.01738	1.01738	7.84426	7.50438	8.15343	8.34525	8.3695	6.81611	6.35237	7.53847	5.88008	7.37138	8.29104	8.63096	7.9054	7.75425	8.46698	5.22383	4.84386	4.95795	4.34789	5.04403
11	6.17152	6.17152	6.17152	6.17152	6.17152	1.01738	1.01738	1.01738	1.01738	1.01738	7.84426	7.50438	8.15343	8.34525	8.3695	5.71498	6.35237	7.53847	5.88008	7.37138	8.29104	8.63096	7.9054	7.75425	8.46698	5.22383	4.84386	4.95795	4.34789	5.04403
12	6.17152	6.17152	6.17152	6.17152	6.17152	1.01738	1.01738	1.01738	1.01738	1.01738	7.84426	7.50438	8.15343	7.73687	8.3695	4.99902	6.35237	7.53847	5.54716	7.37138	8.29104	8.63096	7.9054	7.75425	8.46698	5.22383	4.84386	4.95795	4.34789	5.04403
13	5.94678	5.94678	5.94678	5.94678	5.94678	1.01738	1.01738	1.01738	1.01738	1.01738	7.84426	7.50438	8.15343	7.73687	8.3695	4.99902	6.35237	7.53847	5.54716	7.37138	8.29104	8.63096	7.9054	7.75425	8.46698	5.22383	4.84386	4.95795	4.34789	5.03444
14	5.94678	5.94678	5.94678	5.94678	5.94678	1.01738	1.01738	1.01738	1.01738	1.01738	7.84426	7.50438	8.15343	7.73687	8.3695	4.99902	5.89295	7.53847	5.54716	7.37138	8.29104	8.63096	7.9054	7.75425	8.46698	5.22383	4.84386	4.95795	4.34789	5.03444
15	5.94678	5.94678	5.94678	5.94678	5.94678	1.01738	1.01738	1.01738	1.01738	1.01738	7.84426	7.50438	8.15343	7.73687	8.3695	4.99902	5.89295	7.53847	5.54716	7.37138	8.29104	8.63096	7.9054	7.75425	8.46698	5.21573	4.84386	4.95795	4.34789	5.03444
16	5.94678	5.94678	5.94678	5.94678	5.94678	1.01738	1.01738	1.01738	1.01738	1.01738	7.84426	7.50438	8.15343	7.73687	8.3695	4.99902	5.89295	7.53847	5.54716	7.37138	8.29104	8.63096	7.9054	7.75425	8.46698	5.18234	4.84386	4.95795	4.34789	5.006
17	5.94678	5.94678	5.94678	5.94678	5.94678	1.01738	1.01738	1.01738	1.01738	1.01738	7.84426	7.50438	8.15343	7.73687	8.3695	4.99902	5.89295	7.53847	5.54716	7.37138	8.29104	8.63096	7.9054	7.75425	8.46698	5.18234	4.84386	4.95795	4.34789	5.006
18	5.94678	5.94678	5.94678	5.94678	5.94678	1.01738	1.01738	1.01738	1.01738	1.01738	7.84426	7.50438	8.15343	7.73687	8.3695	4.99902	5.57809	7.53847	5.54716	7.37138	8.29104	8.63096	7.9054	7.75425	8.46698	5.13126	4.84386	4.95795	4.34789	5.006
19	3.6785	3.6785	3.6785	3.6785	3.6785	1.01738	1.01738	1.01738	1.01738	1.01738	7.84426	7.50438	8.15343	7.73687	8.3695	4.99902	5.57809	7.53847	5.54716	7.37138	8.29104	8.63096	7.9054	7.75425	8.46698	5.13126	4.84386	4.95795	4.34789	5.006
20	3.6785	3.6785	3.6785	3.6785	3.6785	1.01738	1.01738	1.01738	1.01738	1.01738	7.84426	7.50438	8.15343	7.73687	8.3695	4.99902	5.57809	7.53847	5.54716	6.85834	8.29104	8.63096	7.9054	7.75425	8.46698	5.13126	4.84386	4.82121	4.34789	5.006
21	3.6785	3.6785	3.6785	3.6785	3.6785	1.01738	1.01738	1.01738	1.01738	1.01738	6.22439	6.66848	8.15343	7.73687	8.3695	4.99902	3.98071	7.53847	5.54716	6.85834	8.29104	8.63096	7.9054	7.75425	8.46698	4.85222	3.91907	3.88274	3.92282	4.96004
22	3.54637	3.54637	3.54637	3.54637	3.54637	1.01738	1.01738	1.01738	1.01738	1.01738	6.22439	6.66848	8.15343	7.73687	8.3695	4.99902	3.98071	6.22774	5.54716	6.85834	8.29104	8.63096	7.9054	7.75425	8.46698	4.70201	3.91907	3.88274	3.81154	4.82989
23	3.54637	3.54637	3.54637	3.54637	3.54637	1.01738	1.01738	1.01738	1.01738	1.01738	6.22439	6.66848	8.15343	7.73687	8.3695	4.99902	3.67183	6.22774	5.54716	6.85834	8.29104	8.63096	7.9054	7.75425	8.46698	4.70201	3.85678	3.88274	3.81154	4.82989
24	3.54637	3.54637	3.54637	3.54637	3.54637	1.01738	1.01738	1.01738	1.01738	1.01738	6.22439	6.66848	8.15343	7.73687	8.3695	4.99902	3.67183	6.22774	5.54716	6.85834	8.29104	8.63096	7.9054	7.75425	8.46698	4.63647	3.8438	3.88274	3.81154	4.69358
25	3.54637	3.54637	3.54637	3.54637	3.54637	1.01738	1.01738	1.01738	1.01738	1.01738	6.22439	6.66848	8.15343	7.73687	8.3695	4.99902	3.67183	6.22774	5.54716	6.85834	8.29104	8.63096	7.9054	7.75425	8.46698	4.63647	3.8438	3.88274	3.81154	4.69358
26	3.54637	3.54637	3.54637	3.54637	3.54637	1.01738	1.01738	1.01738	1.01738	1.01738	6.22439	6.66848	8.15343	7.73687	8.3695	4.99902	3.67183	6.22774	5.54716	6.85834	8.29104	8.63096	7.9054	7.75425	8.46698	4.63647	3.8438	3.88274	3.81154	4.69358
27	3.54637	3.54637	3.54637	3.54637	3.54637	1.01738	1.01738	1.01738	1.01738	1.01738	6.22439	6.66848	8.15343	7.73687	8.3695	4.99902	3.67183	6.22774	5.54716	6.85834	8.29104	8.63096	7.9054	7.75425	8.46698	4.63647	3.8438	3.88274	3.81154	4.69358
28	3.54637	3.54637	3.54637	3.54637	3.54637	1.01738	1.01738	1.01738	1.01738	1.01738	6.22439	6.66848	8.15343	7.04784	8.3695	4.99902	3.67183	6.22774	5.54716	6.85834	8.29104	8.63096	7.9054	7.75425	8.46698	4.63647	3.8438	3.88274	3.81154	4.69358
29	3.54637	3.54637	3.54637	3.54637	3.54637	1.01738	1.01738	1.01738	1.01738	1.01738	6.22439	6.66848	8.15343	5.9901	8.3695	4.99902	3.67183	6.22774	5.54716	6.85834	8.29104	8.63096	7.9054	7.75425	8.46698	4.63647	3.8438	3.88274	3.65923	4.69358
30	3.54637	3.54637	3.54637	3.54637	3.54637	1.01738	1.01738	1.01738	1.01738	1.01738	6.22439	6.66848	8.15343	5.9901	8.3695	4.99902	3.67183	6.22774	5.54716	6.85834	8.29104	8.63096	7.9054	7.75425	8.46698	4.63647	3.8438	3.88274	3.65923	4.69358
31	3.54637	3.54637	3.54637	3.54637	3.54637	1.01738	1.01738	1.01738	1.01738	1.01738	6.00766	6.66848	7.24343	5.9901	8.3695	4.42065	3.67183	6.22774	5.22032	6.85834	8.29104	8.63096	7.9054	7.75425	8.46698	4.63647	3.83775	3.88274	3.65923	4.69358
32	3.54637	3.54637	3.54637	3.54637	3.54637	1.01738	1.01738	1.01738	1.01738	1.01738	6.00766	6.66848	7.24343	5.9901	8.3695	4.42065	3.67183	6.22774	5.14422	6.85834	8.29104	8.63096	7.9054	7.75425	8.46698	4.63647	3.83775	3.88274	3.65923	4.69358
33	3.54637	3.54637	3.54637	3.54637	3.54637	1.01738	1.01738	1.01738	1.01738	1.01738	6.00766	6.66848	7.24343	5.9901	6.76456	4.42065	3.67183	6.22774	5.14422	6.85834	8.29104	8.63096	7.9054	7.75425	8.46698	4.63647	3.83775	3.88274	3.65923	4.69358
34	3.54637	3.54637	3.54637	3.54637	3.54637	0.868609	0.868609	0.868609	0.868609	0.868609	6.00766	6.66848	7.24343	5.9901	6.76456	4.42065	3.67183	6.22774	5.14422	6.85834	8.29104	8.63096	7.9054	7.75425	8.46698	4.63647	3.83775	3.88274	3.65923	4.69358
35	3.54637	3.54637	3.54637	3.54637	3.54637	0.868609	0.868609	0.868609	0.868609	0.868609	6.00766	6.66848	7.24343	5.9901	6.76456	3.97556	3.67183	6.22774	5.14422	6.5861	8.29104	8.63096	7.9054	7.75425	8.46698	4.63647	3.83775	3.88274	3.65923	4.69358
36	3.54637	3.54637	3.54637	3.54637	3.54637	0.868609	0.868609	0.868609	0.868609	0.868609	6.00766	6.66848	7.24343	5.9901	6.76456	3.97556	3.53426	6.22774	5.14422	6.5861	8.29104	8.63096	7.9054	7.75425	8.46698	4.63647	3.83775	3.87334	3.65923	4.69358
37	3.54637	3.54637	3.54637	3.54637	3.54637	0.868609	0.868609	0.868609	0.868609	0.868609	5.74229	6.66848	7.24343	5.9901	6.76456	3.97556	3.53426	6.22774	5.14422	6.5861	8.29104	8.63096	7.9054	7.75425	8.46698	4.63647	3.83775	3.85256	3.65923	4.69358
38	3.54637	3.54637	3.54637	3.54637	3.54637	0.868609	0.868609	0.868609	0.868609	0.868609	5.74229	6.66848	7.24343	5.9901	6.76456	3.97556	3.53426	6.22774	5.14422	6.5861	8.29104	8.63096	7.9054	7.75425	8.46698	4.63647	3.83775	3.85256	3.65923	4.69358
39	2.90242	2.90242	2.90242	2.90242	2.90242	0.868609	0.868609	0.868609	0.868609	0.868609	5.74229	6.66848	7.24343	5.70512	6.76456	3.97556	3.46313	6.22774	5.14422	6.5861	8.29104	8.63096	7.9054	7.75425	8.46698	4.63647	3.83775	3.85256	3.65923	4.69358
40	2.90242	2.90242	2.90242	2.90242	2.90242	0.868609	0.868609	0.868609	0.868609	0.868609	5.74229	6.66848	7.24343	5.70512	6.76456	3.97556	3.46313	6.22774	5.14422	6.5861	8.29104	8.21611	7.9054	7.75425	8.46698	4.63647	3.83775	3.85256	3.65923	4.69358
41	2.90242	2.90242	2.90242	2.90242	2.90242	0.868609	0.868609	0.868609	0.868609	0.868609	4.80338	5.78761	7.24343	5.70512	6.76456	3.97556	3.46313	6.22774	5.14422	5.54573	8.29104	7.35098	7.9054	7.75425	8.46698	4.04016	3.83775	3.85256	3.65923	3.92805
42	2.90242	2.90242	2.90242	2.90242	2.90242	0.868609	0.868609	0.868609	0.868609	0.868609	4.80338	5.78761	6.90238	5.70512	6.76456	3.97556	3.46313	5.73367	5.14422	5.54573	8.29104	7.29063	7.9054	7.75425	8.46698	4.02353	3.83775	3.85256	3.65923	3.80762
43	2.90242	2.90242	2.90242	2.90242	2.90242	0.868609	0.868609	0.868609	0.868609	0.868609	4.80338	5.78761	6.90238	5.70512	6.76456	3.97556	3.46313	5.73367	5.14422	5.06468	8.29104	7.27098	7.9054	7.75425	8.46698	3.85489	3.83775	3.85256	3.65923	3.80762
44	2.90242	2.90242	2.90242	2.90242	2.90242	0.868609	0.868609	0.868609	0.868609	0.868609	4.80338	5.78761	6.90238	5.70512	5.99122	3.97556	3.46313	5.66024	5.14422	4.52853	8.29104	7.27098	7.9054	7.6739	8.46698	3.85489	3.83775	3.85256	3.65923	3.80762
45	2.90242	2.90242	2.90242	2.90242	2.90242	0.868609	0.868609	0.868609	0.868609	0.868609	4.80338	5.78761	6.11099	5.70512	5.99122	3.82084	3.46313	5.66024	5.14422	4.52853	8.29104	7.19384	7.9054	7.6739	8.46698	3.85489	3.83775	3.85256	3.65923	3.72914
46	2.90242	2.90242	2.90242	2.90242	2.90242	0.868609	0.868609	0.868609	0.868609	0.868609	4.80338	5.78761	6.11099	5.70512	5.58827	3.82084	3.46313	5.17598	5.14422	4.52853	8.29104	7.19384	7.9054	7.6739	8.46698	3.85489	3.83775	3.85256	3.65923	3.72914
47	2.90242	2.90242	2.90242	2.90242	2.90242	0.868609	0.868609	0.868609	0.868609	0.868609	4.80338	5.78761	6.11099	5.70512	5.58827	3.695	3.46313	5.14845	5.14422	4.52853	8.29104	7.19384	7.9054	7.6739	8.46698	3.85489	3.83775	3.85256	3.65923	3.72914
48	2.90242	2.90242	2.90242	2.90242	2.90242	0.868609	0.868609	0.868609	0.868609	0.868609	4.80338	5.42326	6.11099	5.70512	5.58827	3.695	3.46313	5.14845	5.14422	4.52853	8.29104	7.19384	7.9054	7.6739	8.46698	3.83381	3.83775	3.85256	3.65923	3.72914
49	2.90242	2.90242	2.90242	2.90242	2.90242	0.868609	0.868609	0.868609	0.868609	0.868609	4.80338	5.42326	6.11099	5.70512	5.58827	3.695	3.46313	5.14845	5.14422	4.52853	8.29104	7.19384	7.9054	7.6739	8.46698	3.83381	3.83775	3.85256	3.65923	3.72914
50	2.90242	2.90242	2.90242	2.90242	2.90242	0.868609	0.868609	0.868609	0.868609	0.868609	4.55875	5.42326	6.11099	5.70512	5.58827	3.695	3.46313	5.14845	5.14422	4.52853	8.29104	7.19384	7.9054	7.6739	8.46698	3.75705	3.83775	3.85256	3.65923	3.72914
51	2.90242	2.90242	2.90242	2.90242	2.90242	0.868609	0.868609	0.868609	0.868609	0.868609	4.55875	4.88675	6.11099	5.70512	5.58827	3.695	3.46313	5.14845	4.2747	4.52853	8.29104	7.19384	7.9054	7.6739	8.46698	3.75705	3.83775	3.85256	3.65923	3.72914
52	2.90242	2.90242	2.90242	2.90242	2.90242	0.868609	0.868609	0.868609	0.868609	0.868609	4.40185	4.88675	6.11099	5.51079	4.94093	3.695	3.46313	5.14845	4.2747	4.52853	8.29104	7.19384	7.9054	7.6739	8.46698	3.75705	3.83775	3.85256	3.65923	3.72914
53	2.90242	2.90242	2.90242	2.90242	2.90242	0.868609	0.868609	0.868609	0.868609	0.868609	4.40185	4.88675	6.11099	5.31917	4.94093	3.695	3.46313	5.14845	4.2747	4.52853	8.29104	7.19384	7.9054	7.6739	8.46698	3.75705	3.83775	3.85256	3.65923	3.72914
54	2.90242	2.90242	2.90242	2.90242	2.90242	0.868609	0.868609	0.868609	0.868609	0.868609	3.57293	4.88675	6.11099	5.31917	4.94093	3.695	3.46313	5.14845	4.2747	4.52853	8.29104	7.19384	7.9054	7.6739	8.46698	3.75705	3.83775	3.85256	3.65923	3.72914
55	2.90242	2.90242	2.90242	2.90242	2.90242	0.868609	0.868609	0.868609	0.868609	0.868609	3.57293	4.88675	5.66015	5.09112	4.94093	3.695	3.46313	5.14845	3.99221	4.52853	8.29104	7.19384	7.9054	7.6739	8.46698	3.75705	3.83775	3.85256	3.65923	3.72914
56	2.90242	2.90242	2.90242	2.90242	2.90242	0.868609	0.868609	0.868609	0.868609	0.868609	3.57293	4.88675	5.66015	5.00028	4.94093	3.695	3.46313	5.14845	3.99221	4.52853	8.29104	7.19384	7.9054	7.6739	8.46698	3.75705	3.83775	3.85256	3.65923	3.72914
57	2.90242	2.90242	2.90242	2.90242	2.90242	0.868609	0.868609	0.868609	0.868609	0.868609	3.57293	4.79089	5.66015	5.00028	4.94093	3.695	3.46313	5.14845	3.99221	4.52853	8.29104	7.19384	7.9054	7.6739	8.46698	3.75705	3.83775	3.85256	3.65923	3.72914
58	2.90242	2.90242	2.90242	2.90242	2.90242	0.868609	0.868609	0.868609	0.868609	0.868609	3.57293	4.79089	5.66015	5.00028	4.94093	3.695	3.46313	5.14845	3.99221	4.52853	8.29104	7.19384	7.9054	7.6739	8.46698	3.75705	3.83775	3.85256	3.65923	3.72914
59	2.90242	2.90242	2.90242	2.90242	2.90242	0.868609	0.868609	0.868609	0.868609	0.868609	3.57293	4.79089	5.66015	5.00028	4.94093	3.695	3.46313	5.06827	3.99221	4.52853	8.29104	7.19384	7.9054	7.6739	8.46698	3.75705	3.83775	3.85256	3.65923	3.72914
60	2.90242	2.90242	2.90242	2.90242	2.90242	0.868609	0.868609	0.868609	0.868609	0.868609	3.57293	4.79089	5.66015	5.00028	4.94093	3.695	3.46313	5.06827	3.99221	4.52853	8.08608	7.19384	7.9054	7.6739	8.46698	3.75705	3.83775	3.85256	3.65923	3.72914
61	2.90242	2.90242	2.90242	2.90242	2.90242	0.868609	0.868609	0.868609	0.868609	0.868609	3.57293	3.94607	5.66015	4.73799	4.94093	3.17187	3.46313	4.95372	3.99221	4.52853	8.08608	6.90962	7.7357	7.6739	8.46698	3.15129	3.70184	3.04999	3.65923	3.72914
62	2.90242	2.90242	2.90242	2.90242	2.90242	0.868609	0.868609	0.868609	0.868609	0.868609	3.57293	3.94607	5.66015	4.73799	4.94093	3.17187	3.46313	4.95372	3.99221	4.52853	8.08608	6.78305	7.52202	7.6739	8.46698	3.15129	3.70184	3.04999	3.65923	3.72914
63	2.90242	2.90242	2.90242	2.90242	2.90242	0.868609	0.868609	0.868609	0.868609	0.868609	3.57293	3.94607	5.66015	4.38563	4.94093	3.17187	3.46313	4.95372	3.99221	4.52853	8.08608	6.78305	7.52202	7.6739	8.46698	3.15129	3.63835	3.00734	3.65923	3.72914
64	2.90242	2.90242	2.90242	2.90242	2.90242	0.868609	0.868609	0.868609	0.868609	0.868609	3.57293	3.94607	5.66015	4.38563	4.94093	3.17187	3.1088	4.95372	3.86069	4.52853	8.08608	6.78305	7.52202	7.6739	8.46698	3.08073	3.63507	3.00734	3.65923	3.72914
65	2.90242	2.90242	2.90242	2.90242	2.90242	0.868609	0.868609	0.868609	0.868609	0.868609	3.57293	3.94607	5.66015	4.38563	4.94093	3.17187	2.53461	4.95372	3.86069	4.52853	8.08608	6.78305	7.52202	7.6739	8.46698	3.08073	3.63507	3.00734	3.65923	3.72914
66	2.90242	2.90242	2.90242	2.90242	2.90242	0.868609	0.868609	0.868609	0.868609	0.868609	3.57293	3.94607	5.66015	4.38563	4.94093	3.17187	2.53461	4.95372	3.86069	4.52853	8.08608	6.78305	7.52202	7.6739	8.46698	3.08073	3.63507	2.97437	3.65923	3.72914
67	2.90242	2.90242	2.90242	2.90242	2.90242	0.868609	0.868609	0.868609	0.868609	0.868609	3.57293	3.87113	5.66015	4.38563	4.94093	3.17187	2.53461	4.95372	3.86069	4.52853	8.08608	6.78305	7.52202	7.6739	8.46698	3.08073	3.62173	2.93792	3.65923	3.72914
68	2.90242	2.90242	2.90242	2.90242	2.90242	0.868609	0.868609	0.868609	0.868609	0.868609	3.57293	3.87113	5.66015	4.38563	4.94093	3.17187	2.53461	4.95372	3.86069	4.52853	8.08608	6.78305	7.52202	7.6739	8.46698	3.08073	3.62173	2.93792	3.65923	3.72914
69	2.87506	2.87506	2.87506	2.87506	2.87506	0.868609	0.868609	0.868609	0.868609	0.868609	3.57293	3.71676	5.66015	4.38563	4.94093	3.17187	2.53461	4.95372	3.86069	4.52853	8.08608	6.78305	7.52202	7.6739	8.46698	3.08073	3.60323	2.93792	3.65923	3.72914
70	2.87506	2.87506	2.87506	2.87506	2.87506	0.868609	0.868609	0.868609	0.868609	0.868609	3.57293	3.31763	5.66015	4.38563	4.94093	3.17187	2.53461	4.95372	3.86069	4.52853	8.08608	6.78305	7.52202	7.6739	8.46698	3.08073	3.60323	2.93792	3.65923	3.72914
71	2.87506	2.87506	2.87506	2.87506	2.87506	0.868609	0.868609	0.868609	0.868609	0.868609	3.18362	3.31763	5.66015	4.38563	4.15027	3.17187	2.53461	4.95372	3.86069	4.52853	8.08608	6.78305	7.52202	7.6739	8.46698	3.08073	3.60323	2.93792	3.65923	3.72914
72	2.87506	2.87506	2.87506	2.87506	2.87506	0.868609	0.868609	0.868609	0.868609	0.868609	3.13032	3.31763	5.31781	4.06407	4.15027	3.17187	2.53461	4.95372	3.86069	4.16976	8.08608	6.78305	7.52202	7.6739	8.46698	3.08073	3.60323	2.93792	3.65923	3.72914
73	2.87506	2.87506	2.87506	2.87506	2.87506	0.868609	0.868609	0.868609	0.868609	0.868609	3.13032	3.31344	4.58547	4.06407	4.15027	3.10172	2.2005	4.75623	3.86069	4.16976	8.08608	6.78305	7.52202	7.6739	8.46698	3.08073	3.60323	2.93792	3.65923	3.72914
74	2.87506	2.87506	2.87506	2.87506	2.87506	0.868609	0.868609	0.868609	0.868609	0.868609	3.13032	3.31344	4.58547	4.06407	4.15027	3.10172	2.2005	4.75623	3.86069	4.16976	8.08608	6.78305	7.52202	7.6739	8.46698	3.08073	3.60323	2.93792	3.65923	3.72914
75	2.87506	2.87506	2.87506	2.87506	2.87506	0.868609	0.868609	0.868609	0.868609	0.868609	3.13032	3.31344	4.50615	4.06407	4.15027	3.10172	2.2005	4.75623	3.86069	4.16976	8.08608	6.78305	7.52202	7.6739	8.46698	3.08073	3.60323	2.93792	3.65923	3.72914
76	2.87506	2.87506	2.87506	2.87506	2.87506	0.868609	0.868609	0.868609	0.868609	0.868609	3.13032	3.31344	4.50615	4.06407	4.15027	3.10172	2.2005	4.75623	3.86069	4.02461	8.08608	6.78305	7.52202	7.6739	8.46698	3.08073	3.60323	2.93792	3.65923	3.72914
77	2.87506	2.87506	2.87506	2.87506	2.87506	0.868609	0.868609	0.868609	0.868609	0.868609	2.75449	3.31344	4.50615	4.06407	4.15027	3.10172	2.2005	4.75623	3.86069	4.02461	8.08608	6.78305	7.52202	7.6739	8.46698	3.08073	3.60323	2.93792	3.65923	3.72914
78	2.87506	2.87506	2.87506	2.87506	2.87506	0.868609	0.868609	0.868609	0.868609	0.868609	2.75449	3.31344	4.50615	4.06407	4.15027	3.10172	2.2005	4.75623	3.86069	4.02461	8.08608	6.78305	7.52202	7.6739	8.46698	3.08073	3.60323	2.93792	3.65923	3.72914
79	2.87506	2.87506	2.87506	2.87506	2.87506	0.868609	0.868609	0.868609	0.868609	0.868609	2.75449	3.31344	4.50615	4.06407	4.15027	3.10172	2.2005	4.75623	3.86069	4.02461	8.08608	6.78069	7.32306	7.6739	8.46698	3.08073	3.60323	2.76403	3.65923	3.72914
80	2.87506	2.87506	2.87506	2.87506	2.87506	0.868609	0.868609	0.868609	0.868609	0.868609	2.75449	3.31344	4.50615	4.06407	4.15027	2.53957	2.2005	4.75623	3.86069	4.02461	8.08608	6.78069	7.32306	7.6739	8.46698	3.08073	3.60323	2.76403	3.65923	3.72914
81	2.87506	2.87506	2.87506	2.87506	2.87506	0.868609	0.868609	0.868609	0.868609	0.868609	2.75449	3.31344	4.50615	4.06407	4.15027	2.53957	2.2005	4.75623	3.35891	4.02461	8.08608	6.78069	7.32306	5.64095	7.52602	2.74565	3.60323	2.76403	3.65923	3.12351
82	2.87506	2.87506	2.87506	2.87506	2.87506	0.868609	0.868609	0.868609	0.868609	0.868609	2.72262	3.31344	4.25808	4.06407	4.15027	2.53957	2.2005	4.75623	3.35891	3.94607	8.08608	6.78069	7.32306	5.64095	7.52602	2.74565	3.60323	2.76403	3.65923	3.12351
83	2.87506	2.87506	2.87506	2.87506	2.87506	0.868609	0.868609	0.868609	0.868609	0.868609	2.6893	3.31344	3.32733	4.06407	4.15027	2.53957	2.2005	4.75623	3.35891	3.94607	8.08608	6.78069	7.32306	5.64095	7.52602	2.62243	3.60323	2.76403	3.65923	3.12351
84	2.87506	2.87506	2.87506	2.87506	2.87506	0.868609	0.868609	0.868609	0.868609	0.868609	2.6893	3.31344	3.32733	4.06407	4.08129	2.53957	2.2005	4.75623	2.76037	3.94607	8.08608	6.78069	7.32306	5.64095	7.52602	2.57204	3.57137	2.76403	3.65923	3.12351
85	2.87506	2.87506	2.87506	2.87506	2.87506	0.868609	0.868609	0.868609	0.868609	0.868609	2.6893	3.31344	3.32733	4.06407	4.08129	2.53957	2.2005	4.75623	2.76037	3.94607	8.08608	6.78069	7.32306	5.64095	7.52602	2.57204	3.57137	2.76403	3.65923	3.12351
86	2.87506	2.87506	2.87506	2.87506	2.87506	0.868609	0.868609	0.868609	0.868609	0.868609	2.64533	3.31344	3.32733	4.06407	4.07381	2.53957	2.2005	4.75623	2.76037	3.94607	8.08608	6.78069	7.32306	5.57724	7.52602	2.57204	3.57137	2.76403	3.65923	3.12351
87	2.87506	2.87506	2.87506	2.87506	2.87506	0.868609	0.868609	0.868609	0.868609	0.868609	2.64533	3.31344	3.32733	4.06407	4.07381	2.53957	2.2005	4.75623	2.76037	3.94607	8.08608	6.78069	7.32306	5.57724	7.52602	2.57204	3.57137	2.76403	3.65923	3.12351
88	2.87506	2.87506	2.87506	2.87506	2.87506	0.868609	0.868609	0.868609	0.868609	0.868609	2.64533	3.31344	3.32733	4.06407	4.07381	2.53957	2.2005	4.75623	2.76037	3.94607	8.08608	6.78069	7.32306	5.57724	7.52214	2.57204	3.57137	2.76403	3.65923	3.12351
89	2.87506	2.87506	2.87506	2.87506	2.87506	0.868609	0.868609	0.868609	0.868609	0.868609	2.64533	3.31344	3.32733	4.06407	4.07381	2.53957	2.2005	4.75623	2.76037	3.94607	8.08608	6.78069	7.32306	5.57724	7.52214	2.57204	3.57137	2.76403	3.65923	3.12351
90	2.8209	2.8209	2.8209	2.8209	2.8209	0.868609	0.868609	0.868609	0.868609	0.868609	2.64533	3.31344	3.32733	4.06407	4.07381	2.53957	2.2005	4.75623	2.76037	3.94607	8.08608	6.78069	7.32306	5.57724	7.52214	2.57204	3.57137	2.76403	3.65923	3.12351
91	2.8209	2.8209	2.8209	2.8209	2.8209	0.868609	0.868609	0.868609	0.868609	0.868609	2.64533	3.31344	3.32733	4.02635	4.07381	2.53957	2.2005	4.35937	2.76037	3.94607	8.08608	6.78069	7.32306	5.57724	7.52214	2.57204	3.57137	2.76403	3.65923	3.12351
92	2.8209	2.8209	2.8209	2.8209	2.8209	0.868609	0.868609	0.868609	0.868609	0.868609	2.64533	3.31344	3.32733	3.60054	4.07381	2.53957	2.2005	4.35937	2.76037	3.94607	8.08608	6.78069	7.32306	5.57724	7.52214	2.5419	3.57137	2.76403	3.65923	3.12351
93	2.51759	2.51759	2.51759	2.51759	2.51759	0.868609	0.868609	0.868609	0.868609	0.868609	2.64533	3.31344	3.32733	3.60054	4.07381	2.53957	2.2005	3.94923	2.76037	3.94607	8.08608	6.78069	7.32306	5.57724	7.52214	2.5419	3.57137	2.76403	3.65923	3.12351
94	2.51759	2.51759	2.51759	2.51759	2.51759	0.868609	0.868609	0.868609	0.868609	0.868609	2.64533	3.31344	3.32733	3.60054	4.07381	2.53957	2.2005	3.94923	2.76037	3.94607	8.08608	6.78069	7.32306	5.57724	7.52214	2.5419	3.57137	2.76403	3.65923	3.12351
95	2.51759	2.51759	2.51759	2.51759	2.51759	0.868609	0.868609	0.868609	0.868609	0.868609	2.64533	3.31344	3.32733	3.60054	4.07381	2.53957	2.2005	3.94923	2.76037	3.94607	8.08608	6.78069	7.32306	5.57724	7.52214	2.5419	3.57137	2.76403	3.65923	3.12351
96	2.51759	2.51759	2.51759	2.51759	2.51759	0.868609	0.868609	0.868609	0.868609	0.868609	2.64533	3.31344	3.32733	3.60054	3.87751	2.53957	2.2005	3.94923	2.51976	3.94607	8.08608	6.78069	7.32306	5.57724	7.52214	2.5419	3.57137	2.76403	3.65923	3.12351
97	2.51759	2.51759	2.51759	2.51759	2.51759	0.868609	0.868609	0.868609	0.868609	0.868609	2.64533	3.31344	3.32733	3.60054	3.87751	2.53957	2.2005	3.94923	2.51976	3.8004	8.08608	6.78069	7.32306	5.57724	7.52214	2.5419	3.57137	2.76403	3.65923	3.12351
98	2.51759	2.51759	2.51759	2.51759	2.51759	0.868609	0.868609	0.868609	0.868609	0.868609	2.64533	3.31344	3.32733	3.60054	3.87751	2.53957	2.2005	3.94923	2.51976	3.8004	8.08608	6.78069	7.32306	5.57724	7.52214	2.5419	3.57137	2.76403	3.65923	3.12351
99	2.51759	2.51759	2.51759	2.51759	2.51759	0.868609	0.868609	0.868609	0.868609	0.868609	2.64533	3.31344	3.32733	3.60054	3.87751	2.53957	2.2005	3.94923	2.51976	3.8004	8.08608	6.78069	7.32306	5.57724	7.52214	2.5419	3.57137	2.76403	3.65923	3.12351
100	2.51759	2.51759	2.51759	2.51759	2.51759	0.868609	0.868609	0.868609	0.868609	0.868609	2.64533	3.31344	3.32733	3.60054	3.87751	1.8561	2.2005	3.94923	2.51976	3.8004	8.08608	6.78069	7.32306	5.57724	7.52214	2.5419	3.57137	2.76403	3.65923	3.12351
101	2.51759	2.51759	2.51759	2.51759	2.51759	0.868609	0.868609	0.868609	0.868609	0.868609	2.30707	3.31344	2.75352	3.60054	3.87751	1.8561	2.2005	3.94923	2.51976	3.8004	5.7373	6.64773	5.20345	5.57724	7.52214	2.5419	2.99623	2.56841	3.13994	3.12351
102	2.51759	2.51759	2.51759	2.51759	2.51759	0.868609	0.868609	0.868609	0.868609	0.868609	2.25509	3.31344	2.75352	3.60054	3.87751	1.8561	2.2005	3.94923	2.51976	3.8004	5.7373	6.44361	5.20345	5.57724	7.52214	2.5419	2.99623	2.56841	2.9417	3.12351
103	2.51759	2.51759	2.51759	2.51759	2.51759	0.868609	0.868609	0.868609	0.868609	0.868609	2.25509	3.30363	2.75352	3.60054	3.87751	1.8561	2.2005	3.94923	2.51976	3.8004	5.7373	6.2537	5.18951	5.57724	7.52214	2.5419	2.99623	2.53957	2.9417	3.12351
104	2.51759	2.51759	2.51759	2.51759	2.51759	0.868609	0.868609	0.868609	0.868609	0.868609	2.25509	3.30363	2.75352	3.60054	3.87751	1.8561	1.38041	3.38397	2.51976	3.8004	5.7373	6.2537	4.93949	5.57724	7.52214	2.5419	2.99623	2.4421	2.9417	3.12351
105	2.51759	2.51759	2.51759	2.51759	2.51759	0.868609	0.868609	0.868609	0.868609	0.868609	2.25509	3.30363	2.75352	3.60054	3.87751	1.8561	1.38041	3.38397	2.51976	3.8004	5.64889	6.2537	4.93949	5.57724	7.52214	2.5419	2.87743	2.36618	2.9417	3.12351
106	2.51759	2.51759	2.51759	2.51759	2.51759	0.868609	0.868609	0.868609	0.868609	0.868609	2.25509	3.30363	2.65258	3.60054	3.87751	1.8561	1.38041	3.38397	2.51976	3.8004	5.51698	6.2537	4.93949	5.57724	7.52214	2.5419	2.87743	2.36618	2.9417	3.12351
107	2.51759	2.51759	2.51759	2.51759	2.51759	0.868609	0.868609	0.868609	0.868609	0.868609	2.25509	3.25148	2.65258	3.60054	3.87751	1.8561	1.38041	3.38397	2.51976	3.8004	5.49129	6.2537	4.93949	5.57724	7.52214	2.5419	2.87743	2.36618	2.9417	3.12351
108	2.51759	2.51759	2.51759	2.51759	2.51759	0.868609	0.868609	0.868609	0.868609	0.868609	2.25509	3.25148	2.65258	3.60054	3.87751	1.8561	1.38041	3.38397	2.51976	3.8004	5.49129	6.2537	4.93949	5.57724	7.52214	2.5419	2.87743	2.36618	2.9417	3.12351
109	2.51759	2.51759	2.51759	2.51759	2.51759	0.868609	0.868609	0.868609	0.868609	0.868609	2.25509	3.25148	2.65258	3.60054	3.87751	1.8561	1.38041	3.38397	2.51976	3.8004	5.49129	6.2537	4.93949	5.57724	7.52214	2.5419	2.87743	2.36618	2.91789	3.12351
110	2.51759	2.51759	2.51759	2.51759	2.51759	0.868609	0.868609	0.868609	0.868609	0.868609	2.05125	3.16657	2.65258	3.60054	3.87751	1.8561	1.38041	3.38397	2.51976	3.8004	5.49129	6.2537	4.93949	5.57724	7.52214	2.5419	2.87743	2.36618	2.91789	3.12351
111	2.51759	2.51759	2.51759	2.51759	2.51759	0.868609	0.868609	0.868609	0.868609	0.868609	2.05125	3.16657	2.65258	2.70275	3.87751	1.8561	1.38041	3.3615	2.51976	3.8004	5.49129	6.2537	4.93949	5.57724	7.52214	2.5419	2.87743	2.36618	2.91789	3.12351
112	2.51759	2.51759	2.51759	2.51759	2.51759	0.868609	0.868609	0.868609	0.868609	0.868609	2.05125	2.99999	2.65258	1.86576	3.87751	1.8561	1.38041	3.3615	2.51976	3.8004	5.49129	6.2537	4.93949	5.57724	7.52214	2.5419	2.87743	2.36618	2.91789	3.12351
113	2.51759	2.51759	2.51759	2.51759	2.51759	0.868609	0.868609	0.868609	0.868609	0.868609	2.05125	2.99999	2.65258	1.86576	3.87751	1.79138	1.38041	3.3615	2.51976	3.8004	5.49129	6.2537	4.93949	5.57724	7.52214	2.5419	2.87743	2.36618	2.91789	3.12351
114	2.51759	2.51759	2.51759	2.51759	2.51759	0.868609	0.868609	0.868609	0.868609	0.868609	2.05125	2.99999	2.65258	1.86576	3.87751	1.79138	1.38041	3.3615	1.97853	3.66813	5.49129	6.2537	4.93949	5.57724	7.52214	2.5419	2.87743	2.36618	2.91789	3.12351
115	2.51759	2.51759	2.51759	2.51759	2.51759	0.868609	0.868609	0.868609	0.868609	0.868609	2.05125	2.94292	2.65258	1.86576	3.87751	1.79138	1.38041	3.3615	1.97853	3.66813	5.49129	6.2537	4.93949	5.57724	7.52214	2.5419	2.87743	2.36618	2.91789	3.12351
116	2.51759	2.51759	2.51759	2.51759	2.51759	0.868609	0.868609	0.868609	0.868609	0.868609	2.05125	2.94292	2.65258	1.86576	3.87751	1.79138	1.38041	3.3615	1.97853	3.66813	5.49129	6.2537	4.93949	5.57724	7.52214	2.5419	2.87743	2.36618	2.91789	3.12351
117	2.51759	2.51759	2.51759	2.51759	2.51759	0.868609	0.868609	0.868609	0.868609	0.868609	2.05125	2.69992	2.65258	1.86576	3.87751	1.79138	1.38041	3.3615	1.97853	3.66813	5.49129	6.2537	4.93949	5.57724	7.52214	2.5419	2.87743	2.36618	2.91789	3.12351
118	2.51759	2.51759	2.51759	2.51759	2.51759	0.868609	0.868609	0.868609	0.868609	0.868609	2.05125	2.69992	2.65258	1.86576	3.87751	1.79138	1.38041	3.3615	1.97853	3.66813	5.49129	6.2537	4.93949	5.57724	7.52214	2.5419	2.87743	2.36618	2.91789	3.12351
119	2.51759	2.51759	2.51759	2.51759	2.51759	0.868609	0.868609	0.868609	0.868609	0.868609	2.05125	2.69992	2.65258	1.86576	3.87751	1.79138	1.38041	3.3615	1.97853	3.66813	5.49129	6.22991	4.93949	5.57724	7.52214	2.5419	2.87743	2.36618	2.91789	3.12351
120	2.51759	2.51759	2.51759	2.51759	2.51759	0.868609	0.868609	0.868609	0.868609	0.868609	2.05125	2.69992	2.65258	1.86576	3.87751	1.79138	1.38041	3.3615	1.97853	3.66813	5.49129	6.22991	4.93949	5.57724	7.52214	2.5419	2.87743	2.36618	2.91789	3.12351
121	2.51759	2.51759	2.51759	2.51759	2.51759	0.868609	0.868609	0.868609	0.868609	0.868609	2.05125	2.69992	2.65258	1.86576	3.44999	1.79138	1.35797	3.3615	1.97853	3.66813	5.49129	6.10325	4.93949	5.57724	6.04731	2.5419	2.75768	1.97904	2.36575	2.95305
122	2.51759	2.51759	2.51759	2.51759	2.51759	0.868609	0.868609	0.868609	0.868609	0.868609	2.05125	2.52215	2.65258	1.86576	3.44999	1.79138	1.35797	3.3615	1.97853	3.66813	5.49129	5.98389	4.93949	5.57724	6.04731	2.5419	2.65815	1.97904	2.33402	2.66933
123	2.51759	2.51759	2.51759	2.51759	2.51759	0.868609	0.868609	0.868609	0.868609	0.868609	2.05125	2.52215	2.65258	1.86576	3.37915	1.79138	1.35797	3.3615	1.97853	3.66813	5.49129	5.98389	4.93949	5.57724	6.0454	2.5419	2.65815	1.97904	2.31183	2.66933
124	2.51759	2.51759	2.51759	2.51759	2.51759	0.868609	0.868609	0.868609	0.868609	0.868609	1.71303	2.52215	2.65258	1.86576	2.83306	1.79138	1.35797	3.3615	1.97853	3.66813	5.49129	5.98389	4.93949	5.57724	6.0454	2.5419	2.46639	1.97904	2.11171	2.66933
125	2.51759	2.51759	2.51759	2.51759	2.51759	0.868609	0.868609	0.868609	0.868609	0.868609	1.71303	2.52215	2.65258	1.86576	2.83306	1.79138	1.35797	3.3615	1.97853	3.66813	5.49129	5.98389	4.93949	5.57724	6.0454	2.5419	2.28455	1.97904	2.11171	2.66933
126	2.51759	2.51759	2.51759	2.51759	2.51759	0.868609	0.868609	0.868609	0.868609	0.868609	1.71303	2.52215	2.6513	1.86576	2.83306	1.79138	1.35797	3.3615	1.97853	3.66813	5.49129	5.98389	4.93949	5.57724	6.0454	2.5419	2.28455	1.97904	2.03772	2.66933
127	2.51759	2.51759	2.51759	2.51759	2.51759	0.868609	0.868609	0.868609	0.868609	0.868609	1.71303	2.51683	2.6513	1.86576	2.83306	1.79138	1.35797	3.3615	1.97853	3.66813	5.49129	5.98389	4.93949	5.57724	6.0454	2.5419	2.28455	1.97904	2.03772	2.61739
128	2.51759	2.51759	2.51759	2.51759	2.51759	0.868609	0.868609	0.868609	0.868609	0.868609	1.71303	2.51683	2.6513	1.86576	2.83306	1.79138	1.35797	3.3615	1.97853	3.66813	5.49129	5.98389	4.93949	5.57724	6.0454	2.5419	2.28455	1.97904	2.03772	2.61739
129	2.51759	2.51759	2.51759	2.51759	2.51759	0.868609	0.868609	0.868609	0.868609	0.868609	1.71303	2.51683	2.6513	1.86576	2.83306	1.79138	1.35797	3.3615	1.97853	3.66813	5.49129	5.98389	4.93949	5.57724	6.02118	2.51759	2.28455	1.97904	2.03772	2.61739
130	2.51759	2.51759	2.51759	2.51759	2.51759	0.868609	0.868609	0.868609	0.868609	0.868609	1.71303	2.40525	2.6513	1.86576	2.83306	1.79138	1.35797	3.3615	1.97853	3.66813	5.49129	5.98389	4.93949	5.57724	6.02118	2.51759	2.28455	1.97904	2.03772	2.6099
131	2.51759	2.51759	2.51759	2.51759	2.51759	0.868609	0.868609	0.868609	0.868609	0.868609	1.41507	2.40525	2.6513	1.86576	2.83306	1.59226	1.35797	3.3615	1.97853	2.99094	5.49129	5.98389	4.93949	5.57724	5.97926	2.43189	2.28455	1.97904	2.03772	2.6099
132	2.51759	2.51759	2.51759	2.51759	2.51759	0.868609	0.868609	0.868609	0.868609	0.868609	1.41507	2.40525	2.6513	1.86576	2.83306	1.59226	1.35797	3.3615	1.66733	2.99094	5.49129	5.98389	4.93949	5.57724	5.97926	2.43189	2.28455	1.97904	2.03772	2.6099
133	2.51759	2.51759	2.51759	2.51759	2.51759	0.868609	0.868609	0.868609	0.868609	0.868609	1.41507	2.40525	2.6513	1.86576	2.83306	1.59226	1.35797	3.284	1.66733	2.42027	5.49129	5.98389	4.93949	5.57724	5.97926	2.43189	2.28455	1.97904	2.03772	2.6099
134	2.51759	2.51759	2.51759	2.51759	2.51759	0.868609	0.868609	0.868609	0.868609	0.868609	1.41507	2.40525	2.6513	1.86576	2.83306	1.51278	1.35797	3.284	1.66733	2.42027	5.49129	5.98389	4.93949	5.57724	5.97926	2.43189	2.28455	1.97904	2.03772	2.6099
135	2.51759	2.51759	2.51759	2.51759	2.51759	0.868609	0.868609	0.868609	0.868609	0.868609	1.41507	2.40525	2.6513	1.86576	2.83306	1.51278	1.35797	3.284	1.66733	2.42027	5.49129	5.98389	4.93949	5.57724	5.97926	2.43189	2.28455	1.97904	2.03772	2.53183
136	2.51759	2.51759	2.51759	2.51759	2.51759	0.868609	0.868609	0.868609	0.868609	0.868609	1.41507	2.40525	2.6513	1.86576	2.83306	1.51278	1.35797	3.284	1.66733	2.42027	5.49129	5.98389	4.93949	5.57724	5.97926	2.43189	2.28455	1.97904	2.03772	2.53183
137	2.51759	2.51759	2.51759	2.51759	2.51759	0.868609	0.868609	0.868609	0.868609	0.868609	1.41507	2.40525	2.6513	1.86576	2.83306	1.51278	1.35797	3.284	1.66733	2.42027	5.49129	5.98389	4.93949	5.57724	5.97926	2.43189	2.28455	1.97904	2.03772	2.53183
138	2.51759	2.51759	2.51759	2.51759	2.51759	0.868609	0.868609	0.868609	0.868609	0.868609	1.41507	2.40525	2.48933	1.86576	2.83306	1.51278	1.35797	3.284	1.66733	2.42027	5.49129	5.96418	4.93949	5.57724	5.97926	2.43189	2.28455	1.97904	2.03772	2.53183
139	2.51759	2.51759	2.51759	2.51759	2.51759	0.868609	0.868609	0.868609	0.868609	0.868609	1.41507	2.40525	2.48933	1.86576	2.83306	1.51278	1.35797	3.284	1.66733	2.42027	5.49129	5.96418	4.93949	5.57724	5.97926	2.43189	2.28455	1.97904	2.03772	2.53183
140	2.51759	2.51759	2.51759	2.51759	2.51759	0.868609	0.868609	0.868609	0.868609	0.868609	1.41507	2.40525	2.48933	1.86576	2.83306	1.51278	1.35797	3.284	1.66733	2.42027	5.49129	5.96418	4.93949	5.57724	5.97926	2.43189	2.28455	1.97904	2.03772	2.53183
141	2.51759	2.51759	2.51759	2.51759	2.51759	0.868609	0.868609	0.868609	0.868609	0.868609	1.41507	2.40525	2.48933	1.86576	2.65783	1.51278	1.35797	3.284	1.66733	2.42027	4.78996	5.59411	4.22926	5.27834	5.97926	2.43189	1.83336	1.97904	1.71215	2.08804
142	2.51759	2.51759	2.51759	2.51759	2.51759	0.868609	0.868609	0.868609	0.868609	0.868609	1.41507	1.05945	2.48933	1.86576	2.65783	1.51278	1.35797	3.284	1.36542	2.42027	4.78996	5.59411	4.22926	5.25343	5.97926	2.43189	1.83336	1.97904	1.71215	2.08804
143	2.51759	2.51759	2.51759	2.51759	2.51759	0.868609	0.868609	0.868609	0.868609	0.868609	1.41507	1.05945	2.34032	1.86576	2.65783	1.49922	1.35797	3.284	1.36542	2.29526	4.74354	5.59411	4.20495	5.25343	5.97926	2.43189	1.83336	1.97904	1.71215	2.05057
144	2.51759	2.51759	2.51759	2.51759	2.51759	0.868609	0.868609	0.868609	0.868609	0.868609	1.41507	1.05945	2.34032	1.78624	2.65783	1.49922	1.35797	3.284	1.36542	2.29526	4.74354	5.54014	4.20495	5.25343	5.97926	2.43189	1.63266	1.97904	1.66839	2.05057
145	2.51759	2.51759	2.51759	2.51759	2.51759	0.868609	0.868609	0.868609	0.868609	0.868609	1.41507	1.05945	2.31119	1.78444	2.27823	1.49922	1.35797	3.284	1.36542	2.29526	4.74354	5.54014	4.20495	5.25343	5.97926	2.43189	1.63266	1.97904	1.66839	2.05057
146	2.51759	2.51759	2.51759	2.51759	2.51759	0.868609	0.868609	0.868609	0.868609	0.868609	1.41507	1.05945	2.31119	1.49709	2.27823	1.22495	1.35069	3.284	1.36542	2.29526	4.73494	5.54014	4.20495	5.25343	5.97926	2.43189	1.63266	1.97904	1.66839	2.05057
147	2.51759	2.51759	2.51759	2.51759	2.51759	0.868609	0.868609	0.868609	0.868609	0.868609	1.41507	1.05945	2.31119	1.49709	2.27823	1.22495	1.29958	3.284	1.36542	2.29526	4.68504	5.54014	4.20495	5.25343	5.97926	2.43189	1.54423	1.97904	1.66839	2.05057
148	2.51759	2.51759	2.51759	2.51759	2.51759	0.868609	0.868609	0.868609	0.868609	0.868609	1.41507	1.05945	1.71303	1.49709	2.27823	1.22495	1.29958	3.284	1.36542	2.29526	4.68504	5.54014	4.18021	5.25343	5.97926	2.43189	1.54423	1.97904	1.66839	2.05057
149	2.51759	2.51759	2.51759	2.51759	2.51759	0.868609	0.868609	0.868609	0.868609	0.868609	1.41507	1.05945	1.71303	1.49709	2.27823	1.22495	1.29958	3.284	1.36542	2.29526	4.68504	5.4929	4.18021	5.25343	5.97926	2.43189	1.54423	1.97904	1.66839	2.05057
150	2.51759	2.51759	2.51759	2.51759	2.51759	0.868609	0.868609	0.868609	0.868609	0.868609	1.41507	1.05945	1.71303	1.49709	2.27823	1.11629	1.29958	3.284	1.36542	2.29526	4.68504	5.4929	4.18021	5.25343	5.97926	2.43189	1.5441	1.97904	1.66839	2.05057
151	2.51759	2.51759	2.51759	2.51759	2.51759	0.868609	0.868609	0.868609	0.868609	0.868609	1.41507	1.05945	1.71303	1.49709	2.27823	1.11629	1.29958	2.87975	1.36542	2.29526	4.68504	5.4929	4.18021	5.25343	5.97926	2.43189	1.5441	1.97904	1.66839	1.94587
152	2.51759	2.51759	2.51759	2.51759	2.51759	0.868609	0.868609	0.868609	0.868609	0.868609	1.36542	1.05945	1.57722	1.49709	2.27823	1.11629	1.29958	2.87975	1.13106	2.29526	4.68504	5.4929	4.17147	5.25343	5.97926	2.43189	1.5441	1.97904	1.66839	1.94587
153	2.51759	2.51759	2.51759	2.51759	2.51759	0.868609	0.868609	0.868609	0.868609	0.868609	1.36458	1.05945	1.57722	1.49709	2.27435	1.05945	1.29958	2.87975	1.13106	2.29526	4.68504	5.4929	4.17147	5.25343	5.97926	2.43189	1.49709	1.97904	1.66839	1.94587
154	2.51759	2.51759	2.51759	2.51759	2.51759	0.868609	0.868609	0.868609	0.868609	0.868609	1.36458	1.05945	1.57722	1.49709	2.27435	1.05945	1.29958	2.87975	1.13106	2.29526	4.68504	5.4929	4.17147	5.25343	5.97926	2.43189	1.49709	1.97904	1.66839	1.94587
155	2.51759	2.51759	2.51759	2.51759	2.51759	0.868609	0.868609	0.868609	0.868609	0.868609	1.36458	1.05945	1.57722	1.49709	2.27435	1.05945	1.22273	2.87975	1.13106	2.29526	4.68504	5.4929	4.17147	5.25343	5.97926	2.43189	1.49709	1.97904	1.66839	1.94587
156	2.51759	2.51759	2.51759	2.51759	2.51759	0.868609	0.868609	0.868609	0.868609	0.868609	0.958388	1.05945	1.57722	1.49709	2.27435	1.05945	1.22273	2.87975	1.13106	2.29526	4.68504	5.46388	4.17147	5.20983	5.97926	2.43189	1.49709	1.97904	1.66839	1.94587
157	2.51759	2.51759	2.51759	2.51759	2.51759	0.868609	0.868609	0.868609	0.868609	0.868609	0.958388	1.05945	1.57722	1.49709	2.27435	1.05945	1.22273	2.87975	1.13106	2.29526	4.68504	5.46388	4.17147	5.20983	5.97926	2.43189	1.49709	1.97904	1.66839	1.94587
158	2.51759	2.51759	2.51759	2.51759	2.51759	0.868609	0.868609	0.868609	0.868609	0.868609	0.958388	1.05945	1.54511	1.49709	2.27435	1.05945	1.22273	2.87975	1.13106	2.29526	4.68504	5.46388	4.17147	5.20983	5.97926	2.43189	1.49709	1.97904	1.66839	1.94587
159	2.51759	2.24207	2.24207	2.24207	2.24207	0.868609	0.868609	0.868609	0.868609	0.868609	0.958388	1.05945	1.54511	1.49709	2.27435	1.05945	1.22273	2.87975	1.13106	2.29526	4.68504	5.46388	4.17147	5.20983	5.97926	2.43189	1.49709	1.97904	1.66839	1.94587
160	2.51759	2.24207	2.24207	2.24207	2.24207	0.868609	0.868609	0.868609	0.868609	0.868609	0.958388	1.05945	1.54511	1.49709	2.27435	1.05945	1.22273	2.87975	1.13106	2.29526	4.68504	5.46388	4.17147	5.20983	5.97926	2.43189	1.49709	1.64351	1.66839	1.94587
161	2.24207	2.24207	2.24207	2.24207	2.24207	0.868609	0.868609	0.868609	0.868609	0.868609	0.958388	1.05945	1.54511	1.49709	2.27435	0.835604	1.22273	2.87975	1.13106	2.29526	4.13742	5.46388	3.45848	5.20983	5.97926	1.86585	1.03302	1.43611	1.66839	1.59122
162	2.24207	2.24207	2.24207	2.24207	2.24207	0.868609	0.868609	0.868609	0.868609	0.868609	0.958388	1.05945	1.54511	1.49709	2.27435	0.835604	1.22273	2.87975	1.13106	2.29526	4.13742	5.46388	3.35891	5.20983	5.97926	1.86585	1.03302	1.43611	1.66839	1.59122
163	2.24207	2.24207	2.24207	2.24207	2.24207	0.868609	0.868609	0.868609	0.868609	0.868609	0.958388	1.05945	1.54511	1.49709	1.01844	0.835604	1.22273	2.87975	1.13106	2.29526	4.13742	5.46388	3.26545	5.20983	5.97926	1.86585	0.868609	1.4336	1.66839	1.59122
164	2.24207	2.24207	2.24207	2.24207	2.24207	0.868609	0.868609	0.868609	0.868609	0.868609	0.958388	1.05945	1.54511	1.49709	1.01844	0.835604	1.22273	2.87975	1.13106	2.29526	4.13742	5.46388	3.26545	5.20983	5.97926	1.86585	0.868609	1.4336	1.66839	1.59122
165	2.24207	2.24207	2.24207	2.24207	2.24207	0.868609	0.868609	0.868609	0.868609	0.868609	0.958388	1.05945	1.54511	1.49709	1.01844	0.835604	1.22273	2.87975	1.13106	2.29526	4.13742	5.46388	3.26545	5.20983	5.97926	1.86585	0.868609	1.4336	1.66839	1.59122
166	2.24207	2.24207	2.24207	2.24207	2.24207	0.868609	0.868609	0.868609	0.868609	0.868609	0.958388	1.05945	1.54511	1.49709	1.01844	0.835604	1.22273	2.87975	1.13106	2.29526	4.13742	5.46388	3.26545	5.20983	5.97926	1.86585	0.868609	1.4336	1.66839	1.59122
167	2.24207	2.24207	2.24207	2.24207	2.24207	0.868609	0.868609	0.868609	0.868609	0.868609	0.958388	1.05945	1.54511	1.49709	1.01844	0.835604	1.22273	2.87975	1.13106	2.01193	4.13742	5.46388	3.26545	5.20983	5.97926	1.82488	0.868609	1.4336	1.66839	1.59122
168	2.24207	2.24207	2.24207	2.24207	2.24207	0.868609	0.868609	0.868609	0.868609	0.868609	0.958388	1.05945	1.54511	1.49709	1.01844	0.835604	1.22273	2.87975	1.13106	2.01193	4.13742	5.46388	3.26545	5.20983	5.97926	1.82488	0.805177	1.4336	1.66839	1.59122
169	2.24207	2.24207	2.24207	2.24207	2.24207	0.868609	0.868609	0.868609	0.868609	0.868609	0.958388	1.05945	1.54511	1.31507	1.01844	0.835604	1.22273	2.87975	1.13106	2.01193	4.13742	5.46388	3.26545	5.20983	5.97926	1.82488	0.739735	1.4336	1.66839	1.59122
170	2.24207	2.24207	2.24207	2.24207	2.24207	0.868609	0.868609	0.868609	0.868609	0.868609	0.958388	0.958388	1.54511	1.31507	1.01844	0.835604	1.22273	2.87975	1.13106	2.01193	4.13742	5.46388	3.26545	5.20983	5.97926	1.78316	0.739735	1.4336	1.66839	1.59122
171	2.24207	2.24207	2.24207	2.24207	2.24207	0.868609	0.868609	0.868609	0.868609	0.868609	0.897839	0.958388	1.54511	1.31507	1.01844	0.835604	1.22273	2.87975	1.13106	2.01193	4.13742	5.46388	3.26545	5.20983	5.97926	1.78316	0.739735	1.3844	1.66839	1.59122
172	2.24207	2.24207	2.24207	2.24207	2.24207	0.868609	0.868609	0.868609	0.868609	0.868609	0.897839	0.958388	1.54511	1.31507	1.01844	0.835604	1.22273	2.57863	1.13106	1.99836	4.13742	5.46388	3.26545	5.20983	5.97926	1.78316	0.739735	1.3844	1.66839	1.59122
173	2.24207	2.24207	2.24207	2.24207	2.24207	0.868609	0.868609	0.868609	0.868609	0.868609	0.897839	0.958388	1.54511	1.31507	1.01844	0.835604	1.22273	2.57863	1.13106	1.99836	4.13742	5.46388	3.26545	5.20983	5.97926	1.78316	0.739735	1.3844	1.66839	1.59122
174	2.24207	2.24207	2.24207	2.24207	2.24207	0.868609	0.868609	0.868609	0.868609	0.868609	0.897839	0.958388	1.54511	1.31507	1.01844	0.835604	1.22273	2.57863	1.13106	1.99836	4.13742	5.46388	3.26545	5.20983	5.97926	1.78316	0.739735	1.38041	1.66839	1.59122
175	2.24207	2.24207	2.24207	2.24207	2.24207	0.868609	0.868609	0.868609	0.868609	0.868609	0.897839	0.958388	1.54511	1.31507	1.01844	0.835604	1.22273	2.57863	1.13106	1.84541	4.13742	5.46388	3.26545	5.20983	5.97926	1.78316	0.739735	1.38041	1.66839	1.54511
176	2.24207	2.24207	2.24207	2.24207	2.24207	0.868609	0.868609	0.868609	0.868609	0.868609	0.897839	0.958388	1.54511	1.31507	1.01844	0.835604	1.22273	2.57863	1.13106	1.84541	4.13742	5.46388	3.26545	5.20983	5.97926	1.78316	0.739735	1.38041	1.66839	1.54511
177	2.24207	2.24207	2.24207	2.24207	2.24207	0.868609	0.868609	0.868609	0.868609	0.868609	0.897839	0.958388	1.45078	1.31507	1.01844	0.835604	1.22273	2.57863	1.13106	1.84541	4.13742	5.46388	3.26545	5.20983	5.97926	1.78316	0.739735	1.38041	1.66839	1.54511
178	2.24207	2.24207	2.24207	2.24207	2.24207	0.868609	0.868609	0.868609	0.868609	0.868609	0.897839	0.958388	1.45078	1.31507	1.01844	0.835604	1.22273	2.57863	1.13106	1.84541	4.13742	5.46388	3.26545	5.20983	5.97926	1.78316	0.739735	1.38041	1.66839	1.54511
179	2.24207	2.24207	2.24207	2.24207	2.24207	0.868609	0.868609	0.868609	0.868609	0.868609	0.897839	0.958388	1.00162	1.31507	1.01844	0.835604	1.22273	2.57863	0.528417	1.84541	4.13742	5.46388	3.26545	5.20983	5.97926	1.78316	0.739735	1.38041	1.66839	1.54511
180	2.24207	2.24207	2.24207	2.24207	2.24207	0.868609	0.868609	0.868609	0.868609	0.868609	0.897839	0.958388	1.00162	1.31507	1.01844	0.835604	1.22273	2.57863	0.528417	1.84541	4.13742	5.46388	3.26545	5.20983	5.97926	1.78316	0.739735	1.38041	1.66839	1.54511
181	2.24207	2.24207	2.24207	2.24207	2.24207	0.868609	0.868609	0.868609	0.868609	0.868609	0.897839	0.958388	1.00162	1.31507	1.01844	0.835604	1.22273	2.57863	0.528417	1.84541	3.37813	5.11885	2.86001	4.24428	5.42275	1.45016	0.739735	1.38041	1.22493	1.54511
182	2.24207	2.24207	2.24207	2.24207	2.24207	0.868609	0.868609	0.868609	0.868609	0.868609	0.897839	0.958388	1.00162	1.31507	1.01844	0.835604	1.22273	2.57863	0.528417	1.84541	3.34766	5.11885	2.86001	4.24428	5.34438	1.41507	0.739735	1.22372	1.22493	1.54511
183	2.24207	2.24207	2.24207	2.24207	2.24207	0.868609	0.868609	0.868609	0.868609	0.868609	0.897839	0.958388	1.00162	1.22493	1.01844	0.835604	1.22273	2.57863	0.528417	1.84541	3.34766	5.11885	2.86001	4.24428	5.34438	1.36583	0.739735	1.22372	1.11589	1.54511
184	2.24207	2.24207	2.24207	2.24207	2.24207	0.868609	0.868609	0.868609	0.868609	0.868609	0.897839	0.958388	1.00162	1.22493	1.01844	0.835604	1.22273	1.8689	0.528417	1.84541	3.34766	5.11885	2.86001	4.22611	5.24359	1.36583	0.739735	1.22372	1.0749	1.54511
185	2.24207	2.24207	2.24207	2.24207	2.24207	0.868609	0.868609	0.868609	0.868609	0.868609	0.897839	0.958388	1.00162	1.21022	1.01844	0.835604	1.22273	1.8689	0.528417	1.84541	3.34766	5.11885	2.86001	4.22611	5.24359	1.36542	0.739735	1.22372	1.0749	1.54511
186	2.24207	2.24207	2.24207	2.24207	2.24207	0.868609	0.868609	0.868609	0.868609	0.868609	0.897839	0.958388	1.00162	1.21022	1.01844	0.788418	1.22273	1.8689	0.528417	1.84541	3.34766	5.11885	2.86001	4.18051	5.20845	1.31474	0.739735	1.22372	1.0749	1.54511
187	2.24207	2.24207	2.24207	2.24207	2.24207	0.868609	0.868609	0.868609	0.868609	0.868609	0.897839	0.958388	0.958388	1.21022	1.01844	0.788418	1.22273	1.8689	0.528417	1.84541	3.30285	5.11885	2.86001	4.178	5.20845	1.31474	0.739735	1.22372	1.0749	1.54511
188	2.24207	2.24207	2.24207	2.24207	2.24207	0.868609	0.868609	0.868609	0.868609	0.868609	0.897839	0.958388	0.958388	1.11589	1.01844	0.654626	1.22273	1.8689	0.528417	1.84541	3.30285	5.11885	2.86001	4.178	5.20845	1.22493	0.739735	1.22372	1.0749	1.54511
189	2.24207	2.24207	2.24207	2.24207	2.24207	0.868609	0.868609	0.868609	0.868609	0.868609	0.897839	0.958388	0.958388	1.11589	1.01844	0.601754	1.22273	1.8689	0.528417	1.84541	3.30285	5.11885	2.86001	4.178	5.20845	1.22493	0.739735	1.22372	1.0749	1.54511
190	2.24207	2.24207	2.24207	2.24207	2.24207	0.868609	0.868609	0.868609	0.868609	0.868609	0.897839	0.958388	0.958388	1.11589	1.01844	0.451314	1.22273	1.8689	0.528417	1.84541	3.30285	5.11885	2.86001	4.178	5.20845	1.22493	0.739735	1.21511	1.0749	1.54511
191	2.24207	2.24207	2.24207	2.24207	2.24207	0.868609	0.868609	0.868609	0.868609	0.868609	0.897839	0.958388	0.958388	1.11589	1.01844	0.451314	1.22273	1.45016	0.528417	1.84541	3.30285	5.11885	2.86001	4.178	5.20845	1.22493	0.739735	1.21511	1.0749	1.54511
192	2.24207	2.24207	2.24207	2.24207	2.24207	0.868609	0.868609	0.868609	0.868609	0.868609	0.897839	0.897839	0.958388	1.11589	1.01844	0.451314	1.22273	1.45016	0.528417	1.84541	3.30285	5.11885	2.86001	4.178	5.20845	1.22493	0.739735	1.21511	1.0749	1.54511
193	2.24207	2.24207	2.24207	2.24207	2.24207	0.868609	0.868609	0.868609	0.868609	0.868609	0.897839	0.897839	0.958388	1.11589	1.01844	0.279959	1.22273	1.45016	0.528417	1.82021	3.30285	5.11885	2.86001	4.178	5.20845	1.22493	0.739735	1.21511	1.0749	1.54511
194	2.24207	2.24207	2.24207	2.24207	2.24207	0.868609	0.868609	0.868609	0.868609	0.868609	0.897839	0.897839	0.958388	1.11589	1.01844	0.279959	1.22273	1.45016	0.528417	1.82021	3.30285	5.11885	2.86001	4.178	5.20845	1.17103	0.739735	1.21511	1.0749	1.54511
195	2.24207	2.24207	2.24207	2.24207	2.24207	0.868609	0.868609	0.868609	0.868609	0.868609	0.897839	0.897839	0.958388	1.11589	1.01844	0.279959	1.22273	1.45016	0.528417	1.82021	3.30285	5.11885	2.86001	4.178	5.20845	1.17103	0.739735	1.21511	1.01738	1.54511
196	2.24207	2.24207	2.24207	2.24207	2.24207	0.868609	0.868609	0.868609	0.868609	0.868609	0.897839	0.897839	0.958388	1.11589	1.01844	0.279959	1.22273	1.45016	0.528417	1.82021	3.30285	5.11885	2.86001	4.178	5.20845	1.17103	0.739735	1.21511	1.01738	1.54511
197	2.24207	2.24207	2.24207	2.24207	2.24207	0.868609	0.868609	0.868609	0.868609	0.868609	0.897839	0.897839	0.958388	1.11589	1.01844	0.279959	1.22273	1.45016	0.528417	1.82021	3.30285	5.11885	2.86001	4.16842	5.20845	1.17103	0.739735	1.15805	1.01738	1.51141
198	2.24207	2.24207	2.24207	2.24207	2.24207	0.868609	0.868609	0.868609	0.868609	0.868609	0.897839	0.897839	0.958388	1.11589	1.01844	0.279959	1.22273	1.45016	0.528417	1.82021	3.30285	5.11885	2.86001	4.15221	5.20845	1.17103	0.739735	1.15805	1.01738	1.51141
199	2.24207	2.24207	2.24207	2.24207	2.24207	0.868609	0.868609	0.868609	0.868609	0.868609	0.897839	0.897839	0.958388	1.11589	1.01844	0.279959	1.22273	1.45016	0.528417	1.82021	3.30285	5.11885	2.86001	4.15221	5.20845	1.17103	0.739735	1.15805	1.01738	1.51141
200	2.24207	2.24207	2.24207	2.24207	2.24207	0.868609	0.868609	0.868609	0.868609	0.868609	0.897839	0.897839	0.958388	1.11589	1.01844	0.279959	1.22273	1.45016	0.528417	1.81835	3.30285	5.11885	2.86001	4.15221	5.20845	1.17103	0.739735	1.15805	1.01738	1.51141
201	2.24207	2.24207	2.24207	2.24207	2.24207	0.868609	0.868609	0.868609	0.868609	0.868609	0.897839	0.897839	0.852167	1.11589	1.01844	0.279959	1.22273	1.45016	0.528417	1.81835	3.30285	4.26933	2.86001	4.15221	4.77751	1.17103	0.739735	1.15805	1.01738	0.914088
202	2.24207	2.24207	2.24207	2.24207	2.24207	0.868609	0.868609	0.868609	0.868609	0.868609	0.897839	0.897839	0.852167	1.11589	1.01844	0.279959	1.22273	1.45016	0.528417	1.81835	3.30285	4.25867	2.86001	4.15221	4.61298	1.17103	0.739735	1.15805	1.01738	0.672037
203	2.24207	2.24207	2.24207	2.24207	2.24207	0.868609	0.868609	0.868609	0.868609	0.868609	0.897839	0.722653	0.852167	1.11589	1.01738	0.279959	1.22273	1.45016	0.528417	1.81835	3.30285	4.18473	2.86001	4.15221	4.61298	1.17103	0.739735	1.15805	1.01738	0.601754
204	2.24207	2.24207	2.24207	2.24207	2.24207	0.868609	0.868609	0.868609	0.868609	0.868609	0.897839	0.722653	0.852167	1.11589	1.01738	0.279959	1.22273	1.45016	0.528417	1.79662	3.30285	4.18473	2.86001	4.15221	4.61298	1.17103	0.739735	1.15805	1.01738	0.451314
205	2.24207	2.24207	2.24207	2.24207	2.24207	0.868609	0.868609	0.868609	0.868609	0.868609	0.897839	0.722653	0.852167	1.11589	0.97433	0.279959	1.22273	1.45016	0.528417	1.79662	3.30285	4.18473	2.86001	4.15221	4.61298	1.17103	0.739735	1.15805	0.97433	0.451314
206	2.24207	2.24207	2.24207	2.24207	2.24207	0.868609	0.868609	0.868609	0.868609	0.868609	0.897839	0.722653	0.852167	1.11589	0.97433	0.279959	1.22273	1.45016	0.528417	1.79662	3.30285	4.18473	2.86001	4.15221	4.61298	1.17103	0.739735	1.15805	0.97433	0.451314
207	2.24207	2.24207	2.24207	2.24207	2.24207	0.868609	0.868609	0.868609	0.868609	0.868609	0.897839	0.722653	0.852167	1.11589	0.97433	0.279959	1.22273	1.45016	0.528417	1.79662	3.30285	4.18473	2.86001	4.15221	4.54482	1.17103	0.739735	1.15805	0.97433	0.451314
208	2.24207	2.24207	2.24207	2.24207	2.24207	0.868609	0.868609	0.868609	0.868609	0.868609	0.897839	0.722653	0.852167	1.11589	0.97433	0.279959	1.22273	1.45016	0.528417	1.79662	3.30285	4.18473	2.86001	4.15221	4.54482	1.17103	0.739735	1.15805	0.97433	0.279959
209	2.24207	2.24207	2.24207	2.24207	2.24207	0.868609	0.868609	0.868609	0.868609	0.868609	0.897839	0.722653	0.852167	1.11589	0.97433	0.279959	1.22273	1.45016	0.528417	1.79662	3.30285	4.18473	2.86001	4.15221	4.54482	1.17103	0.739735	1.15805	0.97433	0.279959
210	2.24207	2.24207	2.24207	2.24207	2.24207	0.868609	0.868609	0.868609	0.868609	0.868609	0.897839	0.722653	0.852167	1.11589	0.897839	0.279959	1.22273	1.45016	0.528417	1.79662	3.30285	4.18473	2.86001	4.15221	4.54482	1.17103	0.739735	1.15805	0.97433	0.279959
211	2.24207	2.24207	2.24207	2.24207	2.24207	0.868609	0.868609	0.868609	0.868609	0.868609	0.897839	0.369259	0.654626	1.11589	0.897839	0.279959	1.22273	1.45016	0.528417	1.79662	3.30285	4.18473	2.86001	4.15221	4.45528	1.17103	0.722653	1.15805	0.97433	0.279959
212	2.24207	2.24207	2.24207	2.24207	2.24207	0.868609	0.868609	0.868609	0.868609	0.868609	0.897839	0.369259	0.654626	1.11589	0.672037	0.279959	1.22273	1.45016	0.528417	1.79662	3.30285	4.18473	2.86001	4.15221	4.45528	1.17103	0.722653	1.15805	0.97433	0.279959
213	2.24207	2.24207	2.24207	2.24207	2.24207	0.868609	0.868609	0.868609	0.868609	0.868609	0.897839	0.369259	0.654626	1.11589	0.672037	0.279959	1.22273	1.45016	0.528417	1.79662	3.30285	4.18473	2.86001	4.15221	4.45528	1.17103	0.601754	1.15805	0.97433	0.279959
214	2.24207	2.24207	2.24207	2.24207	2.24207	0.868609	0.868609	0.868609	0.868609	0.868609	0.897839	0.369259	0.654626	1.11589	0.672037	0.279959	1.22273	1.45016	0.528417	1.63564	3.30285	4.18473	2.86001	4.15221	4.45528	1.17103	0.601754	1.15805	0.97433	0.279959
215	2.24207	2.24207	2.24207	2.24207	2.24207	0.868609	0.868609	0.868609	0.868609	0.868609	0.897839	0.369259	0.654626	1.11589	0.672037	0.279959	1.22273	1.45016	0.528417	1.63564	3.30285	4.18473	2.86001	4.15221	4.45528	1.17103	0.601754	1.15805	0.97433	0.279959
216	2.24207	2.24207	2.24207	2.24207	2.24207	0.868609	0.868609	0.868609	0.868609	0.868609	0.897839	0.369259	0.654626	1.11589	0.672037	0.279959	1.22273	1.45016	0.528417	1.63564	3.30285	4.18473	2.86001	4.15221	4.45528	1.17103	0.601754	1.15805	0.97433	0.279959
217	2.24207	2.24207	2.24207	2.24207	2.24207	0.868609	0.868609	0.868609	0.868609	0.868609	0.897839	0.369259	0.601754	1.11589	0.672037	0.279959	1.22273	1.45016	0.528417	1.63564	3.30285	4.18473	2.86001	4.15221	4.45528	1.17103	0.528417	1.15805	0.97433	0.279959
218	2.24207	2.24207	2.24207	2.24207	2.24207	0.868609	0.868609	0.868609	0.868609	0.868609	0.897839	0.369259	0.601754	1.11589	0.672037	0.279959	1.22273	1.45016	0.528417	1.63564	3.30285	4.18473	2.86001	4.15221	4.45528	1.17103	0.528417	1.15805	0.97433	0.177514
219	2.24207	2.24207	2.24207	2.24207	2.24207	0.868609	0.868609	0.868609	0.868609	0.868609	0.897839	0.369259	0.601754	1.11589	0.672037	0.279959	1.22273	1.45016	0.528417	1.63564	3.30285	4.18473	2.86001	4.15221	4.45528	1.17103	0.528417	1.15805	0.97433	0.177514
220	2.24207	2.24207	2.24207	2.24207	2.24207	0.868609	0.868609	0.868609	0.868609	0.868609	0.897839	0.369259	0.601754	1.11589	0.672037	0.279959	1.22273	1.45016	0.528417	1.63564	3.30285	4.18473	2.86001	4.15221	4.21585	1.17103	0.528417	1.15805	0.97433	0.177514
221	2.24207	2.24207	2.24207	2.24207	2.24207	0.868609	0.868609	0.868609	0.868609	0.868609	0.897839	0.369259	0.601754	1.11589	0.672037	0.279959	1.22273	1.45016	0.528417	1.63564	3.30285	4.13967	2.86001	4.14267	4.21585	1.17103	0.528417	1.15805	0.369259	0.177514
222	2.24207	2.24207	2.24207	2.24207	2.24207	0.868609	0.868609	0.868609	0.868609	0.868609	0.897839	0.369259	0.601754	1.11589	0.672037	0.279959	1.22273	1.45016	0.528417	1.63564	3.30285	4.13967	2.86001	4.14267	4.21585	0.958388	0.177514	1.15805	0.369259	0.177514
223	2.24207	2.24207	2.24207	2.24207	2.24207	0.868609	0.868609	0.868609	0.868609	0.868609	0.897839	0.369259	0.601754	1.11589	0.672037	0.279959	1.22273	1.45016	0.528417	1.63564	3.30285	4.13967	2.68471	4.12547	4.12678	0.958388	4.44089e-16	1.15805	0.369259	0.177514
224	2.24207	2.24207	2.24207	2.24207	2.24207	0.868609	0.868609	0.868609	0.868609	0.868609	0.897839	0.369259	0.601754	1.11589	0.672037	0.279959	1.22273	1.36542	0.528417	1.63564	3.2139	4.13967	2.68471	4.11852	4.12678	0.958388	4.44089e-16	1.15805	0.279959	0.177514
225	1.97853	2.24207	2.24207	1.86731	2.24207	0.868609	0.868609	0.788418	0.788418	0.788418	0.897839	0.369259	0.601754	1.11589	0.672037	0.279959	1.22273	1.36542	0.528417	1.63564	3.2139	4.13967	2.68471	4.11852	4.12678	0.958388	4.44089e-16	1.15805	0.279959	0.177514
226	1.97853	2.24207	2.24207	1.86731	2.24207	0.868609	0.868609	0.788418	0.788418	0.788418	0.897839	0.369259	0.601754	1.11589	0.601754	0.279959	1.22273	1.11589	0.528417	1.63564	3.18357	4.13967	2.68471	4.10173	4.12678	0.852167	4.44089e-16	1.15805	0.279959	0.177514
227	1.97853	2.24207	2.24207	1.86731	2.24207	0.868609	0.868609	0.788418	0.788418	0.788418	0.897839	0.369259	0.601754	1.11589	0.601754	0.279959	1.22273	1.11589	0.528417	1.63564	3.18357	4.13967	2.68471	4.10173	4.12678	0.852167	4.44089e-16	1.15805	0.279959	0.177514
228	1.97853	2.24207	2.24207	1.86731	2.24207	0.868609	0.868609	0.788418	0.788418	0.788418	0.897839	0.369259	0.601754	1.11589	0.601754	0.279959	1.22273	1.11589	0.528417	1.63564	3.18357	4.13967	2.68471	4.10173	4.12678	0.852167	4.44089e-16	1.15805	0.279959	0.177514
229	1.97853	2.24207	2.24207	1.86731	2.24207	0.868609	0.868609	0.788418	0.788418	0.788418	0.897839	0.369259	0.601754	1.11589	0.601754	0.279959	1.22273	1.11589	0.528417	1.63564	3.18357	4.13967	2.68471	3.97366	4.12678	0.852167	4.44089e-16	1.15805	0.279959	0.177514
230	1.97853	2.24207	2.24207	1.86731	2.24207	0.868609	0.868609	0.788418	0.788418	0.788418	0.897839	0.369259	0.601754	1.11589	0.601754	0.279959	1.22273	1.11589	0.528417	1.63564	3.18357	4.13967	2.68471	3.97366	4.12678	0.852167	4.44089e-16	1.15805	0.279959	0.177514
231	1.97853	2.24207	2.24207	1.86731	2.24207	0.868609	0.868609	0.788418	0.788418	0.788418	0.897839	0.369259	0.601754	1.11589	0.601754	0.279959	1.22273	1.11589	0.528417	1.63564	3.18357	4.13967	2.68471	3.97366	4.12678	0.852167	4.44089e-16	1.15805	0.279959	0.177514
232	1.97853	2.24207	2.24207	1.86731	2.24207	0.868609	0.868609	0.788418	0.788418	0.788418	0.897839	0.369259	0.601754	1.11589	0.601754	0.279959	1.22273	1.11589	0.528417	1.63564	3.18357	4.13967	2.68471	3.97366	4.12678	0.852167	4.44089e-16	1.15805	0.279959	0.177514
233	1.97853	2.24207	2.24207	1.86731	2.24207	0.868609	0.868609	0.788418	0.788418	0.788418	0.897839	0.369259	0.601754	1.11589	0.601754	0.279959	1.22273	1.11589	0.528417	1.36542	3.18357	4.13967	2.68471	3.97366	4.12678	0.852167	4.44089e-16	1.15805	0.279959	0.177514
234	1.97853	2.24207	2.24207	1.86731	2.24207	0.868609	0.868609	0.788418	0.788418	0.788418	0.897839	0.369259	0.601754	1.11589	0.601754	0.279959	1.22273	1.11589	0.528417	1.36542	3.18357	4.13967	2.68471	3.97366	4.12678	0.852167	4.44089e-16	1.15805	0.279959	0.177514
235	1.97853	2.24207	2.24207	1.86731	2.24207	0.868609	0.868609	0.788418	0.788418	0.788418	0.897839	0.369259	0.451314	1.11589	0.601754	0.279959	1.22273	1.11589	0.528417	1.36542	3.18357	4.13967	2.68471	3.97366	4.12678	0.852167	4.44089e-16	1.15805	0.279959	0.177514
236	1.97853	2.24207	2.24207	1.86731	2.24207	0.868609	0.868609	0.788418	0.788418	0.788418	0.897839	0.369259	0.451314	1.11589	0.601754	0.279959	1.22273	1.11589	0.528417	1.36542	3.18357	4.13967	2.68471	3.97366	4.12678	0.852167	4.44089e-16	1.15805	0.279959	0.177514
237	1.97853	2.24207	2.24207	1.86731	2.24207	0.788418	0.868609	0.788418	0.788418	0.788418	0.897839	0.369259	0.451314	1.11589	0.601754	0.279959	1.22273	1.11589	0.528417	1.36542	3.18357	4.13967	2.68471	3.97366	4.12678	0.852167	4.44089e-16	1.15805	0.279959	0.177514
238	1.97853	2.12279	2.12279	1.86731	2.12279	0.788418	0.868609	0.788418	0.788418	0.788418	0.897839	0.369259	0.451314	1.11589	0.601754	0.279959	1.22273	1.11589	0.528417	1.36542	3.15271	4.13967	2.68471	3.97366	4.12678	0.852167	4.44089e-16	1.15805	0.279959	0.177514
239	1.97853	2.12279	2.12279	1.86731	2.12279	0.788418	0.868609	0.788418	0.788418	0.788418	0.897839	0.369259	0.451314	1.11589	0.601754	0.279959	1.22273	1.11589	0.528417	1.36542	3.15271	4.12877	2.68471	3.97366	4.12678	0.788418	4.44089e-16	1.15805	0.279959	0.177514
240	1.97853	2.12279	2.12279	1.86731	2.12279	0.788418	0.868609	0.788418	0.788418	0.788418	0.897839	0.279959	0.451314	1.11589	0.601754	0.279959	1.22273	1.11589	0.528417	1.36542	3.15271	4.12877	2.68471	3.97366	4.12678	0.788418	4.44089e-16	1.15805	0.279959	0.177514
241	1.97853	2.12279	2.12279	1.86731	2.12279	0.788418	0.868609	0.788418	0.788418	0.788418	0.897839	0.279959	0.451314	1.11589	0.601754	0.279959	1.22273	1.0749	0.528417	1.36542	2.87705	4.12877	2.52171	3.68411	3.84901	0.672037	4.44089e-16	1.15805	0.279959	0.177514
242	1.97853	2.12279	2.12279	1.86731	2.12279	0.788418	0.868609	0.788418	0.788418	0.788418	0.897839	0.279959	0.451314	1.11589	0.601754	0.279959	1.22273	0.958388	0.528417	1.31507	2.87705	4.1273	2.48071	3.68411	3.83723	0.672037	4.44089e-16	1.15805	0.279959	4.44089e-16
243	1.97853	2.12279	2.12279	1.86731	2.12279	0.788418	0.868609	0.788418	0.788418	0.788418	0.897839	0.279959	0.451314	1.11589	0.601754	0.279959	1.22273	0.958388	0.528417	1.31507	2.87705	4.10745	2.48071	3.68411	3.79865	0.672037	4.44089e-16	1.15805	0.177514	4.44089e-16
244	1.97853	2.12279	2.12279	1.86731	2.12279	0.788418	0.868609	0.788418	0.788418	0.788418	0.897839	0.279959	0.451314	1.11589	0.601754	0.279959	1.22273	0.958388	0.528417	1.31507	2.87492	4.10745	2.48071	3.66916	3.76704	0.672037	4.44089e-16	1.15805	0.177514	4.44089e-16
245	1.97853	2.12279	2.12279	1.86731	2.12279	0.788418	0.868609	0.788418	0.788418	0.788418	0.897839	0.279959	0.451314	1.11589	0.601754	0.279959	1.22273	0.958388	0.528417	1.31507	2.87492	3.9811	2.48071	3.27824	3.76704	0.672037	4.44089e-16	1.15805	0.177514	4.44089e-16
246	1.97853	2.12279	2.12279	1.86731	2.12279	0.788418	0.868609	0.788418	0.788418	0.788418	0.897839	0.279959	0.369259	1.11589	0.601754	0.279959	1.22273	0.958388	0.528417	1.31507	2.87492	3.9811	2.48071	3.27824	3.76704	0.672037	4.44089e-16	1.15805	0.177514	4.44089e-16
247	1.97853	2.12279	2.12279	1.86731	2.12279	0.788418	0.788418	0.788418	0.788418	0.788418	0.897839	0.279959	0.369259	1.11589	0.601754	0.279959	1.22273	0.958388	0.528417	1.31507	2.82131	3.9811	2.48071	3.27824	3.76704	0.672037	4.44089e-16	1.15805	0.177514	4.44089e-16
248	1.97853	2.12279	2.12279	1.86731	2.12279	0.788418	0.788418	0.788418	0.788418	0.788418	0.897839	0.279959	0.369259	1.11589	0.601754	0.279959	1.22273	0.958388	0.528417	1.31507	2.82131	3.9811	2.48071	3.27824	3.76704	0.672037	4.44089e-16	1.15805	0.177514	4.44089e-16
249	1.97853	2.12279	2.12279	1.86731	2.12279	0.788418	0.788418	0.788418	0.788418	0.788418	0.897839	0.279959	0.177514	1.11589	0.601754	0.279959	1.22273	0.958388	0.528417	1.31507	2.82131	3.9811	2.48071	3.27824	3.76704	0.672037	4.44089e-16	1.15805	0.177514	4.44089e-16
250	1.97853	2.12279	2.12279	1.86731	2.12279	0.788418	0.788418	0.788418	0.788418	0.788418	0.897839	0.279959	0.177514	1.11589	0.601754	0.279959	1.22273	0.958388	0.528417	1.01738	2.82131	3.9811	2.48071	3.27824	3.76704	0.672037	4.44089e-16	1.15805	0.177514	4.44089e-16
251	1.97853	1.97036	1.97036	1.86731	1.97036	0.788418	0.788418	0.788418	0.788418	0.788418	0.897839	0.279959	0.177514	1.11589	0.528417	0.279959	1.22273	0.958388	0.528417	1.01738	2.82131	3.9811	2.48071	3.27824	3.76704	0.672037	4.44089e-16	1.15805	0.177514	4.44089e-16
252	1.97853	1.97036	1.97036	1.86731	1.97036	0.788418	0.788418	0.788418	0.788418	0.788418	0.897839	0.279959	0.177514	1.11589	0.528417	0.279959	1.22273	0.958388	0.528417	1.01738	2.82131	3.9811	2.48071	3.27824	3.76704	0.601754	4.44089e-16	1.15805	0.177514	4.44089e-16
253	1.97853	1.97036	1.97036	1.86731	1.97036	0.788418	0.788418	0.788418	0.788418	0.788418	0.897839	0.279959	0.177514	1.11589	0.528417	0.279959	1.22273	0.958388	0.528417	1.01738	2.81423	3.9811	2.48071	3.27824	3.76704	0.601754	4.44089e-16	1.15805	0.177514	4.44089e-16
254	1.97853	1.97036	1.97036	1.86731	1.97036	0.788418	0.788418	0.788418	0.788418	0.788418	0.897839	0.279959	0.177514	1.11589	0.528417	0.279959	1.22273	0.958388	0.528417	1.01738	2.81423	3.9811	2.48071	3.27824	3.76704	0.601754	4.44089e-16	1.15805	0.177514	4.44089e-16
255	1.97853	1.97036	1.97036	1.86731	1.97036	0.788418	0.788418	0.788418	0.788418	0.788418	0.897839	0.279959	0.177514	1.11589	0.451314	0.279959	1.22273	0.958388	0.528417	0.852167	2.81423	3.9811	2.48071	3.27824	3.76704	0.601754	4.44089e-16	1.15805	0.177514	4.44089e-16
256	1.97853	1.97036	1.97036	1.86731	1.97036	0.788418	0.788418	0.788418	0.788418	0.788418	0.897839	0.279959	0.177514	1.11589	0.451314	0.279959	1.22273	0.958388	0.528417	0.852167	2.81423	3.9811	2.48071	3.27824	3.76704	0.601754	4.44089e-16	1.15805	0.177514	4.44089e-16
257	1.97853	1.97036	1.97036	1.86731	1.97036	0.788418	0.788418	0.788418	0.788418	0.788418	0.897839	0.279959	0.177514	1.11589	0.451314	0.279959	1.22273	0.958388	0.528417	0.852167	2.81423	3.9811	2.48071	3.27824	3.76704	0.601754	4.44089e-16	1.15805	0.177514	4.44089e-16
258	1.97853	1.97036	1.97036	1.86731	1.97036	0.788418	0.788418	0.788418	0.788418	0.788418	0.897839	0.279959	0.177514	1.11589	0.369259	0.279959	1.22273	0.958388	0.528417	0.852167	2.81423	3.9811	2.48071	3.27824	3.76704	0.601754	4.44089e-16	1.15805	0.177514	4.44089e-16
259	1.97853	1.97036	1.97036	1.86731	1.97036	0.788418	0.788418	0.788418	0.788418	0.788418	0.897839	0.279959	0.177514	1.11589	0.369259	0.279959	1.22273	0.654626	0.528417	0.852167	2.81423	3.9811	2.48071	3.27824	3.76704	0.601754	4.44089e-16	1.15805	0.177514	4.44089e-16
260	1.97853	1.97036	1.97036	1.86731	1.97036	0.788418	0.788418	0.788418	0.788418	0.788418	0.897839	0.279959	0.177514	1.11589	0.369259	0.279959	1.22273	0.654626	0.528417	0.852167	2.81423	3.9811	2.48071	3.27824	3.76704	0.601754	4.44089e-16	1.15805	0.177514	4.44089e-16
261	1.97853	1.97036	1.97036	1.86731	1.97036	0.788418	0.788418	0.788418	0.788418	0.788418	0.897839	0.279959	0.177514	1.11589	0.369259	0.279959	1.22273	0.654626	0.528417	0.852167	2.01043	3.9811	2.1503	3.27824	3.76704	0.601754	4.44089e-16	1.15805	0.177514	4.44089e-16
262	1.97853	1.97036	1.97036	1.86731	1.97036	0.788418	0.788418	0.788418	0.788418	0.788418	0.897839	0.279959	0.177514	1.11589	0.369259	0.279959	1.22273	0.654626	0.528417	0.852167	2.01043	3.9811	2.04505	3.27824	3.76704	0.601754	4.44089e-16	1.15805	0.177514	4.44089e-16
263	1.97853	1.97036	1.97036	1.86731	1.97036	0.788418	0.788418	0.788418	0.788418	0.788418	0.897839	0.279959	0.177514	1.11589	0.369259	0.279959	1.22273	0.654626	0.528417	0.852167	2.01043	3.9811	2.04505	3.27824	3.76704	0.601754	4.44089e-16	1.15805	0.177514	4.44089e-16
264	1.97853	1.97036	1.97036	1.86731	1.97036	0.788418	0.788418	0.788418	0.788418	0.788418	0.897839	0.279959	0.177514	1.11589	0.369259	0.279959	1.22273	0.584007	0.528417	0.852167	2.01043	3.9811	2.04505	3.27824	3.76704	0.601754	4.44089e-16	1.15805	0.177514	4.44089e-16
265	1.97853	1.97036	1.97036	1.86731	1.97036	0.788418	0.788418	0.788418	0.788418	0.788418	0.897839	0.279959	0.177514	1.11589	0.369259	0.279959	1.22273	0.584007	0.528417	0.852167	2.01043	3.9811	2.04505	3.27824	3.76704	0.601754	4.44089e-16	1.15805	0.177514	4.44089e-16
266	1.97853	1.97036	1.97036	1.86731	1.97036	0.788418	0.788418	0.788418	0.788418	0.788418	0.897839	0.279959	0.177514	1.11589	0.369259	0.279959	1.22273	0.584007	0.528417	0.852167	2.01043	3.9811	2.04505	3.27824	3.76704	0.601754	4.44089e-16	1.15805	0.177514	4.44089e-16
267	1.97853	1.97036	1.97036	1.86731	1.97036	0.788418	0.788418	0.788418	0.788418	0.788418	0.897839	0.279959	0.177514	1.11589	0.369259	0.279959	1.22273	0.584007	0.528417	0.852167	2.01043	3.9811	2.04505	3.27824	3.76704	0.601754	4.44089e-16	1.15805	0.177514	4.44089e-16
268	1.97853	1.97036	1.97036	1.86731	1.97036	0.788418	0.788418	0.788418	0.788418	0.788418	0.897839	0.279959	0.177514	1.11589	0.369259	0.279959	1.22273	0.584007	0.528417	0.852167	2.01043	3.9811	2.04505	3.27824	3.76704	0.601754	4.44089e-16	1.15805	0.177514	4.44089e-16
269	1.97853	1.97036	1.97036	1.86731	1.97036	0.788418	0.788418	0.788418	0.788418	0.788418	0.897839	0.279959	0.177514	1.11589	0.369259	0.279959	1.22273	0.584007	0.528417	0.852167	2.01043	3.9811	2.04505	3.27824	3.76704	0.601754	4.44089e-16	1.15805	0.177514	4.44089e-16
270	1.97853	1.97036	1.97036	1.86731	1.97036	0.788418	0.788418	0.788418	0.788418	0.788418	0.897839	0.279959	0.177514	1.11589	0.369259	0.279959	1.22273	0.584007	0.528417	0.852167	2.01043	3.9811	2.04505	3.27824	3.76704	0.601754	4.44089e-16	1.15805	0.177514	4.44089e-16
271	1.97853	1.97036	1.97036	1.86731	1.97036	0.788418	0.788418	0.788418	0.788418	0.788418	0.897839	0.279959	0.177514	1.11589	0.369259	0.279959	1.22273	0.584007	0.528417	0.852167	2.01043	3.9811	2.04505	3.27824	3.76704	0.601754	4.44089e-16	1.15805	0.177514	4.44089e-16
272	1.97853	1.97036	1.97036	1.86731	1.97036	0.788418	0.788418	0.788418	0.788418	0.788418	0.897839	0.279959	0.177514	1.11589	0.369259	0.279959	1.22273	0.584007	0.528417	0.852167	2.01043	3.9811	2.04505	3.27824	3.76704	0.601754	4.44089e-16	1.15805	0.177514	4.44089e-16
273	1.97853	1.97036	1.97036	1.86731	1.97036	0.788418	0.788418	0.788418	0.788418	0.788418	0.897839	0.279959	0.177514	1.11589	0.369259	0.279959	1.22273	0.584007	0.528417	0.852167	2.01043	3.9811	2.04505	3.27824	3.76704	0.601754	4.44089e-16	1.15805	0.177514	4.44089e-16
274	1.97853	1.97036	1.97036	1.86731	1.97036	0.788418	0.788418	0.788418	0.788418	0.788418	0.897839	0.279959	0.177514	1.11589	0.369259	0.279959	1.22273	0.584007	0.528417	0.852167	2.01043	3.9811	2.04505	3.27824	3.76704	0.601754	4.44089e-16	1.15805	0.177514	4.44089e-16
275	1.97853	1.97036	1.97036	1.86731	1.97036	0.788418	0.788418	0.788418	0.788418	0.788418	0.897839	0.279959	0.177514	1.11589	0.369259	0.279959	1.22273	0.584007	0.528417	0.852167	2.01043	3.9811	2.04505	3.27824	3.76704	0.601754	4.44089e-16	1.15805	0.177514	4.44089e-16
276	1.97853	1.97036	1.97036	1.86731	1.97036	0.788418	0.788418	0.788418	0.788418	0.788418	0.897839	0.279959	0.177514	1.11589	0.369259	0.279959	1.22273	0.584007	0.528417	0.722653	1.96655	3.9811	2.04505	3.27824	3.76704	0.601754	4.44089e-16	1.15805	0.177514	4.44089e-16
277	1.97853	1.97036	1.97036	1.86731	1.97036	0.788418	0.788418	0.788418	0.788418	0.788418	0.897839	0.279959	0.177514	1.11589	0.369259	0.279959	1.22273	0.584007	0.528417	0.722653	1.96655	3.9811	2.04505	3.27824	3.76704	0.601754	4.44089e-16	1.15805	0.177514	4.44089e-16
278	1.97853	1.97036	1.97036	1.86731	1.97036	0.788418	0.788418	0.788418	0.788418	0.788418	0.897839	0.279959	0.177514	1.11589	0.369259	0.279959	1.22273	0.584007	0.528417	0.722653	1.96655	3.9811	2.04505	3.27824	3.76704	0.601754	4.44089e-16	1.15805	0.177514	4.44089e-16
279	1.97853	1.97036	1.97036	1.86731	1.97036	0.788418	0.788418	0.788418	0.788418	0.788418	0.897839	0.279959	0.177514	1.11589	0.369259	0.279959	1.22273	0.584007	0.528417	0.722653	1.96655	3.9811	2.04505	3.27824	3.76704	0.601754	4.44089e-16	1.15805	0.177514	4.44089e-16
280	1.97853	1.97036	1.97036	1.86731	1.97036	0.788418	0.788418	0.788418	0.788418	0.788418	0.897839	0.279959	0.177514	1.11589	0.369259	0.279959	1.22273	0.584007	0.528417	0.722653	1.96655	3.9811	2.04505	3.27824	3.76704	0.601754	4.44089e-16	1.15805	0.177514	4.44089e-16
281	1.97853	1.97036	1.97036	1.86731	1.97036	0.788418	0.788418	0.788418	0.788418	0.788418	0.897839	0.279959	0.177514	1.11589	0.369259	0.279959	1.22273	0.584007	0.528417	0.722653	1.96655	3.55037	2.04505	3.27824	3.28175	0.601754	4.44089e-16	1.00754	0.177514	4.44089e-16
282	1.97853	1.97036	1.97036	1.86731	1.97036	0.788418	0.788418	0.788418	0.788418	0.788418	0.897839	0.279959	0.177514	1.11589	0.369259	0.279959	1.22273	0.584007	0.528417	0.722653	1.96655	3.55037	2.04505	3.27824	3.25487	0.601754	4.44089e-16	1.00754	0.177514	4.44089e-16
283	1.97853	1.97036	1.97036	1.86731	1.97036	0.788418	0.788418	0.788418	0.788418	0.788418	0.897839	0.279959	0.177514	1.11589	0.369259	0.279959	1.22273	0.584007	0.528417	0.722653	1.96655	3.38269	2.04505	3.27824	3.25487	0.528417	4.44089e-16	1.00754	4.44089e-16	4.44089e-16
284	1.97853	1.97036	1.97036	1.86731	1.97036	0.788418	0.788418	0.788418	0.788418	0.788418	0.897839	0.279959	0.177514	1.11589	0.369259	0.279959	1.22273	0.584007	0.528417	0.722653	1.96655	3.2988	2.04505	3.26287	3.25487	0.451314	4.44089e-16	1.00754	4.44089e-16	4.44089e-16
285	1.97853	1.97036	1.97036	1.86731	1.97036	0.788418	0.788418	0.788418	0.788418	0.788418	0.897839	0.279959	0.177514	1.11589	0.369259	0.279959	1.22273	0.584007	0.528417	0.722653	1.96655	3.2988	2.04505	3.22719	3.14222	0.451314	4.44089e-16	1.00754	4.44089e-16	4.44089e-16
286	1.97853	1.97036	1.97036	1.86731	1.97036	0.788418	0.788418	0.788418	0.788418	0.788418	0.897839	0.279959	0.177514	1.11589	0.369259	0.279959	1.22273	0.584007	0.528417	0.722653	1.96655	3.2988	2.04505	3.22719	3.14222	0.451314	4.44089e-16	1.00754	4.44089e-16	4.44089e-16
287	1.97853	1.97036	1.97036	1.86731	1.97036	0.788418	0.788418	0.788418	0.788418	0.788418	0.897839	0.279959	0.177514	1.11589	0.369259	0.279959	1.22273	0.584007	0.528417	0.722653	1.96655	3.26754	2.04505	3.22719	3.14222	0.451314	4.44089e-16	1.00754	4.44089e-16	4.44089e-16
288	1.97853	1.97036	1.97036	1.86731	1.97036	0.788418	0.788418	0.788418	0.788418	0.788418	0.897839	0.279959	0.177514	1.11589	0.369259	0.279959	1.22273	0.584007	0.528417	0.722653	1.96655	3.26754	2.04505	3.22719	3.14222	0.451314	4.44089e-16	1.00754	4.44089e-16	4.44089e-16
289	1.97853	1.97036	1.97036	1.86731	1.97036	0.788418	0.788418	0.788418	0.788418	0.788418	0.897839	0.279959	0.177514	1.11589	0.369259	0.279959	1.22273	0.584007	0.528417	0.722653	1.96655	3.26754	2.04505	3.22719	3.14222	0.451314	4.44089e-16	1.00754	4.44089e-16	4.44089e-16
290	1.97853	1.97036	1.97036	1.86731	1.97036	0.788418	0.788418	0.788418	0.788418	0.788418	0.897839	0.279959	0.177514	1.11589	0.369259	0.279959	1.22273	0.584007	0.528417	0.722653	1.96655	3.26754	2.04505	3.22719	3.14222	0.451314	4.44089e-16	1.00754	4.44089e-16	4.44089e-16
291	1.97853	1.97036	1.97036	1.86731	1.97036	0.788418	0.788418	0.788418	0.788418	0.788418	0.897839	0.279959	0.177514	1.11589	0.369259	0.279959	1.22273	0.584007	0.528417	0.722653	1.96655	3.26754	2.04505	3.22719	3.14222	0.451314	4.44089e-16	1.00754	4.44089e-16	4.44089e-16
292	1.97853	1.97036	1.97036	1.86731	1.97036	0.788418	0.788418	0.788418	0.788418	0.788418	0.897839	0.279959	0.177514	1.11589	0.369259	0.279959	1.22273	0.584007	0.528417	0.722653	1.96655	3.26754	2.04505	3.22719	3.14222	0.451314	4.44089e-16	1.00754	4.44089e-16	4.44089e-16
293	1.97853	1.97036	1.97036	1.86731	1.97036	0.788418	0.788418	0.788418	0.788418	0.788418	0.897839	0.279959	0.177514	1.11589	0.369259	0.279959	1.22273	0.584007	0.528417	0.722653	1.96655	3.26754	2.04505	3.22719	3.14222	0.451314	4.44089e-16	1.00754	4.44089e-16	4.44089e-16
294	1.97853	1.97036	1.97036	1.86731	1.97036	0.788418	0.788418	0.788418	0.788418	0.788418	0.897839	0.279959	0.177514	1.11589	0.369259	0.279959	1.22273	0.584007	0.528417	0.722653	1.96655	3.26754	2.04505	3.22719	3.14222	0.451314	4.44089e-16	1.00754	4.44089e-16	4.44089e-16
295	1.97853	1.97036	1.97036	1.86731	1.97036	0.788418	0.788418	0.788418	0.788418	0.788418	0.897839	0.279959	0.177514	1.11589	0.369259	0.279959	1.22273	0.584007	0.528417	0.722653	1.96655	3.26754	2.04505	3.22719	3.14222	0.451314	4.44089e-16	1.00754	4.44089e-16	4.44089e-16
296	1.97853	1.97036	1.97036	1.86731	1.97036	0.788418	0.788418	0.788418	0.788418	0.788418	0.897839	0.279959	0.177514	1.11589	0.369259	0.279959	1.22273	0.584007	0.528417	0.722653	1.96655	3.26754	2.04505	3.22719	3.14222	0.451314	4.44089e-16	1.00754	4.44089e-16	4.44089e-16
297	1.97853	1.97036	1.97036	1.86731	1.97036	0.788418	0.788418	0.788418	0.788418	0.788418	0.897839	0.279959	0.177514	1.11589	0.369259	0.279959	1.22273	0.584007	0.528417	0.722653	1.96655	3.26754	2.04505	3.22719	3.14222	0.451314	4.44089e-16	1.00754	4.44089e-16	4.44089e-16
298	1.97853	1.97036	1.97036	1.86731	1.97036	0.788418	0.788418	0.788418	0.788418	0.788418	0.897839	0.279959	0.177514	1.11589	0.369259	0.279959	1.22273	0.584007	0.528417	0.601754	1.96655	3.26754	2.04505	3.22719	3.14222	0.451314	4.44089e-16	1.00754	4.44089e-16	4.44089e-16
299	1.97853	1.97036	1.97036	1.86731	1.97036	0.788418	0.788418	0.788418	0.788418	0.788418	0.897839	0.279959	0.177514	1.11589	0.369259	0.279959	1.22273	0.432875	0.528417	0.601754	1.96655	3.26754	2.04505	3.22719	3.14222	0.451314	4.44089e-16	1.00754	4.44089e-16	4.44089e-16
300	1.97853	1.97036	1.97036	1.86731	1.97036	0.788418	0.788418	0.788418	0.788418	0.788418	0.897839	0.279959	0.177514	1.11589	0.369259	0.279959	1.22273	0.432875	0.528417	0.601754	1.91757	3.26754	2.04505	3.22719	3.14222	0.451314	4.44089e-16	1.00754	4.44089e-16	4.44089e-16
301	1.97853	1.97036	1.97036	1.86731	1.97036	0.788418	0.788418	0.788418	0.788418	0.788418	0.897839	0.279959	0.177514	1.11589	0.369259	0.279959	1.22273	0.432875	0.528417	0.601754	1.76141	3.20707	1.59226	3.22719	3.14222	0.279959	4.44089e-16	1.00754	4.44089e-16	4.44089e-16
302	1.97853	1.97036	1.97036	1.86731	1.97036	0.788418	0.788418	0.788418	0.788418	0.788418	0.897839	0.279959	0.177514	1.11589	0.369259	0.279959	1.22273	0.432875	0.528417	0.601754	1.67415	3.20707	1.59226	3.18623	3.14222	0.279959	4.44089e-16	1.00754	4.44089e-16	4.44089e-16
303	1.97853	1.97036	1.97036	1.86731	1.97036	0.788418	0.788418	0.788418	0.788418	0.788418	0.897839	0.279959	0.177514	1.11589	0.369259	0.279959	1.22273	0.432875	0.528417	0.601754	1.67415	3.20707	1.59226	3.18623	3.10767	0.279959	4.44089e-16	1.00754	4.44089e-16	4.44089e-16
304	1.97853	1.97036	1.97036	1.86731	1.97036	0.788418	0.788418	0.788418	0.788418	0.788418	0.897839	0.279959	0.177514	1.11589	0.369259	0.279959	1.22273	0.432875	0.528417	0.601754	1.67415	3.12104	1.59226	3.18623	3.10767	0.279959	4.44089e-16	1.00754	4.44089e-16	4.44089e-16
305	1.97853	1.97036	1.97036	1.86731	1.97036	0.788418	0.788418	0.788418	0.788418	0.788418	0.897839	0.279959	0.177514	1.11589	0.369259	0.279959	1.22273	0.432875	0.528417	0.601754	1.67415	3.12104	1.59226	3.18623	3.10767	0.279959	4.44089e-16	0.774662	4.44089e-16	4.44089e-16
306	1.97853	1.97036	1.97036	1.86731	1.97036	0.788418	0.788418	0.788418	0.788418	0.788418	0.897839	0.279959	0.177514	1.11589	0.369259	0.279959	1.22273	0.432875	0.528417	0.601754	1.49922	3.12104	1.59226	3.18623	3.10767	0.279959	4.44089e-16	0.774662	4.44089e-16	4.44089e-16
307	1.97853	1.97036	1.97036	1.86731	1.97036	0.788418	0.788418	0.788418	0.788418	0.788418	0.897839	0.279959	0.177514	1.11589	0.369259	0.279959	1.22273	0.432875	0.528417	0.451314	1.41665	3.12104	1.59226	3.18623	3.10767	0.279959	4.44089e-16	0.774662	4.44089e-16	4.44089e-16
308	1.97853	1.97036	1.97036	1.86731	1.97036	0.788418	0.788418	0.788418	0.788418	0.788418	0.897839	0.279959	0.177514	1.11589	0.369259	0.279959	1.22273	0.432875	0.528417	0.451314	1.41665	3.12104	1.59226	3.18623	3.10767	0.279959	4.44089e-16	0.774662	4.44089e-16	4.44089e-16
309	1.97853	1.97036	1.97036	1.86731	1.97036	0.788418	0.788418	0.788418	0.788418	0.788418	0.897839	0.279959	0.177514	1.11589	0.369259	0.279959	1.22273	0.432875	0.528417	0.451314	1.41665	3.12104	1.59226	3.18623	3.10767	0.279959	4.44089e-16	0.774662	4.44089e-16	4.44089e-16
310	1.97853	1.97036	1.97036	1.86731	1.97036	0.788418	0.788418	0.788418	0.788418	0.788418	0.897839	0.279959	0.177514	1.11589	0.369259	0.279959	1.22273	0.432875	0.528417	0.451314	1.41665	3.12104	1.59226	3.16055	3.10767	0.279959	4.44089e-16	0.774662	4.44089e-16	4.44089e-16
311	1.97853	1.97036	1.97036	1.86731	1.97036	0.788418	0.788418	0.788418	0.788418	0.788418	0.897839	0.279959	0.177514	1.11589	0.369259	0.279959	1.22273	0.432875	0.528417	0.451314	1.36716	3.12104	1.59226	3.16055	3.10767	0.279959	4.44089e-16	0.774662	4.44089e-16	4.44089e-16
312	1.97853	1.97036	1.97036	1.86731	1.97036	0.788418	0.788418	0.788418	0.788418	0.788418	0.897839	0.279959	0.177514	1.11589	0.369259	0.279959	1.22273	0.432875	0.528417	0.369259	1.36716	3.12104	1.59226	3.16055	3.10767	0.279959	4.44089e-16	0.774662	4.44089e-16	4.44089e-16
313	1.97853	1.97036	1.97036	1.86731	1.97036	0.788418	0.788418	0.788418	0.788418	0.788418	0.897839	0.279959	0.177514	1.11589	0.369259	0.279959	1.22273	0.432875	0.528417	0.369259	1.36716	3.12104	1.59226	3.16055	3.10767	0.279959	4.44089e-16	0.774662	4.44089e-16	4.44089e-16
314	1.97853	1.97036	1.97036	1.86731	1.97036	0.788418	0.788418	0.788418	0.788418	0.788418	0.897839	0.279959	0.177514	1.11589	0.369259	0.279959	1.22273	0.432875	0.528417	0.369259	1.36716	3.12104	1.59226	3.16055	3.10767	0.279959	4.44089e-16	0.774662	4.44089e-16	4.44089e-16
315	1.97853	1.97036	1.97036	1.86731	1.97036	0.788418	0.788418	0.788418	0.788418	0.788418	0.897839	0.279959	0.177514	1.11589	0.369259	0.279959	1.22273	0.432875	0.528417	0.369259	1.36716	3.12104	1.59226	3.16055	3.10767	0.279959	4.44089e-16	0.774662	4.44089e-16	4.44089e-16
316	1.97853	1.97036	1.97036	1.86731	1.97036	0.788418	0.788418	0.788418	0.788418	0.788418	0.897839	0.279959	0.177514	1.11589	0.369259	0.279959	1.22273	0.432875	0.528417	0.369259	1.36716	3.12104	1.59226	3.16055	3.10767	0.279959	4.44089e-16	0.774662	4.44089e-16	4.44089e-16
317	1.97853	1.97036	1.97036	1.86731	1.97036	0.788418	0.788418	0.788418	0.788418	0.788418	0.897839	0.279959	0.177514	1.11589	0.369259	0.279959	1.22273	0.432875	0.528417	0.369259	1.28001	3.12104	1.59226	3.16055	3.10767	0.279959	4.44089e-16	0.774662	4.44089e-16	4.44089e-16
318	1.97853	1.97036	1.97036	1.86731	1.97036	0.788418	0.788418	0.788418	0.788418	0.788418	0.897839	0.279959	0.177514	1.11589	0.369259	0.279959	1.22273	0.432875	0.528417	0.369259	1.28001	3.12104	1.59226	3.16055	3.10767	0.279959	4.44089e-16	0.774662	4.44089e-16	4.44089e-16
319	1.97853	1.97036	1.97036	1.86731	1.97036	0.788418	0.788418	0.788418	0.788418	0.788418	0.897839	0.279959	0.177514	1.11589	0.369259	0.279959	1.22273	0.432875	0.528417	0.369259	1.28001	3.12104	1.59226	3.16055	3.10767	0.279959	4.44089e-16	0.774662	4.44089e-16	4.44089e-16
320	1.97853	1.97036	1.97036	1.86731	1.97036	0.788418	0.788418	0.788418	0.788418	0.788418	0.897839	0.279959	0.177514	1.11589	0.369259	0.279959	1.22273	0.432875	0.528417	0.369259	1.28001	3.12104	1.59226	3.16055	3.10767	0.279959	4.44089e-16	0.774662	4.44089e-16	4.44089e-16
321	1.97853	1.97036	1.97036	1.86731	1.97036	0.788418	0.788418	0.788418	0.788418	0.788418	0.897839	0.279959	0.177514	1.11589	0.369259	0.279959	1.22273	0.432875	0.528417	0.369259	1.28001	2.59843	1.36716	3.16055	3.10767	0.279959	4.44089e-16	0.722653	4.44089e-16	4.44089e-16
322	1.97853	1.97036	1.97036	1.86731	1.97036	0.788418	0.788418	0.788418	0.788418	0.788418	0.897839	0.279959	0.177514	1.11589	0.369259	0.279959	1.22273	0.432875	0.528417	0.369259	1.28001	2.37571	1.33122	3.1234	3.10767	0.279959	4.44089e-16	0.722653	4.44089e-16	4.44089e-16
323	1.97853	1.97036	1.97036	1.86731	1.97036	0.788418	0.788418	0.788418	0.788418	0.788418	0.897839	0.279959	0.177514	1.11589	0.369259	0.279959	1.22273	0.432875	0.528417	0.369259	1.28001	2.37571	1.33122	3.1234	3.10767	0.279959	4.44089e-16	0.451314	4.44089e-16	4.44089e-16
324	1.97853	1.97036	1.97036	1.86731	1.97036	0.788418	0.788418	0.788418	0.788418	0.788418	0.897839	0.279959	0.177514	1.11589	0.369259	0.279959	1.22273	0.432875	0.528417	0.369259	1.28001	2.37571	1.27753	3.05626	3.10767	0.279959	4.44089e-16	0.451314	4.44089e-16	4.44089e-16
325	1.97853	1.97036	1.97036	1.86731	1.97036	0.788418	0.788418	0.788418	0.788418	0.788418	0.897839	0.279959	0.177514	1.11589	0.369259	0.279959	1.22273	0.432875	0.528417	0.369259	1.28001	2.37571	1.22495	2.97473	3.00441	0.279959	4.44089e-16	0.369259	4.44089e-16	4.44089e-16
326	1.97853	1.97036	1.97036	1.86731	1.97036	0.788418	0.788418	0.788418	0.788418	0.788418	0.897839	0.279959	0.177514	1.11589	0.369259	0.279959	1.22273	0.432875	0.528417	0.369259	1.21014	2.37571	1.11629	2.97473	3.00441	0.279959	4.44089e-16	0.369259	4.44089e-16	4.44089e-16
327	1.97853	1.97036	1.97036	1.86731	1.97036	0.788418	0.788418	0.788418	0.788418	0.788418	0.897839	0.279959	0.177514	1.11589	0.369259	0.279959	1.22273	0.432875	0.528417	0.369259	1.21014	2.37571	1.11629	2.97473	3.00441	0.279959	4.44089e-16	0.369259	4.44089e-16	4.44089e-16
328	1.97853	1.97036	1.97036	1.86731	1.97036	0.788418	0.528417	0.788418	0.788418	0.788418	0.897839	0.279959	0.177514	1.11589	0.369259	0.279959	1.22273	0.432875	0.528417	0.369259	1.21014	2.37571	1.11629	2.97473	3.00441	0.279959	4.44089e-16	0.369259	4.44089e-16	4.44089e-16
329	1.97853	1.97036	1.97036	1.86731	1.97036	0.788418	0.528417	0.788418	0.788418	0.788418	0.897839	0.279959	0.177514	1.11589	0.369259	0.279959	1.22273	0.432875	0.528417	0.369259	1.21014	2.37571	1.11629	2.97473	3.00441	0.279959	4.44089e-16	0.369259	4.44089e-16	4.44089e-16
330	1.97853	1.97036	1.97036	1.86731	1.97036	0.788418	0.528417	0.788418	0.788418	0.788418	0.897839	0.279959	0.177514	1.11589	0.369259	0.279959	1.22273	0.432875	0.528417	0.369259	1.21014	2.37571	1.11629	2.97473	3.00441	0.279959	4.44089e-16	0.369259	4.44089e-16	4.44089e-16
331	1.97853	1.97036	1.97036	1.86731	1.97036	0.788418	0.528417	0.788418	0.788418	0.788418	0.897839	0.279959	0.177514	1.11589	0.369259	0.279959	1.22273	0.432875	0.528417	0.369259	1.21014	2.37571	1.11629	2.97473	3.00441	0.279959	4.44089e-16	0.369259	4.44089e-16	4.44089e-16
332	1.97853	1.97036	1.97036	1.86731	1.97036	0.788418	0.528417	0.788418	0.788418	0.788418	0.897839	0.279959	0.177514	1.11589	0.369259	0.279959	1.22273	0.432875	0.528417	0.369259	1.21014	2.37571	1.11629	2.97473	3.00441	0.279959	4.44089e-16	0.369259	4.44089e-16	4.44089e-16
333	1.97853	1.97036	1.97036	1.86731	1.97036	0.788418	0.528417	0.788418	0.788418	0.788418	0.897839	0.279959	0.177514	1.11589	0.369259	0.279959	1.22273	0.432875	0.528417	0.369259	1.21014	2.37571	1.11629	2.97473	3.00441	0.279959	4.44089e-16	0.369259	4.44089e-16	4.44089e-16
334	1.97853	1.97036	1.97036	1.86731	1.97036	0.788418	0.528417	0.788418	0.788418	0.788418	0.897839	0.279959	0.177514	1.11589	0.369259	0.279959	1.22273	0.432875	0.528417	0.369259	1.21014	2.37571	1.11629	2.97473	3.00441	0.279959	4.44089e-16	0.369259	4.44089e-16	4.44089e-16
335	1.90323	1.97036	1.97036	1.86731	1.97036	0.788418	0.528417	0.788418	0.788418	0.788418	0.897839	0.279959	0.177514	1.11589	0.369259	0.279959	1.22273	0.432875	0.528417	0.369259	1.21014	2.37571	1.11629	2.97473	2.95889	0.279959	4.44089e-16	0.369259	4.44089e-16	4.44089e-16
336	1.90323	1.97036	1.97036	1.86731	1.97036	0.788418	0.528417	0.788418	0.788418	0.788418	0.897839	0.279959	0.177514	1.11589	0.369259	0.279959	1.22273	0.432875	0.528417	0.369259	1.21014	2.37571	1.11629	2.97473	2.95889	0.279959	4.44089e-16	0.369259	4.44089e-16	4.44089e-16
337	1.86731	1.97036	1.97036	1.86731	1.97036	0.788418	0.528417	0.788418	0.788418	0.788418	0.897839	0.279959	0.177514	1.11589	0.369259	0.279959	1.22273	0.432875	0.528417	0.369259	1.21014	2.37571	1.11629	2.97473	2.95889	0.279959	4.44089e-16	0.369259	4.44089e-16	4.44089e-16
338	1.86731	1.97036	1.97036	1.86731	1.97036	0.788418	0.528417	0.788418	0.788418	0.788418	0.897839	0.279959	0.177514	1.11589	0.369259	0.279959	1.22273	0.432875	0.528417	0.369259	1.21014	2.37571	1.11629	2.97473	2.95889	0.279959	4.44089e-16	0.369259	4.44089e-16	4.44089e-16
339	1.86731	1.97036	1.97036	1.86731	1.97036	0.788418	0.528417	0.788418	0.788418	0.788418	0.897839	0.279959	0.177514	1.11589	0.369259	0.279959	1.22273	0.432875	0.528417	0.369259	1.21014	2.37571	1.11629	2.97473	2.95889	0.279959	4.44089e-16	0.369259	4.44089e-16	4.44089e-16
340	1.71122	1.97036	1.97036	1.86731	1.97036	0.788418	0.528417	0.788418	0.788418	0.788418	0.897839	0.279959	0.177514	1.11589	0.369259	0.279959	1.22273	0.432875	0.528417	0.369259	1.21014	2.37571	1.11629	2.97473	2.95889	0.279959	4.44089e-16	0.369259	4.44089e-16	4.44089e-16
341	1.71122	1.97036	1.97036	1.86731	1.97036	0.788418	0.528417	0.788418	0.788418	0.788418	0.897839	0.279959	0.177514	1.11589	0.369259	0.279959	1.22273	0.432875	0.528417	0.369259	0.838048	2.35669	0.601754	2.97473	2.90492	0.177514	4.44089e-16	0.369259	4.44089e-16	4.44089e-16
342	1.71122	1.97036	1.97036	1.86731	1.97036	0.788418	0.528417	0.788418	0.788418	0.788418	0.897839	0.279959	0.177514	1.11589	0.369259	0.279959	1.22273	0.432875	0.528417	0.369259	0.838048	2.35669	0.601754	2.97473	2.90492	0.177514	4.44089e-16	0.279959	4.44089e-16	4.44089e-16
343	1.71122	1.97036	1.97036	1.86731	1.97036	0.788418	0.528417	0.788418	0.788418	0.788418	0.897839	0.279959	0.177514	1.11589	0.369259	0.279959	1.22273	0.432875	0.528417	0.369259	0.838048	2.34923	0.601754	2.97473	2.90492	0.177514	4.44089e-16	0.279959	4.44089e-16	4.44089e-16
344	1.71122	1.97036	1.97036	1.86731	1.97036	0.788418	0.528417	0.788418	0.788418	0.788418	0.897839	0.279959	0.177514	1.11589	0.369259	0.279959	1.22273	0.432875	0.528417	0.369259	0.838048	2.30552	0.601754	2.97473	2.90492	0.177514	4.44089e-16	0.279959	4.44089e-16	4.44089e-16
345	1.71122	1.97036	1.97036	1.86731	1.97036	0.788418	0.528417	0.788418	0.788418	0.788418	0.897839	0.279959	0.177514	1.11589	0.369259	0.279959	1.22273	0.432875	0.528417	0.369259	0.838048	2.30552	0.601754	2.97473	2.90492	0.177514	4.44089e-16	0.279959	4.44089e-16	4.44089e-16
346	1.71122	1.97036	1.97036	1.86731	1.97036	0.788418	0.528417	0.788418	0.788418	0.788418	0.897839	0.279959	0.177514	1.11589	0.369259	0.279959	1.22273	0.432875	0.528417	0.369259	0.838048	2.30552	0.601754	2.97473	2.90492	0.177514	4.44089e-16	0.279959	4.44089e-16	4.44089e-16
347	1.71122	1.97036	1.97036	1.86731	1.97036	0.788418	0.528417	0.788418	0.788418	0.788418	0.897839	0.279959	0.177514	1.11589	0.369259	0.279959	1.22273	0.432875	0.528417	0.369259	0.838048	2.30552	0.601754	2.97473	2.90492	0.177514	4.44089e-16	0.279959	4.44089e-16	4.44089e-16
348	1.71122	1.97036	1.97036	1.86731	1.97036	0.788418	0.528417	0.788418	0.788418	0.788418	0.897839	0.279959	0.177514	1.11589	0.369259	0.279959	1.22273	0.432875	0.528417	0.369259	0.838048	2.30552	0.601754	2.97473	2.82133	0.177514	4.44089e-16	0.279959	4.44089e-16	4.44089e-16
349	1.71122	1.97036	1.97036	1.86731	1.97036	0.788418	0.528417	0.788418	0.788418	0.788418	0.897839	0.279959	0.177514	1.11589	0.369259	0.279959	1.22273	0.432875	0.528417	0.369259	0.838048	2.25613	0.601754	2.97473	2.82133	0.177514	4.44089e-16	0.279959	4.44089e-16	4.44089e-16
350	1.71122	1.97036	1.97036	1.86731	1.97036	0.788418	0.528417	0.788418	0.788418	0.788418	0.897839	0.279959	0.177514	1.11589	0.369259	0.279959	1.22273	0.432875	0.528417	0.369259	0.838048	2.25613	0.601754	2.97473	2.82133	0.177514	4.44089e-16	0.279959	4.44089e-16	4.44089e-16
351	1.71122	1.97036	1.97036	1.86731	1.97036	0.788418	0.528417	0.788418	0.788418	0.788418	0.897839	0.279959	0.177514	1.11589	0.369259	0.279959	1.22273	0.432875	0.528417	0.369259	0.838048	2.25613	0.601754	2.97473	2.82133	0.177514	4.44089e-16	0.279959	4.44089e-16	4.44089e-16
352	1.71122	1.97036	1.97036	1.86731	1.97036	0.788418	0.528417	0.788418	0.788418	0.788418	0.897839	0.279959	0.177514	1.11589	0.369259	0.279959	1.22273	0.432875	0.528417	0.369259	0.838048	2.25613	0.528417	2.97473	2.82133	0.177514	4.44089e-16	0.279959	4.44089e-16	4.44089e-16
353	1.71122	1.97036	1.97036	1.86731	1.97036	0.788418	0.528417	0.788418	0.788418	0.788418	0.897839	0.279959	0.177514	1.11589	0.369259	0.279959	1.22273	0.432875	0.528417	0.369259	0.838048	2.25613	0.528417	2.97473	2.82133	0.177514	4.44089e-16	0.279959	4.44089e-16	4.44089e-16
354	1.71122	1.97036	1.97036	1.86731	1.97036	0.788418	0.528417	0.788418	0.788418	0.788418	0.897839	0.279959	0.177514	1.11589	0.369259	0.279959	1.22273	0.432875	0.528417	0.369259	0.838048	2.25613	0.528417	2.97473	2.82133	0.177514	4.44089e-16	0.177514	4.44089e-16	4.44089e-16
355	1.71122	1.97036	1.97036	1.86731	1.97036	0.788418	0.528417	0.788418	0.788418	0.788418	0.897839	0.279959	0.177514	1.11589	0.369259	0.279959	1.22273	0.432875	0.528417	0.369259	0.838048	2.25613	0.528417	2.97473	2.82133	0.177514	4.44089e-16	0.177514	4.44089e-16	4.44089e-16
356	1.71122	1.97036	1.97036	1.86731	1.97036	0.788418	0.528417	0.788418	0.788418	0.788418	0.897839	0.279959	0.177514	1.11589	0.369259	0.279959	1.22273	0.432875	0.528417	0.369259	0.774662	2.25613	0.528417	2.97473	2.82133	0.177514	4.44089e-16	0.177514	4.44089e-16	4.44089e-16
357	1.71122	1.97036	1.97036	1.86731	1.97036	0.788418	0.528417	0.788418	0.788418	0.788418	0.897839	0.279959	0.177514	1.11589	0.369259	0.279959	1.22273	0.432875	0.528417	0.369259	0.774662	2.25613	0.528417	2.97473	2.82133	0.177514	4.44089e-16	0.177514	4.44089e-16	4.44089e-16
358	1.71122	1.97036	1.97036	1.86731	1.97036	0.788418	0.528417	0.788418	0.788418	0.788418	0.897839	0.279959	0.177514	1.11589	0.369259	0.279959	1.22273	0.432875	0.528417	0.369259	0.774662	2.25613	0.528417	2.97473	2.82133	0.177514	4.44089e-16	0.177514	4.44089e-16	4.44089e-16
359	1.71122	1.97036	1.97036	1.86731	1.97036	0.788418	0.528417	0.788418	0.788418	0.788418	0.897839	0.279959	0.177514	1.11589	0.369259	0.279959	1.22273	0.432875	0.528417	0.369259	0.774662	2.25613	0.528417	2.80661	2.82133	0.177514	4.44089e-16	0.177514	4.44089e-16	4.44089e-16
360	1.71122	1.97036	1.97036	1.86731	1.97036	0.788418	0.528417	0.788418	0.788418	0.788418	0.897839	0.279959	0.177514	1.11589	0.369259	0.279959	1.22273	0.432875	0.528417	0.369259	0.774662	2.25613	0.528417	2.80661	2.82133	0.177514	4.44089e-16	0.177514	4.44089e-16	4.44089e-16
361	1.71122	1.97036	1.97036	1.86731	1.97036	0.788418	0.528417	0.788418	0.788418	0.788418	0.897839	0.279959	0.177514	1.11589	0.369259	0.279959	1.22273	0.432875	0.528417	0.369259	0.654626	2.25613	0.528417	2.80661	2.5498	0.177514	4.44089e-16	4.44089e-16	4.44089e-16	4.44089e-16
362	1.71122	1.97036	1.97036	1.86731	1.97036	0.788418	0.528417	0.788418	0.788418	0.788418	0.897839	0.279959	0.177514	1.11589	0.369259	0.279959	1.22273	0.432875	0.528417	0.369259	0.584007	2.25613	0.451314	2.80661	2.45061	0.177514	4.44089e-16	4.44089e-16	4.44089e-16	4.44089e-16
363	1.71122	1.97036	1.97036	1.86731	1.97036	0.788418	0.528417	0.788418	0.788418	0.788418	0.897839	0.279959	0.177514	1.11589	0.369259	0.279959	1.22273	0.432875	0.528417	0.369259	0.510327	2.25613	0.451314	2.80661	2.45061	0.177514	4.44089e-16	4.44089e-16	4.44089e-16	4.44089e-16
364	1.71122	1.97036	1.97036	1.86731	1.97036	0.788418	0.528417	0.788418	0.788418	0.788418	0.897839	0.279959	0.177514	1.11589	0.369259	0.279959	1.22273	0.432875	0.528417	0.369259	0.510327	2.25613	0.451314	2.80661	2.45061	0.177514	4.44089e-16	4.44089e-16	4.44089e-16	4.44089e-16
365	1.71122	1.97036	1.97036	1.86731	1.97036	0.788418	0.528417	0.788418	0.788418	0.788418	0.897839	0.279959	0.177514	1.11589	0.369259	0.279959	1.22273	0.432875	0.528417	0.369259	0.369259	2.25613	0.451314	2.80661	2.45061	0.177514	4.44089e-16	4.44089e-16	4.44089e-16	4.44089e-16
366	1.71122	1.97036	1.97036	1.86731	1.97036	0.788418	0.528417	0.788418	0.788418	0.788418	0.897839	0.279959	0.177514	1.11589	0.369259	0.279959	1.22273	0.432875	0.528417	0.369259	0.369259	2.25613	0.451314	2.80661	2.45061	0.177514	4.44089e-16	4.44089e-16	4.44089e-16	4.44089e-16
367	1.71122	1.97036	1.97036	1.86731	1.97036	0.788418	0.528417	0.788418	0.788418	0.788418	0.897839	0.279959	0.177514	1.11589	0.369259	0.279959	1.22273	0.432875	0.528417	0.369259	0.369259	2.25613	0.451314	2.80661	2.45061	0.177514	4.44089e-16	4.44089e-16	4.44089e-16	4.44089e-16
368	1.71122	1.97036	1.97036	1.86731	1.97036	0.788418	0.528417	0.788418	0.788418	0.788418	0.897839	0.279959	0.177514	1.11589	0.369259	0.279959	1.22273	0.432875	0.528417	0.369259	0.369259	2.25613	0.451314	2.80661	2.45061	0.177514	4.44089e-16	4.44089e-16	4.44089e-16	4.44089e-16
369	1.71122	1.97036	1.97036	1.86731	1.97036	0.788418	0.528417	0.788418	0.788418	0.788418	0.897839	0.279959	0.177514	1.11589	0.369259	0.279959	1.22273	0.432875	0.528417	0.369259	0.369259	2.25613	0.451314	2.80661	2.45061	0.177514	4.44089e-16	4.44089e-16	4.44089e-16	4.44089e-16
370	1.71122	1.97036	1.97036	1.86731	1.97036	0.788418	0.528417	0.788418	0.788418	0.788418	0.897839	0.279959	0.177514	1.11589	0.369259	0.279959	1.22273	0.432875	0.528417	0.369259	0.369259	2.25613	0.451314	2.80661	2.42888	0.177514	4.44089e-16	4.44089e-16	4.44089e-16	4.44089e-16
371	1.71122	1.97036	1.97036	1.86731	1.97036	0.788418	0.528417	0.788418	0.788418	0.788418	0.897839	0.279959	0.177514	1.11589	0.369259	0.279959	1.22273	0.432875	0.528417	0.369259	0.369259	2.25613	0.451314	2.80661	2.42888	4.44089e-16	4.44089e-16	4.44089e-16	4.44089e-16	4.44089e-16
372	1.71122	1.97036	1.97036	1.86731	1.97036	0.788418	0.528417	0.788418	0.788418	0.788418	0.897839	0.279959	0.177514	1.11589	0.369259	0.279959	1.22273	0.432875	0.528417	0.369259	0.369259	2.25613	0.451314	2.80661	2.42888	4.44089e-16	4.44089e-16	4.44089e-16	4.44089e-16	4.44089e-16
373	1.71122	1.97036	1.97036	1.86731	1.97036	0.788418	0.528417	0.788418	0.788418	0.788418	0.897839	0.279959	0.177514	1.11589	0.369259	0.279959	1.22273	0.432875	0.528417	0.369259	0.369259	2.25613	0.451314	2.80661	2.42888	4.44089e-16	4.44089e-16	4.44089e-16	4.44089e-16	4.44089e-16
374	1.71122	1.97036	1.97036	1.86731	1.97036	0.788418	0.528417	0.788418	0.788418	0.788418	0.897839	0.279959	0.177514	1.11589	0.369259	0.279959	1.22273	0.432875	0.528417	0.369259	0.369259	2.25613	0.451314	2.80661	2.42888	4.44089e-16	4.44089e-16	4.44089e-16	4.44089e-16	4.44089e-16
375	1.71122	1.97036	1.97036	1.86731	1.97036	0.788418	0.528417	0.788418	0.788418	0.788418	0.897839	0.279959	0.177514	1.11589	0.369259	0.279959	1.22273	0.432875	0.528417	0.369259	0.369259	2.25613	0.451314	2.80661	2.42888	4.44089e-16	4.44089e-16	4.44089e-16	4.44089e-16	4.44089e-16
376	1.71122	1.97036	1.97036	1.86731	1.97036	0.788418	0.528417	0.788418	0.788418	0.788418	0.897839	0.279959	0.177514	1.11589	0.369259	0.279959	1.22273	0.432875	0.528417	0.369259	0.369259	2.25613	0.451314	2.80661	2.42888	4.44089e-16	4.44089e-16	4.44089e-16	4.44089e-16	4.44089e-16
377	1.71122	1.97036	1.97036	1.86731	1.97036	0.788418	0.528417	0.788418	0.788418	0.788418	0.897839	0.279959	0.177514	1.11589	0.369259	0.279959	1.22273	0.432875	0.528417	0.369259	0.369259	2.25613	0.451314	2.80661	2.42888	4.44089e-16	4.44089e-16	4.44089e-16	4.44089e-16	4.44089e-16
378	1.71122	1.97036	1.97036	1.86731	1.97036	0.788418	0.528417	0.788418	0.788418	0.788418	0.897839	0.279959	0.177514	1.11589	0.369259	0.279959	1.22273	0.432875	0.528417	0.369259	0.369259	2.25613	0.451314	2.80661	2.42888	4.44089e-16	4.44089e-16	4.44089e-16	4.44089e-16	4.44089e-16
379	1.71122	1.97036	1.97036	1.86731	1.97036	0.788418	0.528417	0.788418	0.788418	0.788418	0.897839	0.279959	0.177514	1.11589	0.369259	0.279959	1.22273	0.432875	0.528417	0.369259	0.369259	2.25613	0.451314	2.80661	2.42888	4.44089e-16	4.44089e-16	4.44089e-16	4.44089e-16	4.44089e-16
380	1.71122	1.97036	1.97036	1.86731	1.97036	0.788418	0.528417	0.788418	0.788418	0.788418	0.897839	0.279959	0.177514	1.11589	0.369259	0.279959	1.22273	0.432875	0.528417	0.369259	0.369259	2.25613	0.451314	2.80661	2.42888	4.44089e-16	4.44089e-16	4.44089e-16	4.44089e-16	4.44089e-16
381	1.71122	1.97036	1.97036	1.86731	1.97036	0.788418	0.528417	0.788418	0.788418	0.788418	0.897839	0.279959	0.177514	1.11589	0.369259	0.279959	1.22273	0.432875	0.528417	0.369259	0.177514	2.25613	0.451314	2.33402	2.42888
382	1.71122	1.97036	1.97036	1.86731	1.97036	0.788418	0.528417	0.788418	0.788418	0.788418	0.897839	0.279959	0.177514	1.11589	0.369259	0.279959	1.22273	0.432875	0.528417	0.369259	4.44089e-16	2.25613	0.451314	2.30069	2.42888
383	1.71122	1.97036	1.97036	1.86731	1.97036	0.788418	0.528417	0.788418	0.788418	0.788418	0.897839	0.279959	0.177514	1.11589	0.369259	0.279959	1.22273	0.432875	0.528417	0.369259	4.44089e-16	2.25613	0.451314	2.1733	2.27204
384	1.71122	1.97036	1.97036	1.86731	1.97036	0.788418	0.528417	0.788418	0.788418	0.788418	0.897839	0.279959	0.177514	1.11589	0.369259	0.279959	1.22273	0.432875	0.528417	0.369259	4.44089e-16	2.25613	0.451314	2.1733	2.1016
385	1.71122	1.97036	1.97036	1.86731	1.97036	0.788418	0.528417	0.788418	0.788418	0.788418	0.897839	0.279959	0.177514	1.11589	0.369259	0.279959	1.22273	0.432875	0.528417	0.369259	4.44089e-16	2.25613	0.451314	2.1733	2.1016
386	1.71122	1.97036	1.97036	1.86731	1.97036	0.788418	0.528417	0.788418	0.788418	0.788418	0.897839	0.279959	0.177514	1.11589	0.369259	0.279959	1.22273	0.432875	0.528417	0.369259	4.44089e-16	2.25613	0.451314	2.1733	2.1016
387	1.71122	1.97036	1.97036	1.86731	1.97036	0.788418	0.528417	0.788418	0.788418	0.788418	0.897839	0.279959	0.177514	1.11589	0.369259	0.279959	1.22273	0.432875	0.528417	0.369259	4.44089e-16	2.25613	0.451314	2.1733	2.1016
388	1.71122	1.97036	1.97036	1.86731	1.97036	0.788418	0.528417	0.788418	0.788418	0.788418	0.897839	0.279959	0.177514	1.11589	0.369259	0.279959	1.22273	0.432875	0.528417	0.369259	4.44089e-16	2.25613	0.451314	2.1733	2.1016
389	1.71122	1.97036	1.97036	1.86731	1.97036	0.788418	0.528417	0.788418	0.788418	0.788418	0.897839	0.279959	0.177514	1.11589	0.369259	0.279959	1.22273	0.432875	0.528417	0.369259	4.44089e-16	2.25613	0.451314	2.11315	2.1016
390	1.71122	1.97036	1.97036	1.86731	1.97036	0.788418	0.528417	0.788418	0.788418	0.788418	0.897839	0.279959	0.177514	1.11589	0.369259	0.279959	1.22273	0.432875	0.528417	0.369259	4.44089e-16	2.25613	0.451314	2.11315	2.1016
391	1.71122	1.97036	1.97036	1.86731	1.97036	0.788418	0.528417	0.788418	0.788418	0.788418	0.897839	0.279959	0.177514	1.11589	0.369259	0.279959	1.22273	0.432875	0.528417	0.369259	4.44089e-16	2.25613	0.451314	2.11315	2.1016
392	1.71122	1.97036	1.97036	1.86731	1.97036	0.788418	0.528417	0.788418	0.788418	0.788418	0.897839	0.279959	0.177514	1.11589	0.369259	0.279959	1.22273	0.432875	0.528417	0.369259	4.44089e-16	2.25613	0.369259	2.11315	2.1016
393	1.71122	1.97036	1.97036	1.86731	1.97036	0.788418	0.528417	0.788418	0.788418	0.788418	0.897839	0.279959	0.177514	1.11589	0.369259	0.279959	1.22273	0.432875	0.528417	0.369259	4.44089e-16	2.25613	0.369259	2.11315	2.06087
394	1.71122	1.97036	1.97036	1.86731	1.97036	0.788418	0.528417	0.788418	0.788418	0.788418	0.897839	0.279959	0.177514	1.11589	0.369259	0.279959	1.22273	0.432875	0.528417	0.369259	4.44089e-16	2.25613	0.369259	2.11315	2.06087
395	1.71122	1.97036	1.97036	1.86731	1.97036	0.788418	0.528417	0.788418	0.788418	0.788418	0.897839	0.279959	0.177514	1.11589	0.369259	0.279959	1.22273	0.432875	0.528417	0.369259	4.44089e-16	2.25613	0.369259	2.11315	2.06087
396	1.71122	1.97036	1.97036	1.86731	1.97036	0.788418	0.528417	0.788418	0.788418	0.788418	0.897839	0.279959	0.177514	1.11589	0.369259	0.279959	1.22273	0.432875	0.528417	0.369259	4.44089e-16	2.25613	0.369259	2.11315	2.06087
397	1.71122	1.97036	1.97036	1.86731	1.97036	0.788418	0.528417	0.788418	0.788418	0.788418	0.897839	0.279959	0.177514	1.11589	0.369259	0.279959	1.22273	0.432875	0.528417	0.369259	4.44089e-16	2.25613	0.369259	2.11315	2.06087
398	1.71122	1.97036	1.97036	1.86731	1.97036	0.788418	0.528417	0.788418	0.788418	0.788418	0.897839	0.279959	0.177514	1.11589	0.369259	0.279959	1.22273	0.432875	0.528417	0.369259	4.44089e-16	2.25613	0.369259	2.11315	2.06087
399	1.71122	1.97036	1.97036	1.86731	1.97036	0.788418	0.528417	0.788418	0.788418	0.788418	0.897839	0.279959	0.177514	1.11589	0.369259	0.279959	1.22273	0.432875	0.528417	0.369259	4.44089e-16	2.25613	0.369259	2.11315	2.06087
400	1.71122	1.82452	1.82452	1.86731	1.82452	0.788418	0.528417	0.788418	0.788418	0.788418	0.897839	0.279959	0.177514	1.11589	0.369259	0.279959	1.22273	0.432875	0.528417	0.369259	4.44089e-16	2.25613	0.369259	2.11315	2.06087
401	1.71122	1.82452	1.82452	1.86731	1.82452	0.788418	0.528417	0.788418	0.788418	0.788418	0.897839	0.279959	0.177514	1.11589	0.369259	0.279959	1.22273	0.432875	0.528417	0.369259	4.44089e-16	2.1281	0.177514	1.8261	2.06087
402	1.71122	1.82452	1.82452	1.86731	1.82452	0.788418	0.528417	0.788418	0.788418	0.788418	0.897839	0.279959	0.177514	1.11589	0.369259	0.279959	1.22273	0.432875	0.528417	0.369259	4.44089e-16	2.09483	0.177514	1.8261	2.06087
403	1.71122	1.82452	1.82452	1.86731	1.82452	0.788418	0.528417	0.788418	0.788418	0.788418	0.897839	0.279959	0.177514	1.11589	0.369259	0.279959	1.22273	0.432875	0.528417	0.369259	4.44089e-16	2.09483	4.44089e-16	1.75604	2.06087
404	1.71122	1.82452	1.82452	1.86731	1.82452	0.788418	0.528417	0.788418	0.788418	0.788418	0.897839	0.279959	0.177514	1.11589	0.369259	0.279959	1.22273	0.432875	0.528417	0.369259	4.44089e-16	2.09483	4.44089e-16	1.75604	2.06087
405	1.71122	1.82452	1.82452	1.86731	1.82452	0.788418	0.528417	0.788418	0.788418	0.788418	0.897839	0.279959	0.177514	1.11589	0.369259	0.279959	1.22273	0.432875	0.528417	0.369259	4.44089e-16	2.08922	4.44089e-16	1.75604	2.06087
406	1.71122	1.82452	1.82452	1.86731	1.82452	0.788418	0.528417	0.788418	0.788418	0.788418	0.897839	0.279959	0.177514	1.11589	0.369259	0.279959	1.22273	0.432875	0.528417	0.369259	4.44089e-16	2.08922	4.44089e-16	1.75604	2.06087
407	1.71122	1.82452	1.82452	1.86731	1.82452	0.788418	0.528417	0.788418	0.788418	0.788418	0.897839	0.279959	0.177514	1.11589	0.369259	0.279959	1.17103	0.432875	0.528417	0.369259	4.44089e-16	2.08922	4.44089e-16	1.75604	2.06087
408	1.71122	1.82452	1.82452	1.86731	1.82452	0.788418	0.528417	0.788418	0.788418	0.788418	0.897839	0.279959	0.177514	1.11589	0.369259	0.279959	1.17103	0.432875	0.528417	0.369259	4.44089e-16	2.08922	4.44089e-16	1.75604	2.06087
409	1.71122	1.82452	1.82452	1.86731	1.82452	0.788418	0.528417	0.788418	0.788418	0.788418	0.897839	0.279959	0.177514	1.11589	0.369259	0.279959	1.17103	0.432875	0.528417	0.369259	4.44089e-16	2.08922	4.44089e-16	1.75604	2.06087
410	1.71122	1.82452	1.82452	1.86731	1.82452	0.788418	0.528417	0.788418	0.788418	0.788418	0.897839	0.279959	0.177514	1.11589	0.369259	0.279959	1.17103	0.432875	0.528417	0.369259	4.44089e-16	2.08922	4.44089e-16	1.75604	2.06087
411	1.71122	1.82452	1.82452	1.86731	1.82452	0.788418	0.528417	0.788418	0.788418	0.788418	0.897839	0.279959	0.177514	1.11589	0.369259	0.279959	1.17103	0.432875	0.528417	0.369259	4.44089e-16	1.94019	4.44089e-16	1.75604	2.06087
412	1.71122	1.82452	1.82452	1.86731	1.82452	0.788418	0.528417	0.788418	0.788418	0.788418	0.897839	0.279959	0.177514	1.11589	0.369259	0.279959	1.17103	0.432875	0.528417	0.369259	4.44089e-16	1.94019	4.44089e-16	1.66839	2.06087
413	1.71122	1.82452	1.82452	1.86731	1.82452	0.788418	0.528417	0.788418	0.788418	0.788418	0.897839	0.279959	0.177514	1.11589	0.369259	0.279959	1.17103	0.432875	0.528417	0.369259	4.44089e-16	1.94019	4.44089e-16	1.66839	2.06087
414	1.71122	1.82452	1.82452	1.86731	1.82452	0.788418	0.528417	0.788418	0.788418	0.788418	0.897839	0.279959	0.177514	1.11589	0.369259	0.279959	1.17103	0.432875	0.528417	0.369259	4.44089e-16	1.94019	4.44089e-16	1.66839	2.06087
415	1.71122	1.82452	1.82452	1.86731	1.82452	0.788418	0.528417	0.788418	0.788418	0.788418	0.897839	0.279959	0.177514	1.11589	0.369259	0.279959	1.17103	0.432875	0.528417	0.369259	4.44089e-16	1.94019	4.44089e-16	1.59226	2.06087
416	1.71122	1.82452	1.82452	1.86731	1.82452	0.788418	0.528417	0.788418	0.788418	0.788418	0.897839	0.279959	0.177514	1.11589	0.369259	0.279959	1.17103	0.432875	0.528417	0.369259	4.44089e-16	1.94019	4.44089e-16	1.59226	2.06087
417	1.71122	1.82452	1.82452	1.86731	1.82452	0.788418	0.528417	0.788418	0.788418	0.788418	0.897839	0.279959	0.177514	1.11589	0.369259	0.279959	1.17103	0.432875	0.528417	0.369259	4.44089e-16	1.94019	4.44089e-16	1.59226	2.06087
418	1.32922	1.82452	1.82452	1.86731	1.82452	0.788418	0.528417	0.788418	0.788418	0.788418	0.897839	0.279959	0.177514	1.11589	0.369259	0.279959	1.17103	0.432875	0.528417	0.369259	4.44089e-16	1.94019	4.44089e-16	1.59226	2.06087
419	1.32922	1.82452	1.82452	1.86731	1.82452	0.788418	0.528417	0.788418	0.788418	0.788418	0.897839	0.279959	0.177514	1.11589	0.369259	0.279959	1.17103	0.432875	0.528417	0.369259	4.44089e-16	1.94019	4.44089e-16	1.59226	2.06087
420	1.32922	1.82452	1.82452	1.86731	1.82452	0.788418	0.528417	0.788418	0.788418	0.788418	0.897839	0.279959	0.177514	1.11589	0.369259	0.279959	1.11589	0.432875	0.528417	0.369259	4.44089e-16	1.94019	4.44089e-16	1.59226	2.06087
421	1.32922	1.66734	1.66734	1.86731	1.66734	0.528417	0.528417	0.788418	0.788418	0.788418	0.897839	0.279959	0.177514	1.11589	0.369259	0.279959	1.11589	0.432875	0.528417	0.369259	4.44089e-16	1.94019	4.44089e-16	0.899729	2.06087
422	1.32922	1.66734	1.66734	1.86731	1.66734	0.528417	0.528417	0.788418	0.788418	0.788418	0.897839	0.279959	0.177514	1.11589	0.369259	0.279959	1.11589	0.432875	0.528417	0.369259	4.44089e-16	1.94019	4.44089e-16	0.899729	2.06087
423	1.32922	1.66734	1.66734	1.86731	1.66734	0.528417	0.528417	0.788418	0.788418	0.788418	0.897839	0.279959	0.177514	1.11589	0.369259	0.279959	1.11589	0.432875	0.528417	0.369259	4.44089e-16	1.94019	4.44089e-16	0.899729	2.04001
424	1.32922	1.66734	1.66734	1.86731	1.66734	0.528417	0.528417	0.788418	0.788418	0.788418	0.897839	0.279959	0.177514	1.11589	0.369259	0.279959	1.11589	0.432875	0.528417	0.369259	4.44089e-16	1.94019	4.44089e-16	0.899729	2.04001
425	1.32922	1.66734	1.66734	1.86731	1.66734	0.528417	0.528417	0.788418	0.788418	0.788418	0.897839	0.279959	0.177514	1.11589	0.369259	0.279959	1.11589	0.432875	0.528417	0.369259	4.44089e-16	1.94019	4.44089e-16	0.899729	2.04001
426	1.32922	1.66734	1.66734	1.86731	1.66734	0.528417	0.528417	0.788418	0.788418	0.788418	0.897839	0.279959	0.177514	1.11589	0.369259	0.279959	1.11589	0.432875	0.528417	0.369259	4.44089e-16	1.94019	4.44089e-16	0.852167	2.04001
427	1.32922	1.66734	1.66734	1.86731	1.66734	0.528417	0.528417	0.788418	0.788418	0.788418	0.897839	0.279959	0.177514	1.11589	0.369259	0.279959	1.11589	0.432875	0.528417	0.369259	4.44089e-16	1.94019	4.44089e-16	0.852167	2.04001
428	1.32922	1.66734	1.66734	1.5441	1.66734	0.528417	0.528417	0.788418	0.788418	0.788418	0.897839	0.279959	0.177514	1.11589	0.369259	0.279959	0.852167	0.432875	0.528417	0.369259	4.44089e-16	1.94019	4.44089e-16	0.852167	2.04001
429	1.32922	1.66734	1.66734	1.5441	1.66734	0.528417	0.528417	0.788418	0.788418	0.788418	0.897839	0.279959	0.177514	1.11589	0.369259	0.279959	0.852167	0.432875	0.528417	0.369259	4.44089e-16	1.94019	4.44089e-16	0.852167	2.04001
430	1.32922	1.66734	1.66734	1.5441	1.66734	0.528417	0.528417	0.788418	0.788418	0.788418	0.897839	0.279959	0.177514	1.11589	0.369259	0.279959	0.852167	0.432875	0.528417	0.369259	4.44089e-16	1.94019	4.44089e-16	0.852167	2.04001
431	1.32922	1.66734	1.66734	1.5441	1.66734	0.528417	0.528417	0.788418	0.788418	0.788418	0.897839	0.279959	0.177514	1.11589	0.369259	0.279959	0.852167	0.432875	0.528417	0.369259	4.44089e-16	1.94019	4.44089e-16	0.852167	2.04001
432	1.32922	1.66734	1.66734	1.5441	1.66734	0.528417	0.528417	0.788418	0.788418	0.788418	0.897839	0.279959	0.177514	1.11589	0.369259	0.279959	0.852167	0.432875	0.528417	0.369259	4.44089e-16	1.91076	4.44089e-16	0.788418	2.04001
433	1.32922	1.66734	1.66734	1.5441	1.66734	0.528417	0.528417	0.788418	0.788418	0.788418	0.897839	0.279959	0.177514	1.11589	0.369259	0.279959	0.852167	0.432875	0.528417	0.369259	4.44089e-16	1.91076	4.44089e-16	0.722653	2.04001
434	1.32922	1.66734	1.66734	1.5441	1.66734	0.528417	0.528417	0.788418	0.788418	0.788418	0.897839	0.279959	0.177514	1.11589	0.369259	0.279959	0.852167	0.432875	0.528417	0.369259	4.44089e-16	1.91076	4.44089e-16	0.722653	2.04001
435	1.32922	1.66734	1.66734	1.5441	1.66734	0.528417	0.528417	0.788418	0.788418	0.788418	0.897839	0.279959	0.177514	1.11589	0.369259	0.279959	0.852167	0.432875	0.528417	0.369259	4.44089e-16	1.91076	4.44089e-16	0.722653	2.04001
436	1.32922	1.66734	1.66734	1.5441	1.66734	0.528417	0.528417	0.788418	0.788418	0.788418	0.897839	0.279959	0.177514	1.11589	0.369259	0.279959	0.852167	0.432875	0.528417	0.369259	4.44089e-16	1.91076	4.44089e-16	0.722653	2.04001
437	1.32922	1.66734	1.66734	1.5441	1.66734	0.528417	0.528417	0.788418	0.788418	0.788418	0.897839	0.279959	0.177514	1.11589	0.369259	0.279959	0.852167	0.432875	0.528417	0.369259	4.44089e-16	1.91076	4.44089e-16	0.722653	2.04001
438	1.32922	1.66734	1.66734	1.5441	1.66734	0.528417	0.528417	0.788418	0.788418	0.788418	0.897839	0.279959	0.177514	1.11589	0.369259	0.279959	0.852167	0.432875	0.528417	0.369259	4.44089e-16	1.91076	4.44089e-16	0.722653	2.04001
439	1.32922	1.66734	1.66734	1.5441	1.66734	0.528417	0.528417	0.788418	0.788418	0.788418	0.897839	0.279959	0.177514	1.11589	0.369259	0.279959	0.852167	0.432875	0.528417	0.369259	4.44089e-16	1.91076	4.44089e-16	0.722653	2.04001
440	1.32922	1.66734	1.66734	1.5441	1.66734	0.528417	0.528417	0.788418	0.788418	0.788418	0.897839	0.279959	0.177514	1.00162	0.369259	0.279959	0.852167	0.432875	0.528417	0.369259	4.44089e-16	1.91076	4.44089e-16	0.722653	2.04001
441	1.32922	1.66734	1.66734	1.5441	1.66734	0.528417	0.528417	0.788418	0.788418	0.788418	0.897839	0.279959	0.177514	1.00162	0.369259	0.279959	0.852167	0.432875	0.528417	0.369259	4.44089e-16	1.91076	4.44089e-16	0.369259	1.9752
442	1.32922	1.66734	1.66734	1.5441	1.66734	0.528417	0.528417	0.788418	0.788418	0.788418	0.897839	0.279959	0.177514	1.00162	0.369259	0.279959	0.601754	0.432875	0.528417	0.369259	4.44089e-16	1.32613	4.44089e-16	0.369259	1.9752
443	1.32922	1.66734	1.66734	1.5441	1.66734	0.528417	0.528417	0.788418	0.788418	0.788418	0.897839	0.279959	0.177514	1.00162	0.369259	0.279959	0.601754	0.432875	0.528417	0.369259	4.44089e-16	1.32613	4.44089e-16	0.369259	1.9752
444	1.32922	1.66734	1.66734	1.5441	1.66734	0.528417	0.528417	0.788418	0.788418	0.788418	0.897839	0.279959	0.177514	1.00162	0.369259	0.279959	0.601754	0.432875	0.528417	0.369259	4.44089e-16	1.32613	4.44089e-16	0.369259	1.9752
445	1.32922	1.66734	1.66734	1.5441	1.66734	0.528417	0.528417	0.788418	0.788418	0.788418	0.897839	0.279959	0.177514	1.00162	0.369259	0.279959	0.601754	0.432875	0.528417	0.369259	4.44089e-16	1.32613	4.44089e-16	0.369259	1.9752
446	1.32922	1.66734	1.66734	1.5441	1.66734	0.528417	0.528417	0.788418	0.788418	0.788418	0.897839	0.279959	0.177514	1.00162	0.369259	0.279959	0.601754	0.432875	0.528417	0.369259	4.44089e-16	1.32613	4.44089e-16	0.369259	1.9752
447	1.32922	1.66734	1.66734	1.5441	1.66734	0.528417	0.528417	0.788418	0.788418	0.788418	0.897839	0.279959	0.177514	1.00162	0.369259	0.279959	0.601754	0.432875	0.528417	0.369259	4.44089e-16	1.32613	4.44089e-16	0.369259	1.9752
448	1.32922	1.66734	1.66734	1.5441	1.66734	0.528417	0.528417	0.788418	0.788418	0.788418	0.897839	0.279959	0.177514	1.00162	0.369259	0.279959	0.601754	0.432875	0.528417	0.369259	4.44089e-16	1.32613	4.44089e-16	0.369259	1.9752
449	1.32922	1.66734	1.66734	1.5441	1.66734	0.528417	0.528417	0.788418	0.788418	0.788418	0.897839	0.279959	0.177514	1.00162	0.369259	0.279959	0.601754	0.432875	0.528417	0.369259	4.44089e-16	1.32613	4.44089e-16	0.369259	1.9752
450	1.32922	1.66734	1.66734	1.5441	1.66734	0.528417	0.528417	0.788418	0.788418	0.788418	0.897839	0.279959	0.177514	1.00162	0.369259	0.279959	0.601754	0.432875	0.528417	0.369259	4.44089e-16	1.32613	4.44089e-16	0.369259	1.85695
451	1.32922	1.66734	1.66734	1.5441	1.66734	0.528417	0.528417	0.788418	0.788418	0.788418	0.897839	0.279959	0.177514	1.00162	0.369259	0.279959	0.601754	0.432875	0.528417	0.369259	4.44089e-16	1.32613	4.44089e-16	0.369259	1.85695
452	1.32922	1.66734	1.66734	1.5441	1.66734	0.528417	0.528417	0.788418	0.788418	0.788418	0.897839	0.279959	0.177514	1.00162	0.369259	0.279959	0.601754	0.432875	0.528417	0.369259	4.44089e-16	1.32613	4.44089e-16	0.369259	1.85695
453	1.32922	1.66734	1.66734	1.5441	1.66734	0.528417	0.528417	0.788418	0.788418	0.788418	0.897839	0.279959	0.177514	1.00162	0.369259	0.279959	0.601754	0.432875	0.528417	0.369259	4.44089e-16	1.32613	4.44089e-16	0.369259	1.85695
454	1.32922	1.66734	1.66734	1.5441	1.66734	0.528417	0.528417	0.788418	0.788418	0.788418	0.897839	0.279959	0.177514	1.00162	0.369259	0.279959	0.601754	0.432875	0.528417	0.369259	4.44089e-16	1.32613	4.44089e-16	0.369259	1.85695
455	1.32922	1.66734	1.66734	1.5441	1.66734	0.528417	0.528417	0.788418	0.788418	0.788418	0.897839	0.279959	0.177514	1.00162	0.369259	0.279959	0.451314	0.432875	0.528417	0.369259	4.44089e-16	1.32613	4.44089e-16	0.369259	1.85695
456	1.32922	1.66734	1.66734	1.5441	1.66734	0.528417	0.528417	0.788418	0.788418	0.788418	0.897839	0.279959	0.177514	1.00162	0.369259	0.279959	0.451314	0.432875	0.528417	0.369259	4.44089e-16	1.32613	4.44089e-16	0.369259	1.85695
457	1.32922	1.66734	1.66734	1.5441	1.66734	0.528417	0.528417	0.788418	0.788418	0.788418	0.897839	0.279959	0.177514	1.00162	0.369259	0.279959	0.451314	0.432875	0.528417	0.369259	4.44089e-16	1.32613	4.44089e-16	0.369259	1.85695
458	1.32922	1.66734	1.66734	1.5441	1.66734	0.528417	0.528417	0.788418	0.788418	0.788418	0.897839	0.279959	0.177514	1.00162	0.369259	0.279959	0.451314	0.432875	0.528417	0.369259	4.44089e-16	1.32613	4.44089e-16	0.369259	1.85695
459	1.32922	1.66734	1.66734	1.5441	1.66734	0.528417	0.528417	0.788418	0.788418	0.788418	0.897839	0.279959	0.177514	1.00162	0.369259	0.279959	0.451314	0.432875	0.528417	0.369259	4.44089e-16	1.32613	4.44089e-16	0.369259	1.85695
460	1.32922	1.66734	1.66734	1.5441	1.66734	0.528417	0.528417	0.788418	0.788418	0.788418	0.897839	0.279959	0.177514	1.00162	0.369259	0.279959	0.451314	0.432875	0.528417	0.369259	4.44089e-16	1.32613	4.44089e-16	0.369259	1.85695
461	1.32922	1.66734	1.66734	1.5441	1.66734	0.528417	0.528417	0.788418	0.788418	0.788418	0.897839	0.279959	0.177514	0.584007	0.369259	0.279959	0.451314	0.432875	0.528417	0.369259	4.44089e-16	1.32613	4.44089e-16	0.369259	1.85695
462	1.32922	1.66734	1.66734	1.5441	1.66734	0.528417	0.528417	0.788418	0.788418	0.788418	0.897839	0.279959	0.177514	0.584007	0.369259	0.279959	0.451314	0.432875	0.528417	0.369259	4.44089e-16	1.32613	4.44089e-16	0.279959	1.85695
463	1.32922	1.66734	1.66734	1.5441	1.66734	0.528417	0.528417	0.788418	0.788418	0.788418	0.897839	0.279959	0.177514	0.584007	0.369259	0.279959	0.451314	0.432875	0.528417	0.369259	4.44089e-16	1.32613	4.44089e-16	0.279959	1.85695
464	1.32922	1.66734	1.66734	1.5441	1.66734	0.528417	0.528417	0.788418	0.788418	0.788418	0.897839	0.279959	0.177514	0.584007	0.369259	0.279959	0.451314	0.432875	0.528417	0.369259	4.44089e-16	1.32613	4.44089e-16	0.279959	1.85695
465	1.32922	1.66734	1.66734	1.5441	1.66734	0.528417	0.528417	0.788418	0.788418	0.788418	0.897839	0.279959	0.177514	0.584007	0.369259	0.279959	0.451314	0.432875	0.528417	0.369259	4.44089e-16	1.32613	4.44089e-16	0.279959	1.85695
466	1.32922	1.66734	1.66734	1.5441	1.66734	0.528417	0.528417	0.788418	0.788418	0.788418	0.852167	0.279959	0.177514	0.584007	0.369259	0.279959	0.451314	0.432875	0.528417	0.369259	4.44089e-16	1.32613	4.44089e-16	0.279959	1.85695
467	1.32922	1.66734	1.66734	1.5441	1.66734	0.528417	0.528417	0.788418	0.788418	0.788418	0.852167	0.279959	0.177514	0.584007	0.369259	0.279959	0.451314	0.432875	0.528417	0.369259	4.44089e-16	1.32613	4.44089e-16	0.279959	1.85695
468	1.32922	1.66734	1.66734	1.5441	1.66734	0.528417	0.528417	0.788418	0.788418	0.788418	0.852167	0.279959	0.177514	0.584007	0.369259	0.279959	0.451314	0.432875	0.528417	0.369259	4.44089e-16	1.32613	4.44089e-16	0.279959	1.85695
469	1.32922	1.66734	1.66734	1.5441	1.66734	0.528417	0.528417	0.788418	0.788418	0.788418	0.852167	0.279959	0.177514	0.584007	0.369259	0.279959	0.451314	0.432875	0.528417	0.369259	4.44089e-16	1.32613	4.44089e-16	0.279959	1.85695
470	1.32922	1.66734	1.66734	1.5441	1.66734	0.528417	0.528417	0.788418	0.788418	0.788418	0.835604	0.279959	0.177514	0.584007	0.369259	0.279959	0.451314	0.432875	0.528417	0.369259	4.44089e-16	1.32613	4.44089e-16	0.279959	1.85695
471	1.32922	1.66734	1.66734	1.5441	1.66734	0.528417	0.528417	0.788418	0.788418	0.788418	0.835604	0.279959	0.177514	0.584007	0.369259	0.279959	0.451314	0.432875	0.528417	0.369259	4.44089e-16	1.32613	4.44089e-16	0.279959	1.85695
472	1.32922	1.66734	1.66734	0.958388	1.66734	0.528417	0.528417	0.788418	0.788418	0.788418	0.835604	0.279959	0.177514	0.584007	0.369259	0.279959	0.451314	0.432875	0.528417	0.369259	4.44089e-16	1.32613	4.44089e-16	0.279959	1.85695
473	1.32922	1.66734	1.66734	0.958388	1.66734	0.528417	0.528417	0.788418	0.788418	0.788418	0.835604	0.279959	0.177514	0.584007	0.369259	0.279959	0.451314	0.432875	0.528417	0.369259	4.44089e-16	1.32613	4.44089e-16	0.279959	1.85695
474	1.32922	1.66734	1.66734	0.958388	1.66734	0.528417	0.528417	0.788418	0.788418	0.788418	0.835604	0.279959	0.177514	0.584007	0.369259	0.279959	0.451314	0.432875	0.528417	0.369259	4.44089e-16	1.32613	4.44089e-16	0.279959	1.85695
475	1.32922	1.66734	1.66734	0.958388	1.66734	0.528417	0.528417	0.788418	0.788418	0.788418	0.722653	0.279959	0.177514	0.584007	0.369259	0.279959	0.451314	0.432875	0.528417	0.369259	4.44089e-16	1.32613	4.44089e-16	0.279959	1.85695
476	1.32922	1.66734	1.66734	0.958388	1.66734	0.528417	0.528417	0.788418	0.788418	0.788418	0.722653	0.279959	0.177514	0.584007	0.369259	0.279959	0.451314	0.432875	0.528417	0.369259	4.44089e-16	1.32613	4.44089e-16	0.279959	1.85695
477	1.32922	1.66734	1.66734	0.958388	1.66734	0.528417	0.528417	0.788418	0.788418	0.788418	0.654626	0.279959	0.177514	0.584007	0.369259	0.279959	0.451314	0.432875	0.528417	0.369259	4.44089e-16	1.32613	4.44089e-16	0.279959	1.85695
478	1.32922	1.66734	1.66734	0.958388	1.66734	0.528417	0.528417	0.788418	0.788418	0.788418	0.654626	0.279959	0.177514	0.584007	0.369259	0.279959	0.451314	0.432875	0.528417	0.369259	4.44089e-16	1.32613	4.44089e-16	0.177514	1.85695
479	1.32922	1.66734	1.66734	0.958388	1.66734	0.528417	0.528417	0.788418	0.788418	0.788418	0.654626	0.279959	0.177514	0.584007	0.369259	0.279959	0.451314	0.432875	0.528417	0.369259	4.44089e-16	1.32613	4.44089e-16	0.177514	1.85695
480	1.32922	1.66734	1.66734	0.958388	1.66734	0.528417	0.528417	0.788418	0.788418	0.788418	0.654626	0.279959	0.177514	0.584007	0.369259	0.279959	0.451314	0.432875	0.528417	0.369259	4.44089e-16	1.32613	4.44089e-16	0.177514	1.85695
481	1.32922	1.66734	1.66734	0.958388	1.66734	0.528417	0.528417	0.788418	0.788418	0.788418	0.654626	0.279959	0.177514	0.584007	0.369259	0.279959	0.451314	0.432875	0.528417	0.369259	4.44089e-16	0.451314	4.44089e-16	0.177514	1.54618
482	1.32922	1.66734	1.66734	0.958388	1.66734	0.528417	0.528417	0.788418	0.788418	0.788418	0.654626	0.279959	0.177514	0.584007	0.369259	0.279959	0.451314	0.432875	0.528417	0.369259	4.44089e-16	0.451314	4.44089e-16	0.177514	1.45988
483	1.32922	1.66734	1.66734	0.958388	1.66734	0.528417	0.528417	0.788418	0.788418	0.788418	0.654626	0.279959	0.177514	0.451314	0.369259	0.279959	0.279959	0.432875	0.528417	0.369259	4.44089e-16	0.451314	4.44089e-16	0.177514	1.45988
484	1.32922	1.66734	1.66734	0.958388	1.66734	0.528417	0.528417	0.788418	0.788418	0.788418	0.654626	0.279959	0.177514	0.451314	0.369259	0.279959	0.279959	0.432875	0.528417	0.369259	4.44089e-16	0.451314	4.44089e-16	0.177514	1.45988
485	1.32922	1.66734	1.66734	0.958388	1.66734	0.528417	0.528417	0.788418	0.788418	0.788418	0.528417	0.279959	0.177514	0.451314	0.369259	0.279959	0.279959	0.432875	0.528417	0.369259	4.44089e-16	0.451314	4.44089e-16	0.177514	1.45988
486	1.32922	1.66734	1.66734	0.958388	1.66734	0.528417	0.528417	0.788418	0.788418	0.788418	0.528417	0.279959	0.177514	0.451314	0.369259	0.279959	0.279959	0.432875	0.528417	0.369259	4.44089e-16	0.451314	4.44089e-16	0.177514	1.45988
487	1.32922	1.66734	1.66734	0.958388	1.66734	0.528417	0.528417	0.788418	0.788418	0.788418	0.528417	0.279959	0.177514	0.451314	0.369259	0.279959	0.279959	0.432875	0.528417	0.369259	4.44089e-16	0.451314	4.44089e-16	0.177514	1.45988
488	1.32922	1.66734	1.66734	0.958388	1.66734	0.528417	0.528417	0.788418	0.788418	0.788418	0.528417	0.279959	0.177514	0.451314	0.369259	0.279959	0.279959	0.432875	0.528417	0.369259	4.44089e-16	0.451314	4.44089e-16	0.177514	1.41665
489	1.32922	1.66734	1.66734	0.958388	1.66734	0.528417	0.528417	0.788418	0.788418	0.788418	0.528417	0.279959	0.177514	0.451314	0.369259	0.279959	0.279959	0.432875	0.528417	0.369259	4.44089e-16	0.451314	4.44089e-16	0.177514	1.41665
490	1.32922	1.66734	1.66734	0.958388	1.66734	0.528417	0.528417	0.788418	0.788418	0.788418	0.369259	0.279959	0.177514	0.451314	0.369259	0.279959	0.279959	0.432875	0.528417	0.369259	4.44089e-16	0.451314	4.44089e-16	0.177514	1.36716
491	1.32922	1.66734	1.66734	0.958388	1.66734	0.528417	0.528417	0.788418	0.788418	0.788418	0.369259	0.279959	0.177514	0.451314	0.369259	0.279959	0.279959	0.432875	0.528417	0.369259	4.44089e-16	0.451314	4.44089e-16	0.177514	1.36716
492	1.32922	1.66734	1.66734	0.958388	1.66734	0.528417	0.528417	0.788418	0.788418	0.788418	0.369259	0.279959	0.177514	0.451314	0.369259	0.279959	0.279959	0.432875	0.528417	0.369259	4.44089e-16	0.451314	4.44089e-16	0.177514	1.36716
493	1.32922	1.66734	1.66734	0.958388	1.66734	0.528417	0.528417	0.788418	0.788418	0.788418	0.369259	0.279959	0.177514	0.451314	0.369259	0.279959	0.279959	0.432875	0.528417	0.369259	4.44089e-16	0.451314	4.44089e-16	0.177514	1.36716
494	1.32922	1.66734	1.66734	0.958388	1.66734	0.528417	0.528417	0.788418	0.788418	0.788418	0.369259	0.279959	0.177514	0.451314	0.369259	0.279959	0.279959	0.432875	0.528417	0.369259	4.44089e-16	0.451314	4.44089e-16	0.177514	1.36716
495	1.32922	1.66734	1.66734	0.958388	1.66734	0.528417	0.528417	0.788418	0.788418	0.788418	0.369259	0.279959	0.177514	0.451314	0.369259	0.279959	0.279959	0.432875	0.528417	0.369259	4.44089e-16	0.451314	4.44089e-16	0.177514	1.36716
496	1.32922	1.66734	1.66734	0.958388	1.66734	0.528417	0.528417	0.788418	0.788418	0.788418	0.279959	0.279959	0.177514	0.451314	0.369259	0.279959	0.177514	0.432875	0.528417	0.369259	4.44089e-16	0.451314	4.44089e-16	0.177514	1.36716
497	1.32922	1.66734	1.66734	0.958388	1.66734	0.528417	0.528417	0.788418	0.788418	0.788418	0.279959	0.279959	0.177514	0.369259	0.369259	0.279959	0.177514	0.432875	0.528417	0.369259	4.44089e-16	0.451314	4.44089e-16	0.177514	1.36716
498	1.32922	1.66734	1.66734	0.958388	1.66734	0.528417	0.528417	0.788418	0.788418	0.788418	0.279959	0.279959	0.177514	0.369259	0.369259	0.279959	0.177514	0.432875	0.528417	0.369259	4.44089e-16	0.451314	4.44089e-16	4.44089e-16	1.36716
499	1.32922	1.66734	1.66734	0.958388	1.66734	0.528417	0.528417	0.788418	0.788418	0.788418	0.279959	0.279959	0.177514	0.369259	0.369259	0.279959	0.177514	0.432875	0.528417	0.369259	4.44089e-16	0.451314	4.44089e-16	4.44089e-16	1.36716
500	1.32922	1.66734	1.66734	0.958388	1.66734	0.528417	0.528417	0.788418	0.788418	0.788418	0.279959	0.279959	0.177514	0.369259	0.369259	0.279959	0.177514	0.432875	0.528417	0.369259	4.44089e-16	0.451314	4.44089e-16	4.44089e-16	1.36716
501	1.32922	1.66734	1.66734	0.958388	1.66734	0.528417	0.528417	0.788418	0.788418	0.788418	0.279959	0.279959	0.177514	0.369259	0.369259	0.279959	0.177514	0.432875	0.528417	0.369259	4.44089e-16	0.279959	4.44089e-16	4.44089e-16	1.06009
502	1.32922	1.66734	1.66734	0.958388	1.66734	0.528417	0.528417	0.788418	0.788418	0.788418	0.279959	0.279959	0.177514	0.369259	0.369259	0.279959	0.177514	0.432875	0.528417	0.369259	4.44089e-16	0.279959	4.44089e-16	4.44089e-16	1.06009
503	1.32922	1.66734	1.66734	0.958388	1.66734	0.528417	0.528417	0.788418	0.788418	0.788418	0.279959	0.279959	0.177514	0.369259	0.369259	0.279959	0.177514	0.432875	0.528417	0.369259	4.44089e-16	0.177514	4.44089e-16	4.44089e-16	1.06009
504	1.32922	1.66734	1.66734	0.958388	1.66734	0.528417	0.528417	0.788418	0.788418	0.788418	0.279959	0.279959	0.177514	0.279959	0.369259	0.279959	0.177514	0.432875	0.528417	0.369259	4.44089e-16	0.177514	4.44089e-16	4.44089e-16	1.06009
505	1.32922	1.66734	1.66734	0.958388	1.66734	0.528417	0.528417	0.788418	0.788418	0.788418	0.279959	0.279959	0.177514	0.279959	0.369259	0.279959	0.177514	0.432875	0.528417	0.369259	4.44089e-16	0.177514	4.44089e-16	4.44089e-16	1.06009
506	1.32922	1.66734	1.66734	0.958388	1.66734	0.528417	0.528417	0.788418	0.788418	0.788418	0.279959	0.279959	0.177514	0.279959	0.369259	0.279959	0.177514	0.432875	0.528417	0.369259	4.44089e-16	0.177514	4.44089e-16	4.44089e-16	1.06009
507	1.32922	1.07566	1.07566	0.958388	1.07566	0.528417	0.528417	0.788418	0.788418	0.788418	0.279959	0.279959	0.177514	0.279959	0.369259	0.279959	0.177514	0.432875	0.528417	0.369259	4.44089e-16	0.177514	4.44089e-16	4.44089e-16	1.06009
508	1.32922	1.07566	1.07566	0.958388	1.07566	0.528417	0.528417	0.788418	0.788418	0.788418	0.279959	0.279959	0.177514	0.279959	0.369259	0.279959	0.177514	0.432875	0.528417	0.369259	4.44089e-16	0.177514	4.44089e-16	4.44089e-16	1.06009
509	1.32922	1.07566	1.07566	0.958388	1.07566	0.528417	0.528417	0.788418	0.788418	0.788418	0.279959	0.279959	0.177514	0.279959	0.369259	0.279959	0.177514	0.432875	0.528417	0.369259	4.44089e-16	0.177514	4.44089e-16	4.44089e-16	1.06009
510	1.32922	1.07566	1.07566	0.958388	1.07566	0.528417	0.528417	0.788418	0.788418	0.788418	0.279959	0.279959	0.177514	0.279959	0.369259	0.279959	0.177514	0.432875	0.528417	0.369259	4.44089e-16	0.177514	4.44089e-16	4.44089e-16	1.01844
511	1.32922	1.07566	1.07566	0.958388	1.07566	0.528417	0.528417	0.788418	0.788418	0.788418	0.279959	0.279959	0.177514	0.279959	0.369259	0.279959	0.177514	0.432875	0.528417	0.369259	4.44089e-16	0.177514	4.44089e-16	4.44089e-16	1.01844
512	1.32922	1.07566	1.07566	0.958388	1.07566	0.528417	0.528417	0.788418	0.788418	0.788418	0.279959	0.279959	0.177514	0.279959	0.369259	0.279959	0.177514	0.432875	0.528417	0.369259	4.44089e-16	0.177514	4.44089e-16	4.44089e-16	1.01844
513	1.32922	1.07566	1.07566	0.958388	1.07566	0.528417	0.528417	0.788418	0.788418	0.788418	0.279959	0.279959	0.177514	0.279959	0.369259	0.279959	0.177514	0.432875	0.528417	0.369259	4.44089e-16	0.177514	4.44089e-16	4.44089e-16	1.01844
514	1.32922	1.07566	1.07566	0.958388	1.07566	0.528417	0.528417	0.788418	0.788418	0.788418	0.279959	0.279959	0.177514	0.279959	0.369259	0.279959	0.177514	0.432875	0.528417	0.369259	4.44089e-16	0.177514	4.44089e-16	4.44089e-16	1.01844
515	1.32922	1.07566	1.07566	0.958388	1.07566	0.528417	0.528417	0.788418	0.788418	0.788418	4.44089e-16	0.279959	0.177514	0.279959	0.369259	0.279959	0.177514	0.432875	0.528417	0.369259	4.44089e-16	0.177514	4.44089e-16	4.44089e-16	1.01844
516	1.32922	1.07566	1.07566	0.958388	1.07566	0.528417	0.528417	0.788418	0.788418	0.788418	4.44089e-16	0.279959	0.177514	0.279959	0.369259	0.279959	0.177514	0.432875	0.528417	0.369259	4.44089e-16	0.177514	4.44089e-16	4.44089e-16	0.959826
517	1.32922	1.07566	1.07566	0.958388	1.07566	0.528417	0.528417	0.788418	0.788418	0.788418	4.44089e-16	0.279959	0.177514	0.279959	0.369259	0.279959	0.177514	0.432875	0.528417	0.369259	4.44089e-16	0.177514	4.44089e-16	4.44089e-16	0.959826
518	1.32922	1.07566	1.07566	0.958388	1.07566	0.528417	0.528417	0.788418	0.788418	0.788418	4.44089e-16	0.279959	0.177514	0.279959	0.369259	0.279959	0.177514	0.432875	0.528417	0.369259	4.44089e-16	0.177514	4.44089e-16	4.44089e-16	0.959826
519	1.32922	1.07566	1.07566	0.958388	1.07566	0.528417	0.528417	0.788418	0.788418	0.788418	4.44089e-16	0.279959	0.177514	0.279959	0.369259	0.279959	0.177514	0.432875	0.528417	0.369259	4.44089e-16	0.177514	4.44089e-16	4.44089e-16	0.959826
520	1.32922	1.07566	1.07566	0.958388	1.07566	0.528417	0.528417	0.788418	0.788418	0.788418	4.44089e-16	0.279959	0.177514	0.279959	0.369259	0.279959	0.177514	0.432875	0.528417	0.369259	4.44089e-16	0.177514	4.44089e-16	4.44089e-16	0.959826
521	1.32922	1.07566	1.07566	0.958388	1.07566	0.528417	0.528417	0.788418	0.788418	0.788418	4.44089e-16	0.279959	0.177514	0.279959	0.369259	0.279959	0.177514	0.432875	0.528417	0.369259	4.44089e-16	0.177514	4.44089e-16	4.44089e-16	0.177514
522	1.32922	1.07566	1.07566	0.958388	1.07566	0.528417	0.528417	0.788418	0.788418	0.788418	4.44089e-16	0.279959	0.177514	0.279959	0.369259	0.279959	0.177514	0.432875	0.528417	0.369259	4.44089e-16	0.177514	4.44089e-16	4.44089e-16	0.177514
523	1.32922	1.07566	1.07566	0.958388	1.07566	0.528417	0.528417	0.788418	0.788418	0.788418	4.44089e-16	0.279959	0.177514	0.279959	0.369259	0.279959	0.177514	0.432875	0.528417	0.369259	4.44089e-16	0.177514	4.44089e-16	4.44089e-16	0.177514
524	1.32922	1.07566	1.07566	0.958388	1.07566	0.528417	0.528417	0.788418	0.788418	0.788418	4.44089e-16	0.279959	0.177514	0.279959	0.369259	0.279959	0.177514	0.432875	0.528417	0.369259	4.44089e-16	0.177514	4.44089e-16	4.44089e-16	0.177514
525	1.32922	1.07566	1.07566	0.958388	1.07566	0.528417	0.528417	0.788418	0.788418	0.788418	4.44089e-16	0.279959	0.177514	0.279959	0.369259	0.279959	0.177514	0.432875	0.528417	0.369259	4.44089e-16	0.177514	4.44089e-16	4.44089e-16	0.177514
526	1.32922	1.07566	1.07566	0.958388	1.07566	0.528417	0.528417	0.788418	0.788418	0.788418	4.44089e-16	0.279959	0.177514	0.279959	0.369259	0.279959	0.177514	0.432875	0.528417	0.369259	4.44089e-16	0.177514	4.44089e-16	4.44089e-16	0.177514
527	1.32922	1.07566	1.07566	0.958388	1.07566	0.528417	0.528417	0.788418	0.788418	0.788418	4.44089e-16	0.279959	0.177514	0.279959	0.369259	0.279959	0.177514	0.432875	0.528417	0.369259	4.44089e-16	0.177514	4.44089e-16	4.44089e-16	0.177514
528	1.32922	1.07566	1.07566	0.958388	1.07566	0.528417	0.528417	0.788418	0.788418	0.788418	4.44089e-16	0.279959	0.177514	0.279959	0.369259	0.279959	0.177514	0.432875	0.528417	0.369259	4.44089e-16	0.177514	4.44089e-16	4.44089e-16	0.177514
529	1.32922	1.07566	1.07566	0.958388	1.07566	0.528417	0.528417	0.788418	0.788418	0.788418	4.44089e-16	0.279959	0.177514	0.279959	0.369259	0.279959	0.177514	0.432875	0.451314	0.369259	4.44089e-16	0.177514	4.44089e-16	4.44089e-16	0.177514
530	1.32922	1.07566	1.07566	0.958388	1.07566	0.528417	0.528417	0.788418	0.788418	0.788418	4.44089e-16	0.279959	0.177514	0.279959	0.369259	0.279959	0.177514	0.432875	0.451314	0.369259	4.44089e-16	0.177514	4.44089e-16	4.44089e-16	0.177514
531	1.32922	1.07566	1.07566	0.958388	1.07566	0.528417	0.528417	0.788418	0.788418	0.788418	4.44089e-16	0.279959	0.177514	0.279959	0.369259	0.279959	0.177514	0.432875	0.451314	0.369259	4.44089e-16	0.177514	4.44089e-16	4.44089e-16	0.177514
532	1.32922	1.07566	1.07566	0.958388	1.07566	0.528417	0.528417	0.788418	0.788418	0.788418	4.44089e-16	0.279959	0.177514	0.279959	0.369259	0.279959	0.177514	0.432875	0.451314	0.369259	4.44089e-16	0.177514	4.44089e-16	4.44089e-16	0.177514
533	1.32922	1.07566	1.07566	0.958388	1.07566	0.528417	0.528417	0.788418	0.788418	0.788418	4.44089e-16	0.279959	0.177514	0.279959	0.369259	0.279959	0.177514	0.432875	0.451314	0.369259	4.44089e-16	0.177514	4.44089e-16	4.44089e-16	0.177514
534	1.32922	1.07566	1.07566	0.958388	1.07566	0.528417	0.528417	0.788418	0.788418	0.788418	4.44089e-16	0.279959	0.177514	0.279959	0.369259	0.279959	0.177514	0.432875	0.451314	0.369259	4.44089e-16	0.177514	4.44089e-16	4.44089e-16	0.177514
535	1.32922	1.07566	1.07566	0.958388	1.07566	0.528417	0.528417	0.788418	0.788418	0.788418	4.44089e-16	0.279959	0.177514	0.279959	0.369259	0.279959	0.177514	0.432875	0.451314	0.369259	4.44089e-16	0.177514	4.44089e-16	4.44089e-16	0.177514
536	1.32922	1.07566	1.07566	0.958388	1.07566	0.528417	0.528417	0.788418	0.788418	0.788418	4.44089e-16	0.279959	0.177514	0.279959	0.369259	0.279959	0.177514	0.432875	0.451314	0.369259	4.44089e-16	0.177514	4.44089e-16	4.44089e-16	4.44089e-16
537	1.32922	1.07566	1.07566	0.958388	1.07566	0.528417	0.528417	0.788418	0.788418	0.788418	4.44089e-16	0.279959	0.177514	0.279959	0.369259	0.279959	0.177514	0.432875	0.451314	0.369259	4.44089e-16	0.177514	4.44089e-16	4.44089e-16	4.44089e-16
538	1.32922	1.07566	1.07566	0.958388	1.07566	0.528417	0.528417	0.788418	0.788418	0.788418	4.44089e-16	0.279959	0.177514	0.279959	0.369259	0.279959	0.177514	0.432875	0.451314	0.369259	4.44089e-16	0.177514	4.44089e-16	4.44089e-16	4.44089e-16
539	1.32922	1.07566	1.07566	0.958388	1.07566	0.528417	0.528417	0.788418	0.788418	0.788418	4.44089e-16	0.279959	0.177514	0.279959	0.369259	0.279959	0.177514	0.432875	0.451314	0.369259	4.44089e-16	0.177514	4.44089e-16	4.44089e-16	4.44089e-16
540	1.32922	1.07566	1.07566	0.958388	1.07566	0.528417	0.528417	0.788418	0.788418	0.788418	4.44089e-16	0.279959	0.177514	0.279959	0.369259	0.279959	0.177514	0.432875	0.451314	0.369259	4.44089e-16	0.177514	4.44089e-16	4.44089e-16	4.44089e-16
541	1.32922	1.07566	1.07566	0.958388	1.07566	0.528417	0.528417	0.788418	0.788418	0.788418	4.44089e-16	0.279959	0.177514	0.279959	0.369259	0.279959	0.177514	0.432875	0.451314	0.369259	4.44089e-16	0.177514	4.44089e-16	4.44089e-16	4.44089e-16
542	1.32922	1.07566	1.07566	0.958388	1.07566	0.528417	0.528417	0.788418	0.788418	0.788418	4.44089e-16	0.279959	0.177514	0.279959	0.369259	0.279959	0.177514	0.432875	0.451314	0.369259	4.44089e-16	0.177514	4.44089e-16	4.44089e-16	4.44089e-16
543	1.32922	1.07566	1.07566	0.958388	1.07566	0.528417	0.528417	0.788418	0.788418	0.788418	4.44089e-16	0.279959	0.177514	0.279959	0.369259	0.279959	0.177514	0.432875	0.369259	0.369259	4.44089e-16	4.44089e-16	4.44089e-16	4.44089e-16	4.44089e-16
544	1.32922	1.07566	1.07566	0.958388	1.07566	0.528417	0.528417	0.788418	0.788418	0.788418	4.44089e-16	0.279959	0.177514	0.279959	0.369259	0.279959	0.177514	0.432875	0.369259	0.369259	4.44089e-16	4.44089e-16	4.44089e-16	4.44089e-16	4.44089e-16
545	1.32922	1.07566	1.07566	0.958388	1.07566	0.528417	0.528417	0.788418	0.788418	0.788418	4.44089e-16	0.279959	0.177514	0.279959	0.279959	0.279959	0.177514	0.432875	0.369259	0.369259	4.44089e-16	4.44089e-16	4.44089e-16	4.44089e-16	4.44089e-16
546	1.32922	1.07566	1.07566	0.958388	1.07566	0.528417	0.528417	0.788418	0.788418	0.788418	4.44089e-16	0.279959	0.177514	0.279959	0.279959	0.279959	0.177514	0.432875	0.369259	0.369259	4.44089e-16	4.44089e-16	4.44089e-16	4.44089e-16	4.44089e-16
547	1.32922	1.07566	1.07566	0.958388	1.07566	0.528417	0.528417	0.788418	0.788418	0.788418	4.44089e-16	0.279959	0.177514	0.279959	0.279959	0.279959	0.177514	0.432875	0.369259	0.369259	4.44089e-16	4.44089e-16	4.44089e-16	4.44089e-16	4.44089e-16
548	1.32922	1.07566	1.07566	0.958388	1.07566	0.528417	0.528417	0.788418	0.788418	0.788418	4.44089e-16	0.279959	0.177514	0.279959	0.279959	0.279959	0.177514	0.432875	0.369259	0.369259	4.44089e-16	4.44089e-16	4.44089e-16	4.44089e-16	4.44089e-16
549	1.32922	1.07566	1.07566	0.958388	1.07566	0.528417	0.528417	0.788418	0.788418	0.788418	4.44089e-16	0.279959	0.177514	0.279959	0.279959	0.279959	0.177514	0.432875	0.369259	0.369259	4.44089e-16	4.44089e-16	4.44089e-16	4.44089e-16	4.44089e-16
550	1.32922	1.07566	1.07566	0.958388	1.07566	0.528417	0.528417	0.788418	0.788418	0.788418	4.44089e-16	0.279959	0.177514	0.279959	0.279959	0.279959	0.177514	0.432875	0.369259	0.369259	4.44089e-16	4.44089e-16	4.44089e-16	4.44089e-16	4.44089e-16
551	1.32922	1.07566	1.07566	0.958388	1.07566	0.528417	0.528417	0.788418	0.788418	0.788418	4.44089e-16	0.279959	0.177514	0.279959	0.279959	0.279959	0.177514	0.432875	0.369259	0.369259	4.44089e-16	4.44089e-16	4.44089e-16	4.44089e-16	4.44089e-16
552	1.32922	1.07566	1.07566	0.958388	1.07566	0.528417	0.528417	0.788418	0.788418	0.788418	4.44089e-16	0.279959	0.177514	0.279959	0.279959	0.279959	0.177514	0.432875	0.369259	0.369259	4.44089e-16	4.44089e-16	4.44089e-16	4.44089e-16	4.44089e-16
553	1.32922	1.07566	1.07566	0.958388	1.07566	0.528417	0.528417	0.788418	0.788418	0.788418	4.44089e-16	0.279959	0.177514	0.279959	0.279959	0.279959	0.177514	0.432875	0.369259	0.369259	4.44089e-16	4.44089e-16	4.44089e-16	4.44089e-16	4.44089e-16
554	1.32922	1.07566	1.07566	0.958388	1.07566	0.528417	0.528417	0.788418	0.788418	0.788418	4.44089e-16	0.279959	0.177514	0.279959	0.279959	0.279959	0.177514	0.432875	0.369259	0.369259	4.44089e-16	4.44089e-16	4.44089e-16	4.44089e-16	4.44089e-16
555	1.32922	1.07566	1.07566	0.958388	1.07566	0.528417	0.528417	0.788418	0.788418	0.788418	4.44089e-16	0.279959	0.177514	0.279959	0.279959	0.279959	0.177514	0.432875	0.369259	0.369259	4.44089e-16	4.44089e-16	4.44089e-16	4.44089e-16	4.44089e-16
556	1.32922	1.07566	1.07566	0.958388	1.07566	0.528417	0.528417	0.788418	0.788418	0.788418	4.44089e-16	0.279959	0.177514	0.279959	0.279959	0.279959	0.177514	0.432875	0.369259	0.369259	4.44089e-16	4.44089e-16	4.44089e-16	4.44089e-16	4.44089e-16
557	1.32922	1.07566	1.07566	0.958388	1.07566	0.528417	0.528417	0.788418	0.788418	0.788418	4.44089e-16	0.279959	0.177514	0.279959	0.279959	0.279959	0.177514	0.432875	0.369259	0.369259	4.44089e-16	4.44089e-16	4.44089e-16	4.44089e-16	4.44089e-16
558	1.32922	1.07566	1.07566	0.958388	1.07566	0.528417	0.528417	0.788418	0.788418	0.788418	4.44089e-16	0.279959	0.177514	0.279959	0.279959	0.279959	0.177514	0.432875	0.369259	0.369259	4.44089e-16	4.44089e-16	4.44089e-16	4.44089e-16	4.44089e-16
559	1.32922	1.07566	1.07566	0.958388	1.07566	0.528417	0.528417	0.788418	0.788418	0.788418	4.44089e-16	0.279959	0.177514	0.279959	0.279959	0.279959	0.177514	0.432875	0.369259	0.369259	4.44089e-16	4.44089e-16	4.44089e-16	4.44089e-16	4.44089e-16
560	1.32922	1.07566	1.07566	0.958388	1.07566	0.528417	0.528417	0.788418	0.788418	0.788418	4.44089e-16	0.279959	0.177514	0.279959	0.279959	0.279959	0.177514	0.432875	0.369259	0.369259	4.44089e-16	4.44089e-16	4.44089e-16	4.44089e-16	4.44089e-16
561	1.32922	1.07566	1.07566	0.958388	1.07566	0.528417	0.528417	0.788418	0.788418	0.788418	4.44089e-16	0.279959	0.177514	0.279959	0.279959	0.279959	0.177514	0.432875	0.369259	0.369259
562	1.32922	1.07566	1.07566	0.958388	1.07566	0.528417	0.528417	0.788418	0.788418	0.788418	4.44089e-16	0.279959	0.177514	0.279959	0.279959	0.279959	0.177514	0.432875	0.369259	0.369259
563	1.32922	1.07566	1.07566	0.958388	1.07566	0.528417	0.528417	0.788418	0.788418	0.788418	4.44089e-16	0.279959	0.177514	0.279959	0.279959	0.279959	0.177514	0.432875	0.369259	0.369259
564	1.32922	1.07566	1.07566	0.958388	1.07566	0.528417	0.528417	0.788418	0.788418	0.788418	4.44089e-16	0.279959	0.177514	0.279959	0.279959	0.279959	0.177514	0.432875	0.369259	0.369259
565	1.32922	1.07566	1.07566	0.958388	1.07566	0.528417	0.528417	0.788418	0.788418	0.788418	4.44089e-16	0.279959	0.177514	0.279959	0.279959	0.279959	0.177514	0.432875	0.369259	0.369259
566	1.32922	1.07566	1.07566	0.958388	1.07566	0.528417	0.528417	0.788418	0.788418	0.788418	4.44089e-16	0.279959	0.177514	0.279959	0.279959	0.279959	0.177514	0.432875	0.369259	0.369259
567	1.32922	1.07566	1.07566	0.958388	1.07566	0.528417	0.528417	0.788418	0.788418	0.788418	4.44089e-16	0.279959	0.177514	0.279959	0.279959	0.279959	0.177514	0.432875	0.369259	0.369259
568	1.32922	1.07566	1.07566	0.958388	1.07566	0.528417	0.528417	0.788418	0.788418	0.788418	4.44089e-16	0.279959	0.177514	0.279959	0.279959	0.279959	0.177514	0.432875	0.369259	0.369259
569	1.32922	1.07566	1.07566	0.958388	1.07566	0.528417	0.528417	0.788418	0.788418	0.788418	4.44089e-16	0.279959	0.177514	0.279959	0.279959	0.279959	0.177514	0.432875	0.369259	0.369259
570	1.32922	1.07566	1.07566	0.958388	1.07566	0.528417	0.528417	0.788418	0.788418	0.788418	4.44089e-16	0.279959	0.177514	0.279959	0.279959	0.279959	0.177514	0.432875	0.369259	0.369259
571	1.32922	1.07566	1.07566	0.958388	1.07566	0.528417	0.528417	0.788418	0.788418	0.788418	4.44089e-16	0.279959	0.177514	0.279959	0.279959	0.279959	0.177514	0.432875	0.369259	0.369259
572	1.32922	1.07566	1.07566	0.958388	1.07566	0.528417	0.528417	0.788418	0.788418	0.788418	4.44089e-16	0.279959	0.177514	0.279959	0.279959	0.279959	0.177514	0.432875	0.369259	0.369259
573	1.32922	1.07566	1.07566	0.958388	1.07566	0.528417	0.528417	0.788418	0.788418	0.788418	4.44089e-16	0.279959	0.177514	0.279959	0.279959	0.279959	0.177514	0.432875	0.369259	0.369259
574	1.32922	1.07566	1.07566	0.958388	1.07566	0.528417	0.528417	0.788418	0.788418	0.788418	4.44089e-16	0.279959	0.177514	0.279959	0.279959	0.279959	0.177514	0.432875	0.369259	0.369259
575	1.32922	1.07566	1.07566	0.958388	1.07566	0.528417	0.528417	0.788418	0.788418	0.788418	4.44089e-16	0.279959	0.177514	0.279959	0.279959	0.279959	0.177514	0.432875	0.369259	0.369259
576	1.32922	1.07566	1.07566	0.958388	1.07566	0.528417	0.528417	0.788418	0.788418	0.788418	4.44089e-16	0.279959	0.177514	0.279959	0.279959	0.279959	0.177514	0.432875	0.369259	0.369259
577	1.32922	1.07566	1.07566	0.958388	1.07566	0.528417	0.528417	0.788418	0.788418	0.788418	4.44089e-16	0.279959	0.177514	0.279959	0.279959	0.279959	0.177514	0.432875	0.369259	0.369259
578	1.32922	1.07566	1.07566	0.958388	1.07566	0.528417	0.528417	0.788418	0.788418	0.788418	4.44089e-16	0.279959	0.177514	0.279959	0.279959	0.279959	0.177514	0.432875	0.369259	0.369259
579	1.32922	1.07566	1.07566	0.958388	1.07566	0.528417	0.528417	0.788418	0.788418	0.788418	4.44089e-16	0.279959	0.177514	0.279959	0.279959	0.279959	0.177514	0.432875	0.369259	0.369259
580	1.32922	1.07566	1.07566	0.958388	1.07566	0.528417	0.528417	0.788418	0.788418	0.788418	4.44089e-16	0.279959	0.177514	0.279959	0.279959	0.279959	0.177514	0.432875	0.369259	0.369259
581	1.32922	1.07566	1.07566	0.958388	1.07566	0.528417	0.528417	0.788418	0.788418	0.788418	4.44089e-16	0.279959	0.177514	0.279959	0.279959	0.279959	0.177514	0.432875	0.369259	0.369259
582	1.32922	1.07566	1.07566	0.958388	1.07566	0.528417	0.528417	0.788418	0.788418	0.788418	4.44089e-16	0.279959	0.177514	0.279959	0.279959	0.279959	0.177514	0.432875	0.369259	0.369259
583	1.32922	1.07566	1.07566	0.958388	1.07566	0.528417	0.528417	0.788418	0.788418	0.788418	4.44089e-16	0.279959	0.177514	0.279959	0.279959	0.279959	0.177514	0.432875	0.369259	0.369259
584	1.32922	1.07566	1.07566	0.958388	1.07566	0.528417	0.528417	0.788418	0.788418	0.788418	4.44089e-16	0.279959	0.177514	0.279959	0.279959	0.279959	0.177514	0.432875	0.369259	0.369259
585	1.32922	1.07566	1.07566	0.958388	1.07566	0.528417	0.528417	0.788418	0.788418	0.788418	4.44089e-16	0.279959	0.177514	0.279959	0.279959	0.279959	0.177514	0.432875	0.369259	0.369259
586	1.32922	1.07566	1.07566	0.958388	1.07566	0.528417	0.528417	0.788418	0.788418	0.788418	4.44089e-16	0.279959	0.177514	0.279959	0.279959	0.279959	0.177514	0.432875	0.369259	0.369259
587	1.32922	1.07566	1.07566	0.958388	1.07566	0.528417	0.528417	0.788418	0.788418	0.788418	4.44089e-16	0.279959	0.177514	0.279959	0.279959	0.279959	0.177514	0.432875	0.369259	0.369259
588	1.32922	1.07566	1.07566	0.958388	1.07566	0.528417	0.528417	0.788418	0.788418	0.788418	4.44089e-16	0.279959	0.177514	0.279959	0.279959	0.279959	0.177514	0.432875	0.369259	0.369259
589	1.32922	1.07566	1.07566	0.958388	1.07566	0.528417	0.528417	0.788418	0.788418	0.788418	4.44089e-16	0.279959	0.177514	0.279959	0.279959	0.279959	0.177514	0.432875	0.369259	0.369259
590	1.32922	1.07566	1.07566	0.958388	1.07566	0.528417	0.528417	0.788418	0.788418	0.788418	4.44089e-16	0.279959	0.177514	0.279959	0.279959	0.279959	0.177514	0.432875	0.369259	0.369259
591	1.32922	1.07566	1.07566	0.958388	1.07566	0.528417	0.528417	0.788418	0.788418	0.788418	4.44089e-16	0.279959	0.177514	0.279959	0.279959	0.279959	0.177514	0.432875	0.369259	0.369259
592	1.32922	1.07566	1.07566	0.958388	1.07566	0.528417	0.528417	0.788418	0.788418	0.788418	4.44089e-16	0.279959	0.177514	0.279959	0.279959	0.279959	0.177514	0.432875	0.369259	0.369259
593	1.32922	1.07566	1.07566	0.958388	1.07566	0.528417	0.528417	0.788418	0.788418	0.788418	4.44089e-16	0.279959	0.177514	0.279959	0.279959	0.279959	0.177514	0.432875	0.369259	0.369259
594	1.32922	1.07566	1.07566	0.958388	1.07566	0.528417	0.528417	0.788418	0.788418	0.788418	4.44089e-16	0.279959	0.177514	0.279959	0.279959	0.279959	0.177514	0.432875	0.369259	0.369259
595	1.32922	1.07566	1.07566	0.958388	1.07566	0.528417	0.528417	0.788418	0.788418	0.788418	4.44089e-16	0.279959	0.177514	0.279959	0.279959	0.279959	0.177514	0.432875	0.369259	0.369259
596	1.32922	1.07566	1.07566	0.958388	1.07566	0.528417	0.528417	0.788418	0.788418	0.788418	4.44089e-16	0.279959	0.177514	0.279959	0.279959	0.279959	0.177514	0.432875	0.369259	0.369259
597	1.32922	1.07566	1.07566	0.958388	1.07566	0.528417	0.528417	0.788418	0.788418	0.788418	4.44089e-16	0.279959	0.177514	0.279959	0.279959	0.279959	0.177514	0.432875	0.369259	0.369259
598	1.32922	1.07566	1.07566	0.958388	1.07566	0.528417	0.528417	0.788418	0.788418	0.788418	4.44089e-16	0.279959	0.177514	0.279959	0.279959	0.279959	0.177514	0.432875	0.369259	0.369259
599	1.32922	1.07566	1.07566	0.958388	1.07566	0.528417	0.528417	0.788418	0.788418	0.788418	4.44089e-16	0.279959	0.177514	0.279959	0.279959	0.279959	0.177514	0.432875	0.369259	0.369259
600	1.32922	1.07566	1.07566	0.958388	1.07566	0.528417	0.528417	0.788418	0.788418	0.788418	4.44089e-16	0.279959	0.177514	0.279959	0.279959	0.279959	0.177514	0.432875	0.369259	0.369259
601	1.32922	1.07566	1.07566	0.958388	1.07566	0.528417	0.528417	0.788418	0.788418	0.788418	4.44089e-16	0.279959	0.177514	0.279959	0.279959	0.279959	0.177514	0.432875	0.369259	0.369259
602	1.32922	1.07566	1.07566	0.958388	1.07566	0.528417	0.528417	0.788418	0.788418	0.788418	4.44089e-16	0.279959	0.177514	0.279959	0.279959	0.279959	0.177514	0.432875	0.369259	0.369259
603	1.32922	1.07566	1.07566	0.958388	1.07566	0.528417	0.528417	0.788418	0.788418	0.788418	4.44089e-16	0.279959	0.177514	0.279959	0.279959	0.279959	0.177514	0.432875	0.369259	0.369259
604	1.32922	1.07566	1.07566	0.958388	1.07566	0.528417	0.528417	0.788418	0.788418	0.788418	4.44089e-16	0.279959	0.177514	0.279959	0.279959	0.279959	0.177514	0.432875	0.369259	0.369259
605	1.32922	1.07566	1.07566	0.958388	1.07566	0.528417	0.528417	0.788418	0.788418	0.788418	4.44089e-16	0.279959	0.177514	0.279959	0.279959	0.279959	0.177514	0.432875	0.369259	0.369259
606	1.32922	1.07566	1.07566	0.958388	1.07566	0.528417	0.528417	0.788418	0.788418	0.788418	4.44089e-16	0.279959	0.177514	0.279959	0.279959	0.279959	0.177514	0.432875	0.369259	0.369259
607	1.32922	1.07566	1.07566	0.958388	1.07566	0.528417	0.528417	0.788418	0.788418	0.788418	4.44089e-16	0.279959	0.177514	0.279959	0.279959	0.279959	0.177514	0.432875	0.369259	0.369259
608	1.32922	1.07566	1.07566	0.958388	1.07566	0.528417	0.528417	0.788418	0.788418	0.788418	4.44089e-16	0.279959	0.177514	0.279959	0.279959	0.279959	0.177514	0.432875	0.369259	0.369259
609	1.32922	1.07566	1.07566	0.958388	1.07566	0.528417	0.528417	0.788418	0.788418	0.788418	4.44089e-16	0.279959	0.177514	0.279959	0.279959	0.279959	0.177514	0.432875	0.369259	0.369259
610	1.32922	1.07566	1.07566	0.958388	1.07566	0.528417	0.528417	0.788418	0.788418	0.788418	4.44089e-16	0.279959	0.177514	0.279959	0.279959	0.279959	0.177514	0.432875	0.369259	0.369259
611	1.32922	1.07566	1.07566	0.958388	1.07566	0.528417	0.528417	0.788418	0.788418	0.788418	4.44089e-16	0.279959	0.177514	0.279959	0.279959	0.279959	0.177514	0.432875	0.369259	0.369259
612	1.32922	1.07566	1.07566	0.958388	1.07566	0.528417	0.528417	0.788418	0.788418	0.788418	4.44089e-16	0.279959	0.177514	0.279959	0.279959	0.279959	0.177514	0.432875	0.369259	0.369259
613	1.32922	1.07566	1.07566	0.958388	1.07566	0.528417	0.528417	0.788418	0.788418	0.788418	4.44089e-16	0.279959	0.177514	0.279959	0.279959	0.279959	0.177514	0.432875	0.369259	0.369259
614	1.32922	1.07566	1.07566	0.958388	1.07566	0.528417	0.528417	0.788418	0.788418	0.788418	4.44089e-16	0.279959	0.177514	0.279959	0.279959	0.279959	0.177514	0.432875	0.369259	0.369259
615	1.32922	1.07566	1.07566	0.958388	1.07566	0.528417	0.528417	0.788418	0.788418	0.788418	4.44089e-16	0.279959	0.177514	0.279959	0.279959	0.279959	0.177514	0.432875	0.369259	0.369259
616	1.32922	1.07566	1.07566	0.958388	1.07566	0.528417	0.528417	0.788418	0.788418	0.788418	4.44089e-16	0.279959	0.177514	0.279959	0.279959	0.279959	0.177514	0.432875	0.369259	0.369259
617	1.32922	1.07566	1.07566	0.958388	1.07566	0.528417	0.528417	0.788418	0.788418	0.788418	4.44089e-16	0.279959	0.177514	0.279959	0.279959	0.279959	0.177514	0.432875	0.369259	0.369259
618	1.32922	1.07566	1.07566	0.958388	1.07566	0.528417	0.528417	0.788418	0.788418	0.788418	4.44089e-16	0.279959	0.177514	0.279959	0.279959	0.279959	0.177514	0.432875	0.369259	0.369259
619	1.32922	1.07566	1.07566	0.958388	1.07566	0.528417	0.528417	0.788418	0.788418	0.788418	4.44089e-16	0.279959	0.177514	0.279959	0.279959	0.279959	0.177514	0.432875	0.369259	0.369259
620	1.32922	1.07566	1.07566	0.958388	1.07566	0.528417	0.528417	0.788418	0.788418	0.788418	4.44089e-16	0.279959	0.177514	0.279959	0.279959	0.279959	0.177514	0.432875	0.369259	0.369259
621	1.32922	1.07566	1.07566	0.958388	1.07566	0.528417	0.528417	0.788418	0.788418	0.788418	4.44089e-16	0.279959	0.177514	0.279959	0.279959	0.279959	0.177514	0.432875	0.369259	0.369259
622	1.32922	1.07566	1.07566	0.958388	1.07566	0.528417	0.528417	0.788418	0.788418	0.788418	4.44089e-16	0.279959	0.177514	0.279959	0.279959	0.279959	0.177514	0.432875	0.369259	0.369259
623	1.32922	1.07566	1.07566	0.958388	1.07566	0.528417	0.528417	0.788418	0.788418	0.788418	4.44089e-16	0.279959	0.177514	0.279959	0.279959	0.279959	0.177514	0.432875	0.369259	0.369259
624	1.32922	1.07566	1.07566	0.958388	1.07566	0.528417	0.528417	0.788418	0.788418	0.788418	4.44089e-16	0.279959	0.177514	0.279959	0.279959	0.279959	0.177514	0.432875	0.369259	0.369259
625	1.32922	1.07566	1.07566	0.958388	1.07566	0.528417	0.528417	0.788418	0.788418	0.788418	4.44089e-16	0.279959	0.177514	0.279959	0.279959	0.279959	0.177514	0.432875	0.369259	0.369259
626	1.32922	1.07566	1.07566	0.958388	1.07566	0.528417	0.528417	0.788418	0.788418	0.788418	4.44089e-16	0.279959	0.177514	0.279959	0.279959	0.279959	0.177514	0.432875	0.369259	0.369259
627	1.32922	1.07566	1.07566	0.958388	1.07566	0.528417	0.528417	0.788418	0.788418	0.788418	4.44089e-16	0.279959	0.177514	0.279959	0.279959	0.279959	0.177514	0.432875	0.369259	0.369259
628	1.32922	1.07566	1.07566	0.958388	1.07566	0.528417	0.528417	0.788418	0.788418	0.788418	4.44089e-16	0.279959	0.177514	0.279959	0.279959	0.279959	0.177514	0.432875	0.369259	0.369259
629	1.32922	1.07566	1.07566	0.958388	1.07566	0.528417	0.528417	0.788418	0.788418	0.788418	4.44089e-16	0.279959	0.177514	0.279959	0.279959	0.279959	0.177514	0.432875	0.369259	0.369259
630	1.32922	1.07566	1.07566	0.958388	1.07566	0.528417	0.528417	0.788418	0.788418	0.788418	4.44089e-16	0.279959	0.177514	0.279959	0.279959	0.279959	0.177514	0.432875	0.369259	0.369259
631	1.32922	1.07566	1.07566	0.958388	1.07566	0.528417	0.528417	0.788418	0.788418	0.788418	4.44089e-16	0.279959	0.177514	0.279959	0.279959	0.279959	0.177514	0.432875	0.369259	0.369259
632	1.32922	1.07566	1.07566	0.958388	1.07566	0.528417	0.528417	0.788418	0.788418	0.788418	4.44089e-16	0.279959	0.177514	0.279959	0.279959	0.279959	0.177514	0.432875	0.369259	0.369259
633	1.32922	1.07566	1.07566	0.958388	1.07566	0.528417	0.528417	0.788418	0.788418	0.788418	4.44089e-16	0.279959	0.177514	0.279959	0.279959	0.279959	0.177514	0.432875	0.369259	0.369259
634	1.32922	1.07566	1.07566	0.958388	1.07566	0.528417	0.528417	0.788418	0.788418	0.788418	4.44089e-16	0.279959	0.177514	0.279959	0.279959	0.279959	0.177514	0.432875	0.369259	0.369259
635	1.32922	1.07566	1.07566	0.958388	1.07566	0.528417	0.528417	0.788418	0.788418	0.788418	4.44089e-16	0.279959	0.177514	0.279959	0.279959	0.279959	0.177514	0.432875	0.369259	0.369259
636	1.32922	1.07566	1.07566	0.958388	1.07566	0.528417	0.528417	0.788418	0.788418	0.788418	4.44089e-16	0.279959	0.177514	0.279959	0.279959	0.279959	0.177514	0.432875	0.369259	0.369259
637	1.32922	1.07566	1.07566	0.958388	1.07566	0.528417	0.528417	0.788418	0.788418	0.788418	4.44089e-16	0.279959	0.177514	0.279959	0.279959	0.279959	0.177514	0.432875	0.369259	0.369259
638	1.32922	1.07566	1.07566	0.958388	1.07566	0.528417	0.528417	0.788418	0.788418	0.788418	4.44089e-16	0.279959	0.177514	0.279959	0.279959	0.279959	0.177514	0.432875	0.369259	0.369259
639	1.32922	1.07566	1.07566	0.958388	1.07566	0.528417	0.528417	0.788418	0.788418	0.788418	4.44089e-16	0.279959	0.177514	0.279959	0.279959	0.279959	0.177514	0.432875	0.369259	0.369259
640	1.32922	1.07566	1.07566	0.958388	1.07566	0.528417	0.528417	0.788418	0.788418	0.788418	4.44089e-16	0.279959	0.177514	0.279959	0.279959	0.279959	0.177514	0.432875	0.369259	0.369259
641	1.32922	1.07566	1.07566	0.958388	1.07566	0.528417	0.528417	0.788418	0.788418	0.788418	4.44089e-16	0.279959	0.177514	0.279959	0.279959	0.279959	0.177514	0.432875	0.369259	0.369259
642	1.32922	1.07566	1.07566	0.958388	1.07566	0.528417	0.528417	0.788418	0.788418	0.788418	4.44089e-16	0.279959	0.177514	0.279959	0.279959	0.279959	0.177514	0.432875	0.369259	0.369259
643	1.32922	1.07566	1.07566	0.958388	1.07566	0.528417	0.528417	0.788418	0.788418	0.788418	4.44089e-16	0.279959	0.177514	0.279959	0.279959	0.279959	0.177514	0.432875	0.369259	0.369259
644	1.32922	1.07566	1.07566	0.958388	1.07566	0.528417	0.528417	0.788418	0.788418	0.788418	4.44089e-16	0.279959	0.177514	0.279959	0.279959	0.279959	0.177514	0.432875	0.369259	0.369259
645	1.32922	1.07566	1.07566	0.958388	1.07566	0.528417	0.528417	0.788418	0.788418	0.788418	4.44089e-16	0.279959	0.177514	0.279959	0.279959	0.279959	0.177514	0.432875	0.369259	0.369259
646	1.32922	1.07566	1.07566	0.958388	1.07566	0.528417	0.528417	0.788418	0.788418	0.788418	4.44089e-16	0.279959	0.177514	0.279959	0.279959	0.279959	0.177514	0.432875	0.369259	0.369259
647	1.32922	1.07566	1.07566	0.958388	1.07566	0.528417	0.528417	0.788418	0.788418	0.788418	4.44089e-16	0.279959	0.177514	0.279959	0.279959	0.279959	0.177514	0.432875	0.369259	0.369259
648	1.32922	1.07566	1.07566	0.958388	1.07566	0.528417	0.528417	0.788418	0.788418	0.788418	4.44089e-16	0.279959	0.177514	0.279959	0.279959	0.279959	0.177514	0.432875	0.369259	0.369259
649	1.32922	1.07566	1.07566	0.958388	1.07566	0.528417	0.528417	0.788418	0.788418	0.788418	4.44089e-16	0.279959	0.177514	0.279959	0.279959	0.279959	0.177514	0.432875	0.369259	0.369259
650	1.32922	1.07566	1.07566	0.958388	1.07566	0.528417	0.528417	0.788418	0.788418	0.788418	4.44089e-16	0.279959	0.177514	0.279959	0.279959	0.279959	0.177514	0.432875	0.369259	0.369259
651	1.32922	1.07566	1.07566	0.958388	1.07566	0.528417	0.528417	0.788418	0.788418	0.788418	4.44089e-16	0.279959	0.177514	0.279959	0.279959	0.279959	0.177514	0.432875	0.369259	0.369259
652	1.32922	1.07566	1.07566	0.958388	1.07566	0.528417	0.528417	0.788418	0.788418	0.788418	4.44089e-16	0.279959	0.177514	0.279959	0.279959	0.279959	0.177514	0.432875	0.369259	0.369259
653	1.32922	1.07566	1.07566	0.958388	1.07566	0.528417	0.528417	0.788418	0.788418	0.788418	4.44089e-16	0.279959	0.177514	0.279959	0.279959	0.279959	0.177514	0.432875	0.369259	0.369259
654	1.32922	1.07566	1.07566	0.958388	1.07566	0.528417	0.528417	0.788418	0.788418	0.788418	4.44089e-16	0.279959	0.177514	0.279959	0.279959	0.279959	0.177514	0.432875	0.369259	0.369259
655	1.32922	1.07566	1.07566	0.958388	1.07566	0.528417	0.528417	0.788418	0.788418	0.788418	4.44089e-16	0.279959	0.177514	0.279959	0.279959	0.279959	0.177514	0.432875	0.369259	0.369259
656	1.32922	1.07566	1.07566	0.958388	1.07566	0.528417	0.528417	0.788418	0.788418	0.788418	4.44089e-16	0.279959	0.177514	0.279959	0.279959	0.279959	0.177514	0.432875	0.369259	0.369259
657	1.32922	1.07566	1.07566	0.958388	1.07566	0.528417	0.528417	0.788418	0.788418	0.788418	4.44089e-16	0.279959	0.177514	0.279959	0.279959	0.279959	0.177514	0.432875	0.369259	0.369259
658	1.32922	1.07566	1.07566	0.958388	1.07566	0.528417	0.528417	0.788418	0.788418	0.788418	4.44089e-16	0.279959	0.177514	0.279959	0.279959	0.279959	0.177514	0.432875	0.369259	0.369259
659	1.32922	1.07566	1.07566	0.958388	1.07566	0.528417	0.528417	0.788418	0.788418	0.788418	4.44089e-16	0.279959	0.177514	0.279959	0.279959	0.279959	0.177514	0.432875	0.369259	0.369259
660	1.32922	1.07566	1.07566	0.958388	1.07566	0.528417	0.528417	0.788418	0.788418	0.788418	4.44089e-16	0.279959	0.177514	0.279959	0.279959	0.279959	0.177514	0.432875	0.369259	0.369259
661	1.32922	1.07566	1.07566	0.958388	1.07566	0.528417	0.528417	0.788418	0.788418	0.788418	4.44089e-16	0.279959	0.177514	0.279959	0.279959	0.279959	0.177514	0.432875	0.369259	0.369259
662	1.32922	1.07566	1.07566	0.958388	1.07566	0.528417	0.528417	0.788418	0.788418	0.788418	4.44089e-16	0.279959	0.177514	0.279959	0.279959	0.279959	0.177514	0.432875	0.369259	0.369259
663	1.32922	1.07566	1.07566	0.958388	1.07566	0.528417	0.528417	0.601754	0.601754	0.601754	4.44089e-16	0.279959	0.177514	0.279959	0.279959	0.279959	0.177514	0.432875	0.369259	0.369259
664	1.32922	1.07566	1.07566	0.958388	1.07566	0.528417	0.528417	0.601754	0.601754	0.601754	4.44089e-16	0.279959	0.177514	0.279959	0.279959	0.279959	0.177514	0.432875	0.369259	0.369259
665	1.32922	1.07566	1.07566	0.958388	1.07566	0.528417	0.528417	0.601754	0.601754	0.601754	4.44089e-16	0.279959	0.177514	0.279959	0.279959	0.279959	0.177514	0.432875	0.369259	0.369259
666	1.32922	1.07566	1.07566	0.958388	1.07566	0.528417	0.528417	0.601754	0.601754	0.601754	4.44089e-16	0.279959	0.177514	0.279959	0.279959	0.279959	0.177514	0.432875	0.369259	0.369259
667	1.32922	1.07566	1.07566	0.958388	1.07566	0.528417	0.528417	0.601754	0.601754	0.601754	4.44089e-16	0.279959	0.177514	0.279959	0.279959	0.279959	0.177514	0.432875	0.369259	0.369259
668	1.32922	1.07566	1.07566	0.958388	1.07566	0.528417	0.528417	0.601754	0.601754	0.601754	4.44089e-16	0.279959	0.177514	0.279959	0.279959	0.279959	0.177514	0.432875	0.369259	0.369259
669	1.32922	1.07566	1.07566	0.958388	1.07566	0.528417	0.528417	0.601754	0.601754	0.601754	4.44089e-16	0.279959	0.177514	0.279959	0.279959	0.279959	0.177514	0.432875	0.369259	0.369259
670	1.32922	1.07566	1.07566	0.958388	1.07566	0.528417	0.528417	0.601754	0.601754	0.601754	4.44089e-16	0.279959	0.177514	0.279959	0.279959	0.279959	0.177514	0.432875	0.369259	0.369259
671	1.32922	1.07566	1.07566	0.958388	1.07566	0.528417	0.528417	0.601754	0.601754	0.601754	4.44089e-16	0.279959	0.177514	0.279959	0.279959	0.279959	0.177514	0.432875	0.369259	0.369259
672	1.32922	1.07566	1.07566	0.958388	1.07566	0.528417	0.528417	0.601754	0.601754	0.601754	4.44089e-16	0.279959	0.177514	0.279959	0.279959	0.279959	0.177514	0.432875	0.369259	0.369259
673	1.32922	1.07566	1.07566	0.958388	1.07566	0.528417	0.528417	0.601754	0.601754	0.601754	4.44089e-16	0.279959	0.177514	0.279959	0.279959	0.279959	0.177514	0.432875	0.369259	0.369259
674	1.32922	1.07566	1.07566	0.958388	1.07566	0.528417	0.528417	0.601754	0.601754	0.601754	4.44089e-16	0.279959	0.177514	0.279959	0.279959	0.279959	0.177514	0.432875	0.369259	0.369259
675	1.32922	1.07566	1.07566	0.958388	1.07566	0.528417	0.528417	0.601754	0.601754	0.601754	4.44089e-16	0.279959	0.177514	0.279959	0.279959	0.279959	0.177514	0.432875	0.369259	0.369259
676	1.32922	1.07566	1.07566	0.958388	1.07566	0.528417	0.528417	0.601754	0.601754	0.601754	4.44089e-16	0.279959	0.177514	0.279959	0.279959	0.279959	0.177514	0.432875	0.369259	0.369259
677	1.32922	1.07566	1.07566	0.958388	1.07566	0.528417	0.528417	0.601754	0.601754	0.601754	4.44089e-16	0.279959	0.177514	0.279959	0.279959	0.279959	0.177514	0.432875	0.369259	0.369259
678	1.32922	1.07566	1.07566	0.958388	1.07566	0.528417	0.528417	0.601754	0.601754	0.601754	4.44089e-16	0.279959	0.177514	0.279959	0.279959	0.279959	0.177514	0.432875	0.369259	0.369259
679	1.32922	1.07566	1.07566	0.958388	1.07566	0.528417	0.528417	0.601754	0.601754	0.601754	4.44089e-16	0.279959	0.177514	0.279959	0.279959	0.279959	0.177514	0.432875	0.369259	0.369259
680	1.32922	1.07566	1.07566	0.958388	1.07566	0.528417	0.528417	0.601754	0.601754	0.601754	4.44089e-16	0.279959	0.177514	0.279959	0.279959	0.279959	0.177514	0.432875	0.369259	0.369259
681	1.32922	1.07566	1.07566	0.958388	1.07566	0.528417	0.528417	0.601754	0.601754	0.601754	4.44089e-16	0.279959	0.177514	0.279959	0.279959	0.279959	0.177514	0.432875	0.369259	0.369259
682	1.32922	1.07566	1.07566	0.958388	1.07566	0.528417	0.528417	0.601754	0.601754	0.601754	4.44089e-16	0.279959	0.177514	0.279959	0.279959	0.279959	0.177514	0.432875	0.369259	0.369259
683	1.32922	1.07566	1.07566	0.958388	1.07566	0.528417	0.528417	0.601754	0.601754	0.601754	4.44089e-16	0.279959	0.177514	0.279959	0.279959	0.279959	0.177514	0.432875	0.369259	0.369259
684	1.32922	1.07566	1.07566	0.958388	1.07566	0.528417	0.528417	0.601754	0.601754	0.601754	4.44089e-16	0.279959	0.177514	0.279959	0.279959	0.279959	0.177514	0.432875	0.369259	0.369259
685	1.32922	1.07566	1.07566	0.958388	1.07566	0.528417	0.528417	0.601754	0.601754	0.601754	4.44089e-16	0.279959	0.177514	0.279959	0.279959	0.279959	0.177514	0.432875	0.369259	0.369259
686	1.32922	1.07566	1.07566	0.958388	1.07566	0.528417	0.528417	0.601754	0.601754	0.601754	4.44089e-16	0.279959	0.177514	0.279959	0.279959	0.279959	0.177514	0.432875	0.369259	0.369259
687	1.32922	1.07566	1.07566	0.958388	1.07566	0.528417	0.528417	0.601754	0.601754	0.601754	4.44089e-16	0.279959	0.177514	0.279959	0.279959	0.279959	0.177514	0.432875	0.369259	0.369259
688	1.32922	1.07566	1.07566	0.958388	1.07566	0.528417	0.528417	0.601754	0.601754	0.601754	4.44089e-16	0.279959	0.177514	0.279959	0.279959	0.279959	0.177514	0.432875	0.369259	0.369259
689	1.32922	1.07566	1.07566	0.958388	1.07566	0.528417	0.528417	0.601754	0.601754	0.601754	4.44089e-16	0.279959	0.177514	0.279959	0.279959	0.279959	0.177514	0.432875	0.369259	0.369259
690	1.32922	1.07566	1.07566	0.958388	1.07566	0.528417	0.528417	0.601754	0.601754	0.601754	4.44089e-16	0.279959	0.177514	0.279959	0.279959	0.279959	0.177514	0.432875	0.369259	0.369259
691	0.958388	1.07566	1.07566	0.958388	1.07566	0.528417	0.528417	0.601754	0.601754	0.601754	4.44089e-16	0.279959	0.177514	0.279959	0.279959	0.279959	0.177514	0.432875	0.369259	0.369259
692	0.958388	1.07566	1.07566	0.958388	1.07566	0.528417	0.528417	0.601754	0.601754	0.601754	4.44089e-16	0.279959	0.177514	0.279959	0.279959	0.279959	0.177514	0.432875	0.369259	0.369259
693	0.958388	1.07566	1.07566	0.958388	1.07566	0.528417	0.528417	0.601754	0.601754	0.601754	4.44089e-16	0.279959	0.177514	0.279959	0.279959	0.279959	0.177514	0.432875	0.369259	0.369259
694	0.958388	1.07566	1.07566	0.958388	1.07566	0.528417	0.528417	0.601754	0.601754	0.601754	4.44089e-16	0.279959	0.177514	0.279959	0.279959	0.279959	0.177514	0.432875	0.369259	0.369259
695	0.958388	1.07566	1.07566	0.958388	1.07566	0.528417	0.528417	0.601754	0.601754	0.601754	4.44089e-16	0.279959	0.177514	0.279959	0.279959	0.279959	0.177514	0.432875	0.369259	0.369259
696	0.958388	1.07566	1.07566	0.958388	1.07566	0.528417	0.528417	0.601754	0.601754	0.601754	4.44089e-16	0.279959	0.177514	0.279959	0.279959	0.279959	0.177514	0.432875	0.369259	0.369259
697	0.958388	1.07566	1.07566	0.958388	1.07566	0.528417	0.528417	0.601754	0.601754	0.601754	4.44089e-16	0.279959	0.177514	0.279959	0.279959	0.279959	0.177514	0.432875	0.369259	0.369259
698	0.958388	1.07566	1.07566	0.958388	1.07566	0.528417	0.528417	0.601754	0.601754	0.601754	4.44089e-16	0.279959	0.177514	0.279959	0.279959	0.279959	0.177514	0.432875	0.369259	0.369259
699	0.958388	1.07566	1.07566	0.958388	1.07566	0.528417	0.528417	0.601754	0.601754	0.601754	4.44089e-16	0.279959	0.177514	0.279959	0.279959	0.279959	0.177514	0.432875	0.369259	0.369259

## Sheet: b
	DANTE	w/o visit sampling	w/o adaptive exploration	w/o conditional selection	w/o backpropagation
Convergence ratio	0.9	0.6	0.3	0	0

## Sheet: c
Number of data acquisition	n = 5 (test #1)	n = 5 (test #2)	n = 5 (test #3)	n = 5 (test #4)	n = 5 (test #5)	n = 10 (test #1)	n = 10 (test #2)	n = 10 (test #3)	n = 10 (test #4)	n = 10 (test #5)	n = 20 (test #1)	n = 20 (test #2)	n = 20 (test #3)	n = 20 (test #4)	n = 20 (test #5)
0	9.85173	9.65089	9.72564	9.80005	9.82825	9.60531	9.79049	9.79094	9.72074	9.70314	9.54214	9.54214	9.54214	9.54214	9.54214
1	9.85173	9.65089	9.72564	9.78767	9.20407	9.60531	8.66001	9.79094	9.64578	8.57315	9.54214	9.54214	9.4348	9.54214	8.47909
2	9.85173	9.65089	9.72564	9.78261	9.20407	9.60531	8.56831	9.79094	9.64578	8.57315	9.54214	9.54214	9.33626	9.54214	8.30696
3	9.85173	9.65089	9.72564	9.78261	9.20407	9.60531	8.56831	9.79094	9.64578	8.57315	9.54214	9.54214	9.17605	9.54214	8.28014
4	9.85173	9.65089	9.72564	9.78261	9.20407	9.60531	8.56831	9.79094	9.64578	8.57315	9.54214	9.54214	9.17605	9.54214	8.28014
5	9.85173	9.65089	9.72564	9.78125	9.19903	9.60531	8.56575	9.79094	9.64578	8.57315	9.54214	9.54214	9.17605	9.54214	8.28014
6	9.85173	9.65089	6.52531	9.78125	9.19903	9.60531	8.56575	9.79094	9.64578	8.57315	9.54214	9.54214	9.17605	9.54214	8.28014
7	9.85173	9.65089	6.52531	9.78125	9.19903	9.60531	8.56575	9.79094	9.64578	8.57315	9.54214	9.54214	9.17605	9.54214	8.28014
8	9.85173	9.65089	6.52531	9.78125	9.19903	9.60531	8.56575	9.79094	9.64578	8.57315	9.54214	9.54214	9.17605	9.54214	8.28014
9	9.85173	9.65089	6.52531	9.78125	9.19903	9.60531	8.56473	9.79094	9.64578	8.57315	9.54214	9.54214	9.17605	9.54214	8.28014
10	9.85173	9.65089	6.52104	9.78125	9.19903	9.60531	8.56461	9.73109	9.64578	8.57315	9.54214	9.54214	9.17601	9.54214	8.28014
11	8.46041	9.65089	6.41975	9.52781	9.19903	9.60531	8.56461	9.73109	9.64578	8.57315	9.54214	9.54214	9.17597	9.54214	8.28014
12	8.45917	9.65089	6.40897	9.51017	9.19903	9.60531	8.56461	9.73109	9.64578	8.57315	9.54214	9.54214	9.16902	9.54214	8.28014
13	8.45917	9.65089	6.40897	9.51017	9.19903	9.60531	8.56461	9.73109	9.64578	8.57315	9.54214	9.54214	9.16117	9.54214	8.27212
14	8.45917	9.65089	6.40897	9.51017	9.19903	9.60531	8.56461	9.73109	9.64578	8.57315	9.54214	9.54214	9.16117	9.54214	8.27212
15	8.45541	9.65089	6.40897	9.51017	9.19903	9.60531	8.56461	9.73109	9.64578	8.57315	9.54214	9.54214	9.16117	9.54214	8.27212
16	8.45541	7.38198	5.63329	9.51017	9.19903	9.60531	8.56461	9.73109	9.64578	8.57315	9.54214	9.54214	9.16117	9.54214	8.27212
17	8.45541	7.38198	5.63213	9.51017	9.19903	9.60531	8.56461	9.73109	9.64578	8.57315	9.54214	9.54214	9.16117	9.54214	8.27212
18	8.45541	7.37679	5.63213	9.51017	9.19903	9.60531	8.56461	9.73109	9.64578	8.57315	9.54214	9.54214	9.16117	9.54214	8.27212
19	8.45541	7.37679	5.63213	9.51017	9.19903	9.60531	8.56461	9.73109	9.64578	8.57315	9.54214	9.54214	9.13803	9.54214	8.27212
20	8.45541	7.37679	5.62823	9.51017	9.19903	9.60531	8.56461	9.73109	9.64578	8.57315	9.54214	9.54214	9.06098	9.54214	8.27212
21	8.45541	7.37679	5.62823	9.40925	9.18241	7.12467	8.56461	7.14189	7.51976	8.57315	9.54214	9.54214	9.06098	9.54214	8.27212
22	8.45541	7.37679	5.62823	9.40925	9.18241	6.88577	8.56461	6.81731	7.4548	8.57315	9.54214	9.54214	9.06098	9.54214	8.27212
23	8.45541	7.37679	5.62823	9.4074	9.18241	6.88577	8.56461	6.81731	7.44866	8.57315	9.54214	9.54214	9.06098	9.54214	8.27212
24	8.45541	7.37679	5.62823	9.4074	9.18241	6.88577	8.56461	6.81731	7.44866	8.57315	9.54214	9.54214	9.06098	9.54214	8.27212
25	8.45541	7.37679	5.62823	9.40381	9.18241	6.88577	8.56461	6.81731	7.44866	8.57315	9.54214	9.54214	9.06098	9.54214	8.27212
26	8.40329	7.37679	5.62823	9.40381	9.18241	6.88577	8.56461	6.81731	7.44781	8.57315	9.54214	9.54214	9.06098	9.54214	8.27212
27	8.40329	7.37679	5.62823	9.40381	9.18241	6.88577	8.56461	6.81149	7.44781	8.57315	9.54214	9.54214	9.06098	9.54214	8.27212
28	8.40329	7.37679	5.62823	9.40381	9.18241	6.88577	8.56461	6.81149	7.44781	8.57315	9.54214	9.54214	9.06098	9.54214	8.27212
29	8.40329	7.37679	5.62823	9.40381	9.18241	6.88577	8.56461	6.81149	7.44781	8.57315	9.54214	9.54214	9.06098	9.54214	8.27212
30	8.40329	7.37679	5.62823	9.40381	9.18241	6.87738	8.56461	6.81149	7.44781	8.57315	9.54214	9.54214	9.06098	9.54214	8.27212
31	7.19919	7.37679	4.58643	9.40381	7.64585	6.87738	8.56461	6.81149	7.44781	8.57315	9.54214	9.54214	9.06098	9.54214	8.27212
32	7.19737	7.37679	4.58583	9.40381	7.64585	6.87738	8.56461	6.81149	7.44781	8.57315	9.54214	9.54214	9.06098	9.54214	8.27212
33	7.19737	7.37679	4.58583	9.40381	7.64585	6.87738	8.56461	6.81149	7.44781	8.57315	9.54214	9.54214	9.06098	9.54214	8.27212
34	7.19737	7.37679	4.58583	9.40381	7.64585	6.87738	8.56461	6.81149	7.44781	8.57315	9.54214	9.54214	9.06098	9.54214	8.27212
35	7.19737	7.37679	4.58583	9.40381	7.64585	6.87738	8.56461	6.81149	7.44781	8.57315	9.54214	9.54214	9.06098	9.54214	8.27212
36	7.19737	5.72647	4.58583	6.41387	6.00376	6.87738	8.56461	6.81149	7.44781	8.57315	9.54214	9.54214	9.06098	9.54214	8.27212
37	7.19737	5.72647	4.58583	6.41387	6.00376	6.87738	8.56461	6.81149	7.44781	8.57315	9.54214	9.54214	9.06098	9.54214	8.27212
38	7.19737	5.71908	4.58583	6.41387	6.00376	6.87738	8.56461	6.81149	7.44781	8.57315	9.54214	9.54214	9.06098	9.54214	8.27212
39	7.19737	5.71908	4.58583	6.41387	6.00376	6.87738	8.56461	6.81149	7.44781	8.57315	9.54214	9.54214	9.06098	9.54214	8.27212
40	7.19737	5.71908	4.58583	6.39582	6.00376	6.87738	8.56461	6.81149	7.44781	8.57315	9.54214	9.54214	9.06098	9.54214	8.27212
41	7.19737	5.71908	4.39618	5.20538	5.54867	6.87738	8.31082	6.81149	7.44781	8.57315	9.54214	9.38833	9.06098	9.54214	8.27212
42	7.19737	5.71908	4.39618	5.19004	5.54635	6.87738	8.31082	6.81149	7.44781	8.57315	9.54214	9.36514	9.06098	9.54214	8.27212
43	7.19737	5.71908	4.39618	5.19004	5.54567	6.87738	8.31082	6.81149	7.44781	8.57315	9.54214	9.36229	9.06098	9.54214	8.27212
44	7.19737	5.71908	4.39618	5.19004	5.54567	6.87738	8.31082	6.81149	7.44781	8.57315	9.54214	9.27846	9.06098	9.54214	8.27212
45	7.19737	5.71908	4.38864	5.19004	5.54567	6.87738	8.31082	6.81149	7.44781	8.57315	9.54214	9.27846	9.06098	9.54214	8.27212
46	7.19737	5.71908	4.13819	5.19004	5.54567	6.87738	8.31082	6.81149	7.44781	8.57315	9.54214	9.27846	9.06098	9.54214	8.27212
47	7.19737	5.71908	4.12941	5.19004	5.54567	6.87738	8.31082	6.81149	7.44781	8.57315	9.54214	9.27846	9.06098	9.54214	8.27212
48	7.19737	5.71908	4.12941	5.19004	5.54567	6.87738	8.31082	6.81149	7.44781	8.57315	9.54214	9.27846	9.06098	9.54214	8.27212
49	7.19737	5.71908	4.12941	5.19004	5.54567	6.87738	8.31082	6.81149	7.44781	8.57315	9.54214	9.27846	9.06098	9.54214	8.27212
50	7.19737	5.71908	4.12941	5.19004	5.54567	6.87738	8.31082	6.81149	7.44781	8.57315	9.54214	9.27846	9.06098	9.54214	8.27212
51	7.19737	5.71908	4.12941	4.61565	5.54567	6.64761	8.31082	6.81149	6.93194	6.93395	9.54214	9.27846	9.06098	9.54214	8.27212
52	7.19737	5.71908	4.12941	4.61164	5.54567	6.46953	8.31082	6.81149	6.93194	6.13837	9.54214	9.27846	9.06098	9.54214	8.27212
53	7.19737	5.71908	4.12941	4.60761	5.54567	6.46303	8.31082	6.81149	6.91639	6.12329	9.54214	9.27846	9.06098	9.54214	8.27212
54	7.19737	5.71908	4.12941	4.60761	5.54567	6.46303	8.31082	6.81149	6.91639	6.12329	9.54214	9.27846	9.06098	9.54214	8.27212
55	7.19737	5.71908	4.12941	4.60761	5.54567	6.46303	8.31082	6.81149	6.91639	6.12329	9.54214	9.27846	9.06098	9.54214	8.27212
56	6.50023	5.71908	4.12941	4.60761	4.94302	6.46303	8.31082	6.81149	6.91639	6.12329	9.54214	9.27846	9.06098	9.54214	8.27212
57	6.49401	5.71908	4.12941	4.60761	4.93933	6.46303	8.31082	6.81149	6.91639	6.12329	9.54214	9.27846	9.06098	9.54214	8.27212
58	6.49401	5.71908	4.12941	4.60761	4.93332	6.46303	8.31082	6.81149	6.91639	6.12329	9.54214	9.27846	9.06098	9.54214	8.27212
59	6.49401	5.71908	4.12941	4.60761	4.93332	6.46303	8.31082	6.81149	6.91639	6.12329	9.54214	9.27846	9.06098	9.54214	8.27212
60	6.49401	5.71908	4.12941	4.60761	4.93332	6.4235	8.31082	6.81149	6.91639	6.12329	9.54214	9.27846	9.06098	9.54214	8.27212
61	6.49401	5.71908	4.12941	4.60761	4.70535	6.4235	8.31082	6.81149	6.91639	6.12329	9.54214	9.27846	9.06098	9.54214	8.27212
62	6.49401	5.71908	4.12941	4.60761	4.69771	6.4235	8.31082	6.81149	6.91639	6.12329	9.54214	9.27846	9.06098	9.54214	8.27212
63	6.49401	5.71908	4.12941	4.60761	4.69771	6.4235	8.31082	6.81149	6.91639	6.12329	9.54214	9.27846	9.06098	9.54214	8.27212
64	6.49401	5.71908	4.12941	4.60761	4.69771	6.4235	8.31082	6.81149	6.91639	6.12329	9.54214	9.27846	9.06098	9.54214	8.27212
65	6.49401	5.71908	4.12941	4.60761	4.69771	6.4235	8.31082	6.81149	6.91639	6.12329	9.54214	9.27846	9.06098	9.54214	8.27212
66	6.49401	4.7715	3.68666	4.60761	4.44998	6.4235	8.31082	6.81149	6.91639	6.12329	9.54214	9.27846	9.06098	9.54214	8.27212
67	6.49401	4.7715	3.68626	4.60761	4.43998	6.4235	8.31082	6.81149	6.91639	6.12329	9.54214	9.27846	9.06098	9.54214	8.27212
68	6.49401	4.7715	3.68626	4.60761	4.4377	6.4235	8.31082	6.81149	6.91639	6.12329	9.54214	9.27846	9.06098	9.54214	8.27212
69	6.49401	4.7715	3.68626	4.60761	4.4377	6.4235	8.31082	6.81149	6.91639	6.12329	9.54214	9.27846	9.06098	9.54214	8.27212
70	6.49401	4.7715	3.68626	4.60761	4.4377	6.4235	8.31082	6.81149	6.91639	6.12329	9.54214	9.27846	9.06098	9.54214	8.27212
71	6.49401	4.7715	3.68626	4.60761	4.4377	6.4235	8.31082	6.81149	6.91639	6.12329	9.54214	9.27846	9.06098	9.54214	8.27212
72	6.49401	4.7715	3.68626	4.60761	4.4377	6.4235	8.31082	6.81149	6.91639	6.12329	9.54214	9.27846	9.06098	9.54214	8.27212
73	6.49401	4.7715	3.68626	4.60761	4.4377	6.4235	8.31082	6.81149	6.91639	6.12329	9.54214	9.27846	9.06098	9.54214	8.27212
74	6.49401	4.7715	3.68626	4.60761	4.4377	6.4235	8.31082	6.81149	6.91639	6.12329	9.54214	9.27846	9.06098	9.54214	8.27212
75	6.49401	4.7715	3.68626	4.60761	4.4377	6.4235	8.31082	6.81149	6.91639	6.12329	9.54214	9.27846	9.06098	9.54214	8.27212
76	6.49401	4.50613	3.65616	4.60761	4.4377	6.4235	8.31082	6.81149	6.91639	6.12329	9.54214	9.27846	9.06098	9.54214	8.27212
77	6.49401	4.49891	3.6356	4.60761	4.4377	6.4235	8.31082	6.81149	6.91639	6.12329	9.54214	9.27846	9.06098	9.54214	8.27212
78	6.49401	4.49891	3.6356	4.60761	4.4377	6.4235	8.31082	6.81149	6.91639	6.12329	9.54214	9.27846	9.06098	9.54214	8.27212
79	6.49401	4.49756	3.63392	4.60761	4.4377	6.4235	8.31082	6.81149	6.91639	6.12329	9.54214	9.27846	9.06098	9.54214	8.27212
80	6.49401	4.49756	3.63392	4.60761	4.4377	6.4235	8.31082	6.81149	6.91639	6.12329	9.54214	9.27846	9.06098	9.54214	8.27212
81	6.49401	4.49756	3.63392	4.60761	3.97585	6.4235	8.31082	6.66726	6.91639	6.12329	8.31599	9.27846	9.06098	8.52058	8.27212
82	6.49401	4.49756	3.63392	4.60761	3.97585	6.4235	8.31082	6.66726	6.91639	6.12329	7.763	9.27846	9.06098	8.44805	8.27212
83	6.49401	4.49756	3.63392	4.60761	3.97585	6.4235	8.31082	6.66726	6.91639	6.12329	7.69445	9.27846	9.06098	8.42636	8.27212
84	6.49401	4.49756	3.63392	4.60761	3.97585	6.4235	8.31082	6.66726	6.91639	6.12329	7.69445	9.27846	9.06098	8.42636	8.27212
85	6.49401	4.49756	3.63392	4.60761	3.97416	6.4235	8.31082	6.66726	6.91639	6.12329	7.69445	9.27846	9.06098	8.42636	8.27212
86	6.49401	4.49756	3.63392	4.42923	3.34508	6.4235	8.31082	6.66726	6.91639	6.12329	7.69445	9.27846	9.06098	8.42636	8.27212
87	6.49401	4.49756	3.63392	4.42923	3.29156	6.4235	8.31082	6.66726	6.91639	6.12329	7.69445	9.27846	9.06098	8.42636	8.27212
88	6.49401	4.49756	3.63392	4.42923	3.29156	6.4235	8.31082	6.66726	6.91639	6.12329	7.69445	9.27846	9.06098	8.42636	8.27212
89	6.49401	4.49756	3.63392	4.42923	3.28755	6.4235	8.31082	6.66726	6.91639	6.12329	7.69445	9.27846	9.06098	8.42636	8.27212
90	6.49401	4.49756	3.63392	4.42923	3.27978	6.4235	8.31082	6.66726	6.91639	6.12329	7.69445	9.27846	9.06098	8.4253	8.27212
91	6.49401	4.49215	3.63392	4.42923	3.27978	5.13655	7.12299	6.66726	6.91639	6.12329	7.69445	9.27846	9.06098	8.4253	8.27212
92	6.49401	4.49215	3.63392	4.42923	3.27978	5.05293	7.04194	6.66726	6.91639	6.12329	7.69445	9.27846	9.06098	8.42461	8.27212
93	6.49401	4.49215	3.63392	4.42923	3.27978	5.05206	7.03648	6.66726	6.91639	6.12329	7.69445	9.27846	9.06098	8.42461	8.27212
94	6.49401	4.49215	3.63392	4.42923	3.27978	5.05206	7.03648	6.66726	6.91639	6.12329	7.69445	9.27846	9.06098	8.42461	8.27212
95	6.49401	4.49215	3.63392	4.42923	3.27978	5.05206	7.03648	6.66726	6.91639	6.12329	7.69445	9.27846	9.06098	8.42461	8.27212
96	6.49401	4.49215	3.29261	4.42923	2.31523	5.05206	7.03377	6.66726	6.91639	6.12329	7.69445	9.27846	9.06098	8.42461	8.27212
97	6.49401	4.49215	3.28957	4.42923	2.31523	5.05206	7.03377	6.66726	6.91639	6.12329	7.69445	9.27846	9.06098	8.42461	8.27212
98	6.49401	4.49215	3.28957	4.42923	2.31523	5.05206	7.03377	6.66726	6.91639	6.12329	7.69445	9.27846	9.06098	8.42461	8.27212
99	6.49401	4.49215	3.28957	4.42923	2.30595	5.05045	7.03377	6.66726	6.91639	6.12329	7.69445	9.27846	9.06098	8.42461	8.27212
100	6.49401	4.49215	3.28957	4.42923	2.30595	5.05045	7.03377	6.66726	6.91639	6.12329	7.69445	9.27846	9.06012	8.42461	8.27212
101	6.05912	4.49215	3.28957	4.42923	2.30595	5.05045	7.03377	6.66726	6.91639	5.21653	7.69445	8.50849	7.32314	8.42461	8.27212
102	6.04902	4.49215	3.28957	4.42923	2.30595	5.05045	7.03377	6.66726	6.91639	5.21653	7.69445	8.49978	6.98055	8.42461	8.27212
103	6.04902	4.49215	3.28957	4.42923	2.30595	5.05045	7.03377	6.66726	6.91639	5.21653	7.69445	8.49978	6.98055	8.42461	8.27212
104	6.04902	4.49215	3.28957	4.42923	2.30595	5.05045	7.03377	6.66726	6.91639	5.21653	7.69445	8.49978	6.97796	8.42461	8.27212
105	6.04902	4.49215	3.28957	4.42923	2.30595	5.05045	7.03377	6.66726	6.91639	5.21653	7.69445	8.49978	6.97796	8.42461	8.27212
106	6.04902	3.54894	3.21856	4.42923	2.30595	5.05045	7.03377	6.66726	6.91639	5.21653	7.69445	8.49978	6.97796	8.42461	8.27212
107	6.04902	3.54894	2.98017	4.42923	2.30595	5.05045	7.03377	6.66726	6.91639	5.21653	7.69445	8.49978	6.97796	8.42461	8.27212
108	6.04902	3.54894	2.98017	4.42923	2.30595	5.05045	7.03377	6.66726	6.91639	5.21653	7.69445	8.49978	6.97796	8.42461	8.27212
109	6.04902	3.54894	2.98017	4.42923	2.30595	5.05045	7.03377	6.66726	6.91639	5.21653	7.69445	8.49978	6.97796	8.42461	8.27212
110	6.04902	3.53522	2.98017	4.42923	2.30595	5.05045	7.03377	6.66726	6.91639	5.21653	7.69445	8.48696	6.97796	8.42461	8.27212
111	5.31944	3.53522	2.98017	4.42923	2.30595	4.94766	6.18772	6.66726	6.91639	5.21653	7.69445	8.48696	6.97796	8.42461	8.27212
112	5.31944	3.53522	2.98017	4.42923	2.30595	4.94766	5.96984	6.66726	6.91639	5.21653	7.69445	8.48696	6.97512	8.42461	8.27212
113	5.31944	3.53522	2.98017	4.42923	2.30595	4.94766	5.93489	6.66726	6.91639	5.21653	7.69445	8.48696	6.97485	8.42461	8.27212
114	5.31944	3.53522	2.98017	4.42923	2.30595	4.94766	5.93489	6.66726	6.91639	5.21653	7.69445	8.48696	6.97485	8.42461	8.27212
115	5.31803	3.53522	2.98017	4.42923	2.30595	4.94766	5.93489	6.66726	6.91639	5.21653	7.69445	8.48696	6.97485	8.42461	8.27212
116	5.31803	3.53522	2.98017	4.42923	2.30595	4.94766	5.93489	6.66726	6.91639	5.21653	7.69445	8.48696	6.97485	8.42461	8.27212
117	5.31803	3.53522	2.98017	4.42923	2.30595	4.94766	5.93489	6.66726	6.91639	5.21653	7.69445	8.48696	6.97485	8.42461	8.20738
118	5.31803	3.53522	2.98017	4.42923	2.30595	4.94766	5.93489	6.66726	6.91639	5.21653	7.69445	8.48696	6.97485	8.42461	8.20738
119	5.31803	3.53522	2.98017	4.42923	2.30595	4.94766	5.93489	6.66726	6.91639	5.21653	7.69445	8.48696	6.97485	8.42461	8.20738
120	5.31803	3.53522	2.98017	4.42923	2.30595	4.9075	5.93489	6.66726	6.91639	5.21653	7.69445	8.48696	6.97485	8.42461	8.20738
121	5.31803	3.53522	2.80032	3.9971	1.63333	4.9075	5.93489	6.66726	6.91639	5.21653	7.69445	8.48696	6.97485	8.42461	8.20738
122	5.31803	3.53522	2.77592	3.9971	1.61995	4.9075	5.93489	6.64457	6.91639	5.21653	7.69445	8.48696	6.97485	8.42461	8.20738
123	5.31803	3.53522	2.77276	3.9971	1.61995	4.9075	5.93489	6.64457	6.91639	5.21653	7.69445	8.48696	6.97485	8.42461	8.20738
124	5.31803	3.53522	2.75439	3.9971	1.61995	4.9075	5.93489	6.64457	6.91639	5.21653	7.69445	8.48696	6.97485	8.42461	8.20738
125	5.31803	3.53522	2.75121	3.9971	1.61995	4.9075	5.93489	6.64457	6.91639	5.21653	7.69445	8.48696	6.97485	8.42461	8.20738
126	5.31803	3.53522	2.75121	3.9971	1.61995	4.9075	5.93489	6.64457	6.91639	5.21653	7.69445	8.48696	6.97485	8.42461	8.20738
127	5.31803	3.53522	2.75121	3.9971	1.61995	4.9075	5.93489	6.64457	6.91639	5.21653	7.69445	8.48696	6.97485	8.42461	8.20738
128	5.31803	3.53522	2.75121	3.9971	1.61995	4.9075	5.93489	6.64457	6.91639	5.21653	7.69445	8.48696	6.97485	8.42461	8.20738
129	5.31803	3.53522	2.75121	3.9971	1.61995	4.9075	5.93489	6.64457	6.91639	5.21653	7.69445	8.48696	6.97485	8.42461	8.20738
130	5.31803	3.53522	2.75121	3.9971	1.61995	4.9075	5.93489	6.64457	6.91639	5.21653	7.69445	8.48696	6.97485	8.42461	8.20738
131	5.09676	3.13519	2.75121	3.9971	0.973226	4.9075	5.93489	5.79926	5.80518	4.79456	7.69445	8.48696	6.97485	8.42461	8.20738
132	5.09676	3.13519	2.75121	3.9971	0.867298	4.9075	5.93489	5.79926	5.6291	4.79456	7.69445	8.48696	6.97485	8.42461	8.20738
133	5.09676	3.13519	2.75121	3.9971	0.850188	4.9075	5.93489	5.79926	5.62315	4.79456	7.69445	8.48696	6.97485	8.42461	8.20738
134	5.09676	3.13519	2.75121	3.9971	0.832933	4.9075	5.93489	5.79926	5.62315	4.79456	7.69445	8.48696	6.97485	8.42461	8.20738
135	5.09676	3.13519	2.75121	3.9971	0.832933	4.9075	5.93489	5.79926	5.62315	4.79456	7.69445	8.48696	6.97485	8.42461	8.20738
136	4.44821	3.13519	2.75121	3.9971	0.832933	4.9075	5.93489	5.79926	5.62315	4.79456	7.69445	8.48696	6.97485	8.42461	8.20738
137	4.44821	3.13519	2.75121	3.9971	0.832933	4.9075	5.93489	5.79926	5.62315	4.79456	7.69445	8.48696	6.97485	8.42461	8.20738
138	4.44821	3.13519	2.75121	3.9971	0.832933	4.9075	5.93489	5.79926	5.62315	4.79456	7.69445	8.48696	6.97485	8.42461	8.20738
139	4.44821	3.13519	2.75121	3.9971	0.832933	4.9075	5.93489	5.79926	5.62315	4.79456	7.69445	8.48696	6.97485	8.42461	8.20738
140	4.44787	3.13519	2.75121	3.9971	0.832933	4.9075	5.93489	5.79926	5.62315	4.79456	7.69445	8.48696	6.97485	8.42461	8.20738
141	4.30524	2.35644	2.75121	3.9971	0.832933	4.9075	5.93489	5.79926	5.62315	4.79456	7.31064	8.48696	6.97485	8.12021	8.20738
142	4.29629	2.34423	2.75121	3.9971	0.832933	4.56995	5.93489	5.79926	5.62315	4.79456	7.31064	8.48696	6.97485	8.12021	8.20738
143	4.29629	2.34423	2.75121	3.9971	0.832933	4.56995	5.93489	5.79926	5.62315	4.79456	7.29269	8.48696	6.97485	8.10994	8.20738
144	4.29629	2.34423	2.75121	3.9971	0.832933	4.56995	5.93489	5.79926	5.62315	4.79456	7.29269	8.48696	6.97485	8.10994	8.20738
145	4.29629	2.34423	2.75121	3.9971	0.832933	4.56995	5.93489	5.79926	5.62315	4.79456	7.23342	8.48696	6.97485	8.10853	8.20738
146	4.29629	2.34423	2.52286	3.77506	0.832933	4.56995	5.93489	5.79926	5.62315	4.79456	7.23342	8.48696	6.97485	8.10853	8.20738
147	4.29629	2.34423	2.52286	3.77506	0.832933	4.56995	5.93489	5.79926	5.62315	4.79456	7.23342	8.48696	6.97485	8.10853	8.20738
148	4.29629	2.34423	2.52286	3.77432	0.832933	4.56995	5.93489	5.79926	5.62315	4.79456	7.23342	8.48696	6.97485	8.10853	8.20738
149	4.29629	2.34423	2.52286	3.77432	0.832933	4.56742	5.93489	5.79926	5.62315	4.79456	7.23342	8.48696	6.97485	8.10853	8.20738
150	4.29629	2.34423	2.52286	3.7675	0.832933	4.56742	5.93489	5.79926	5.62315	4.79456	7.23342	8.48696	6.97485	8.10853	8.20738
151	4.14815	2.34423	2.52286	3.7675	0.832933	4.24296	5.3314	5.79926	4.53503	4.79456	7.23342	8.48696	6.97485	8.10853	8.20738
152	4.12684	2.34423	2.52286	3.7675	0.832933	3.94835	5.21264	5.79926	4.53503	4.79456	7.23342	8.48696	6.97485	8.10853	8.20738
153	4.1039	2.34423	2.52286	3.7675	0.832933	3.9463	5.21264	5.79926	4.53503	4.79456	7.23342	8.48696	6.97485	8.10853	8.20738
154	4.1039	2.34423	2.52286	3.7675	0.832933	3.94003	5.21243	5.79926	4.53503	4.79456	7.23342	8.48696	6.97485	8.10853	8.20738
155	4.09699	2.34423	2.52286	3.7675	0.832933	3.94003	5.20944	5.79926	4.53503	4.79456	7.23342	8.48696	6.97485	8.10853	8.20738
156	4.09699	1.93836	2.52286	3.7675	0.832933	3.94003	5.20944	5.79926	4.53503	4.79456	7.23342	8.48696	6.97485	8.10853	8.20738
157	4.09699	1.92354	2.52286	3.7675	0.832933	3.94003	5.20944	5.79926	4.53503	4.79456	7.23342	8.48696	6.97485	8.10853	8.20738
158	4.09699	1.92354	2.52286	3.7675	0.832933	3.94003	5.20944	5.79926	4.53503	4.79456	7.23342	8.48696	6.97485	8.10853	8.20738
159	4.09699	1.92354	2.52286	3.7675	0.832933	3.94003	5.20944	5.79926	4.53503	4.79456	7.23342	8.48696	6.97485	8.10694	8.20738
160	4.09699	1.92354	2.52286	3.7675	0.832933	3.94003	5.20944	5.79926	4.53503	4.79456	7.23342	8.48696	6.97485	8.10694	8.20738
161	4.07449	1.92354	2.52286	3.7675	0.511021	3.49819	5.20944	5.21635	4.53503	4.79456	7.23342	8.48696	6.97485	8.10694	8.20738
162	4.07449	1.87562	2.52286	3.7675	0.483443	3.49819	5.20944	5.15304	4.53503	4.79456	7.23342	8.48696	6.97485	8.10694	8.20738
163	4.07449	1.87562	2.52286	3.7675	0.453102	3.49819	5.20944	5.15304	4.53503	4.79456	7.23342	8.48696	6.97485	8.10694	8.20738
164	4.07449	1.87562	2.52286	3.7675	0.453102	3.49819	5.20944	5.15304	4.53503	4.79456	7.23342	8.48696	6.97485	8.10694	8.20738
165	4.07449	1.87562	2.52286	3.7675	0.453102	3.49819	5.20944	5.15304	4.53503	4.79456	7.23342	8.48696	6.97485	8.10694	8.20738
166	4.07449	1.87562	2.20935	3.7675	0.453102	3.49819	5.20944	5.15304	4.53503	4.79456	7.23342	8.48696	6.97485	8.10694	8.20738
167	4.07449	1.87562	2.20579	3.7675	0.453102	3.49819	5.20944	5.15304	4.53503	4.79456	7.23342	8.48696	6.97485	8.10694	8.20738
168	4.07449	1.87562	2.20579	3.7675	0.453102	3.49819	5.20944	5.15304	4.53503	4.79456	7.23342	8.48696	6.97485	8.10694	8.20738
169	4.07449	1.87562	2.1871	3.7675	0.453102	3.49819	5.20944	5.14602	4.53503	4.79456	7.23342	8.48696	6.97485	8.10694	8.20738
170	4.07449	1.87562	2.1871	3.7675	0.453102	3.49819	5.20944	5.14602	4.53503	4.79456	7.23342	8.48696	6.97485	8.10694	8.20738
171	4.07449	1.87562	1.58489	3.7675	0.0668517	2.92256	5.20944	5.14602	4.53503	4.79456	7.23342	8.48696	6.97485	8.10694	8.20738
172	4.07449	1.87562	1.49495	3.7675	0.0451465	2.92256	5.20944	5.14602	4.53503	4.79456	7.23342	8.48696	6.97485	8.10694	8.20738
173	4.07449	1.87562	1.46348	3.7675	0.0451465	2.92256	5.20944	5.14602	4.53503	4.79456	7.23342	8.48696	6.97485	8.10694	8.20738
174	4.07449	1.87562	1.46348	3.7675	0.0451465	2.9173	5.20944	5.14602	4.53503	4.79456	7.23342	8.48696	6.97485	8.10694	8.20738
175	4.07449	1.87562	1.45851	3.7675	4.44089e-16	2.9173	5.20944	5.14602	4.53503	4.79456	7.23342	8.48696	6.97485	8.10694	8.20738
176	4.07449	1.45889	1.45851	3.7675		2.9173	5.20944	5.14602	4.53503	4.79456	7.23342	8.48696	6.97485	8.10694	8.20738
177	4.07449	1.44103	1.45851	3.7675		2.9173	5.20944	5.14602	4.53503	4.79456	7.23342	8.48696	6.97485	8.10694	8.20738
178	4.07449	1.43617	1.45851	3.7675		2.9173	5.20944	5.14602	4.53503	4.79456	7.23342	8.48696	6.97485	8.10694	8.20738
179	4.07449	1.43617	1.45851	3.7675		2.91706	5.20944	5.14602	4.53503	4.79456	7.23342	8.48696	6.97485	8.10694	8.20738
180	4.07449	1.43617	1.45851	3.7675		2.91706	5.20944	5.14602	4.53503	4.79456	7.23342	8.48696	6.97485	8.10694	8.20738
181	4.07449	1.43617	1.25934	3.68174		2.91706	5.20944	4.6487	4.53503	4.1908	7.23342	8.48696	6.97485	8.10694	8.20738
182	4.07449	1.43617	1.25934	3.67502		2.91706	5.20944	4.59865	4.53503	4.03712	7.23342	8.48696	6.97485	8.10694	8.20738
183	4.07449	1.43617	1.25934	3.67502		2.91706	5.20944	4.59865	4.53503	4.03058	7.23342	8.48696	6.97485	8.10694	8.20738
184	4.07449	1.43617	1.25934	3.67502		2.91706	5.20944	4.59865	4.53503	4.03058	7.23342	8.48696	6.97485	8.10694	8.20738
185	4.07449	1.43617	1.25934	3.67502		2.91706	5.20944	4.59865	4.53503	4.03058	7.23342	8.48696	6.97485	8.10694	8.20738
186	4.07449	1.06684	1.14942	3.67502		2.91706	5.20944	4.59865	4.53503	4.03058	7.23342	8.48696	6.97485	8.10694	8.20738
187	4.07449	1.06684	1.13321	3.67502		2.91706	5.20944	4.59865	4.53503	4.03058	7.23342	8.48696	6.97485	8.10694	8.20738
188	4.07449	1.06684	1.1292	3.67502		2.91706	5.20944	4.59865	4.53503	4.03058	7.23342	8.48696	6.97485	8.10694	8.20738
189	4.07449	1.06684	1.1292	3.67502		2.91706	5.20944	4.5923	4.53503	4.03058	7.23342	8.48696	6.97485	8.10694	8.20738
190	4.07449	1.06684	1.1292	3.67502		2.91706	5.20944	4.5923	4.53503	4.03058	7.23342	8.48696	6.97485	8.10694	8.20738
191	4.07449	1.06684	1.1292	3.14497		2.91706	4.66998	4.5923	4.53503	4.03058	7.23342	8.48696	6.97485	8.10694	8.20738
192	4.07449	0.958808	1.1292	3.14497		2.91706	4.3661	4.5923	4.53503	4.03058	7.23342	8.48696	6.97485	8.10694	8.20738
193	4.07449	0.958808	1.1292	3.14497		2.91706	4.3661	4.5923	4.53503	4.03058	7.23342	8.48696	6.97485	8.10694	8.20738
194	4.07449	0.948424	1.1292	3.14497		2.91706	4.3661	4.5923	4.53503	4.03058	7.23342	8.48696	6.97485	8.10694	8.20738
195	4.07449	0.948424	1.1292	3.14497		2.91706	4.3653	4.5923	4.53503	4.03058	7.23342	8.48696	6.97485	8.10694	8.20738
196	4.07449	0.948424	0.562922	2.9367		2.91706	4.36004	4.5923	4.53503	4.03058	7.23342	8.48696	6.97485	8.10694	8.20738
197	4.07449	0.948424	0.529672	2.9367		2.91706	4.35995	4.5923	4.53503	4.03058	7.23342	8.48696	6.97485	8.10694	8.20738
198	4.07449	0.948424	0.529672	2.9367		2.91706	4.35995	4.5923	4.53503	4.03058	7.23342	8.48696	6.97485	8.10694	8.20738
199	4.07449	0.948424	0.529672	2.9367		2.91706	4.35995	4.5923	4.53503	4.03058	7.23342	8.48696	6.97485	8.10694	8.20738
200	4.07449	0.948424	0.529672	2.9367		2.91706	4.35995	4.5923	4.53503	4.03058	7.23342	8.48696	6.97485	8.10694	8.20738
201	3.84352	0.948424	0.529672	2.9367		2.91706	4.35995	4.3379	4.53503	4.03058	6.77708	8.48696	6.97485	8.10694	7.21391
202	3.8278	0.948424	0.529672	2.9367		2.91706	4.35995	4.3379	4.53503	4.03058	6.77708	8.48696	6.97485	8.10694	7.21391
203	3.8278	0.948424	0.529672	2.9367		2.91706	4.35995	4.3379	4.53503	4.03058	6.77708	8.48696	6.97485	8.10694	7.21391
204	3.8278	0.948424	0.529672	2.9367		2.91706	4.35995	4.3379	4.53503	4.03058	6.77708	8.48696	6.97485	8.10694	6.79381
205	3.8278	0.948424	0.529672	2.9367		2.91706	4.35995	4.3379	4.53503	4.03058	6.77708	8.48696	6.97485	8.10694	6.79381
206	3.8278	0.948424	0.427962	2.9367		2.91706	4.35995	4.3379	4.53503	4.03058	6.77708	8.48696	6.97485	8.10694	6.79381
207	3.8278	0.948424	0.40358	2.9367		2.91706	4.35995	4.3379	4.53503	4.03058	6.77708	8.48696	6.97485	8.10694	6.79381
208	3.8278	0.948424	0.39534	2.9367		2.91706	4.35995	4.3379	4.53503	4.03058	6.77708	8.48696	6.97485	8.10694	6.79381
209	3.8278	0.948424	0.38704	2.9367		2.91706	4.35995	4.3379	4.53503	4.03058	6.77708	8.48696	6.97485	8.10694	6.79381
210	3.8278	0.948424	0.38704	2.9367		2.91706	4.35995	4.3379	4.53503	4.03058	6.77708	8.48696	6.97485	8.10694	6.79381
211	3.8278	0.834901	0.38704	2.9367		2.91706	4.35995	4.3379	4.53503	4.03058	6.77708	8.48696	6.97485	8.10694	6.79381
212	3.8278	0.834901	0.38704	2.9367		2.91706	4.35995	4.3379	4.53503	4.03058	6.77708	8.48696	6.97485	8.10694	6.79381
213	3.8278	0.834901	0.38704	2.9367		2.91706	4.35995	4.3379	4.53503	4.03058	6.77708	8.48696	6.97485	8.10694	6.78665
214	3.8278	0.834901	0.38704	2.9367		2.91706	4.35995	4.3379	4.53503	4.03058	6.77708	8.48696	6.97485	8.10694	6.78665
215	3.8278	0.834901	0.38704	2.9367		2.91706	4.35995	4.3379	4.53503	4.03058	6.77708	8.48696	6.97485	8.10694	6.78665
216	3.54684	0.834901	0.38704	2.9367		2.91706	4.35995	4.3379	4.53503	4.03058	6.77708	8.48696	6.97485	8.10694	6.78665
217	3.54684	0.834901	0.38704	2.9367		2.91706	4.35995	4.3379	4.53503	4.03058	6.77708	8.48696	6.97485	8.10694	6.78665
218	3.54684	0.834901	0.38704	2.9367		2.91706	4.35995	4.3379	4.53503	4.03058	6.77708	8.48696	6.97485	8.10694	6.78665
219	3.54684	0.834901	0.38704	2.9367		2.91706	4.35995	4.3379	4.53503	4.03058	6.77708	8.48696	6.97485	8.10694	6.78665
220	3.54684	0.834901	0.38704	2.9367		2.91706	4.35995	4.3379	4.53503	4.03058	6.77708	8.48696	6.97485	8.10694	6.78665
221	3.54684	0.834901	0.38704	2.89787		2.91706	4.35995	4.13142	4.53503	4.03058	6.71284	6.65736	6.97485	8.10694	6.78665
222	3.54684	0.834901	0.38704	2.88986		2.91706	4.35995	3.94456	4.53503	4.03058	6.69465	6.34173	6.97485	8.10694	6.78665
223	3.54684	0.834901	0.38704	2.88742		2.91706	4.35995	3.91769	4.53503	4.03058	6.69465	6.34173	6.97485	8.10694	6.78665
224	3.54684	0.834901	0.38704	2.88742		2.91706	4.35995	3.91069	4.53503	4.03058	6.69465	6.33835	6.97485	8.10694	6.78665
225	3.54684	0.834901	0.38704	2.88742		2.91706	4.35995	3.90853	4.53503	4.03058	6.69465	6.33835	6.97485	8.10694	6.78665
226	3.54684	0.834901	0.38704	2.52408		2.91706	4.35995	3.90774	4.53503	4.03058	6.69465	6.33835	6.97485	8.10694	6.78665
227	3.54684	0.834901	0.38704	2.51867		2.91706	4.35995	3.90774	4.53503	4.03058	6.69465	6.33835	6.97485	8.10694	6.78665
228	3.54684	0.834901	0.38704	2.51068		2.91706	4.35995	3.90286	4.53503	4.03058	6.68943	6.33835	6.97485	8.10694	6.78665
229	3.54684	0.834901	0.38704	2.51068		2.91706	4.35995	3.90202	4.53503	4.03058	6.68943	6.33835	6.97485	8.10694	6.78665
230	3.54684	0.834901	0.38704	2.51068		2.91706	4.35995	3.90202	4.53503	4.03058	6.68943	6.33835	6.97485	8.10694	6.78665
231	3.54684	0.665132	0.377739	2.51068		2.91706	4.35995	3.90202	4.53503	4.03058	6.68943	6.33835	6.97485	8.10694	6.78665
232	3.54684	0.616038	0.377739	2.51068		2.91706	4.35995	3.90202	4.53503	4.03058	6.68943	6.33835	6.97485	8.10694	6.78665
233	3.54684	0.616038	0.369259	2.51068		2.91706	4.35995	3.90202	4.53503	4.03058	6.68943	6.32656	6.97485	8.10694	6.78665
234	3.54684	0.608911	0.369259	2.51068		2.91706	4.35995	3.90202	4.53503	4.03058	6.67979	6.32656	6.97485	8.10694	6.78665
235	3.54684	0.608911	0.369259	2.51068		2.91706	4.35995	3.90202	4.53503	4.03058	6.67979	6.32656	6.97485	8.10694	6.78665
236	3.17745	0.572819	0.369259	2.21758		2.91706	4.35995	3.90202	4.53503	4.03058	6.67979	6.32656	6.97485	8.10694	6.78665
237	3.17574	0.352087	0.369259	2.21758		2.91706	4.35995	3.90202	4.53503	4.03058	6.67979	6.32656	6.97485	8.10694	6.78665
238	3.17574	0.343387	0.369259	2.19887		2.91706	4.35995	3.90202	4.53503	4.03058	6.67979	6.32656	6.97485	8.10694	6.78665
239	3.17574	0.343387	0.369259	2.19887		2.91706	4.35995	3.90202	4.53503	4.03058	6.67979	6.32656	6.97485	8.10694	6.78665
240	3.17574	0.343387	0.369259	2.19887		2.91706	4.35995	3.90202	4.53503	4.03058	6.67979	6.32656	6.97485	8.10694	6.78665
241	3.17574	0.343387	0.369259	1.45709		2.91706	4.35995	3.90202	4.53503	4.03058	6.67979	6.32656	6.67036	8.10694	6.78665
242	3.17574	0.343387	0.369259	1.45223		2.91706	4.35995	3.90202	4.53503	4.03058	6.67979	6.32656	6.67036	8.10694	6.78665
243	3.17574	0.343387	0.369259	1.45223		2.91706	4.35995	3.90202	4.53503	4.03058	6.67979	6.32656	6.64081	8.10694	6.78665
244	3.17574	0.343387	0.369259	1.45223		2.91706	4.35995	3.90202	4.53503	4.03058	6.67979	6.32656	6.64081	8.10694	6.78665
245	3.17574	0.343387	0.369259	1.44784		2.91706	4.35995	3.90202	4.53503	4.03058	6.67979	6.32656	6.64081	8.10694	6.78665
246	3.17574	0.276139	0.279959	1.44784		2.91706	4.35995	3.90202	4.53503	4.03058	6.67979	6.32656	6.64081	8.10694	6.78665
247	3.17574	0.276139	0.279959	1.44784		2.91706	4.35995	3.90202	4.53503	4.03058	6.67979	6.32656	6.64081	8.10694	6.78665
248	3.17574	0.268555	0.279959	1.44784		2.91706	4.35995	3.90202	4.53503	4.03058	6.67979	6.32656	6.64081	8.10694	6.78665
249	3.17574	0.258929	0.279959	1.44784		2.91706	4.35995	3.90202	4.53503	4.03058	6.67979	6.32656	6.64081	8.10694	6.78665
250	3.17574	0.258929	0.279959	1.44784		2.91706	4.3419	3.90202	4.53503	4.03058	6.67979	6.32656	6.64081	8.10694	6.78665
251	2.82499	0.258929	0.279959	0.973164		2.25162	4.3419	3.90202	4.53503	4.03058	6.67979	6.32656	6.64081	8.10694	6.78665
252	2.75434	0.258929	0.279959	0.951362		2.25162	4.3419	3.90202	4.53503	4.03058	6.67979	6.32656	6.64081	8.10694	6.78665
253	2.74712	0.258929	0.279959	0.951362		2.18265	4.3419	3.90202	4.53503	4.03058	6.67979	6.32656	6.64081	8.10694	6.78665
254	2.73976	0.258929	0.279959	0.951362		2.18265	4.3419	3.90202	4.53503	4.03058	6.67979	6.32656	6.64081	8.10694	6.78665
255	2.73705	0.258929	0.279959	0.951362		2.18265	4.3419	3.90202	4.53503	4.03058	6.67979	6.32656	6.64081	8.10694	6.78665
256	2.50425	0.0451465	0.199674	0.951362		2.18265	4.3419	3.90202	4.53503	4.03058	6.67979	6.32656	6.64081	8.10694	6.78665
257	2.50425	0.0451465	0.199674	0.951362		2.18265	4.3419	3.90202	4.53503	4.03058	6.67979	6.32656	6.64081	8.10694	6.78665
258	2.50425	0.0451465	0.199674	0.951362		2.18265	4.3419	3.90202	4.53503	4.03058	6.67979	6.32656	6.64081	8.10694	6.78665
259	2.50425	0.0451465	0.199674	0.951362		2.18265	4.3419	3.90202	4.53503	4.03058	6.67979	6.32656	6.64081	8.10694	6.78665
260	2.49845	0.0451465	0.199674	0.951362		2.18265	4.3419	3.90202	4.53503	4.03058	6.67979	6.32656	6.64081	8.10694	6.78665
261	2.49845	0.0451465	0.197735	0.742617		1.98064	4.14449	3.90202	4.12919	3.6343	6.67979	6.32656	6.64081	6.7548	6.78665
262	2.49845	0.0451465	0.175568	0.742617		1.98064	4.02467	3.90202	3.7571	3.58346	6.67979	6.32656	6.64081	6.75274	6.78665
263	2.48129	0.0451465	0.164015	0.736382		1.98064	4.01121	3.90202	3.7571	3.58346	6.67979	6.32656	6.64081	6.74598	6.78665
264	2.48129	0.0451465	0.164015	0.736382		1.98064	4.00934	3.90202	3.7571	3.58346	6.67979	6.32656	6.64081	6.61959	6.78665
265	2.48129	0.0451465	0.164015	0.736382		1.98064	4.00934	3.90202	3.7571	3.58346	6.67979	6.32656	6.64081	6.61959	6.78665
266	2.48129	0.0451465	0.164015	0.736382		1.98064	4.00934	3.90202	3.7571	3.58346	6.67979	6.32656	6.64081	6.61959	6.78665
267	2.48129	0.0451465	0.164015	0.736382		1.98064	4.00934	3.90202	3.75216	3.58346	6.67979	6.32656	6.64081	6.61959	6.78665
268	2.48129	0.0451465	0.164015	0.736382		1.98064	4.00934	3.90202	3.75216	3.58346	6.67979	6.32656	6.64081	6.61959	6.78665
269	2.48129	0.0451465	0.164015	0.736382		1.98064	4.00934	3.90202	3.75216	3.57363	6.67979	6.32656	6.64081	6.61959	6.78665
270	2.48129	0.0451465	0.164015	0.736382		1.98064	4.00934	3.90202	3.75216	3.57363	6.67979	6.32656	6.64081	6.61959	6.78665
271	2.48129	0.0451465	0.164015	0.734584		1.98064	4.00934	3.76485	3.75216	3.57363	6.67979	6.32656	6.64081	6.61959	6.78665
272	2.48129	0.0451465	0.164015	0.685926		1.98064	4.00934	3.38859	3.75216	3.57363	6.67979	6.32656	6.64081	6.61959	6.78665
273	2.48129	0.0451465	0.164015	0.685926		1.98064	4.00934	3.38859	3.75216	3.57363	6.67979	6.32656	6.64081	6.61959	6.78665
274	2.48129	0.0451465	0.164015	0.685926		1.98064	4.00934	3.38859	3.75216	3.57363	6.67979	6.32656	6.64081	6.61959	6.78665
275	2.48129	0.0451465	0.164015	0.675083		1.98064	4.00934	3.38859	3.75216	3.57363	6.67979	6.32656	6.64081	6.61959	6.78665
276	2.48129	0.0451465	0.164015	0.417699		1.98064	4.00934	3.38859	3.75216	3.57363	6.67979	6.32656	6.64081	6.60882	6.78665
277	2.48129	0.0451465	0.164015	0.417699		1.98064	4.00934	3.38669	3.75216	3.57363	6.67979	6.32656	6.64081	6.60882	6.78665
278	2.48129	0.0451465	0.164015	0.414703		1.98064	4.00934	3.38669	3.75216	3.57363	6.67979	6.32656	6.64081	6.60882	6.78665
279	2.48129	0.0451465	0.164015	0.414703		1.98064	4.00934	3.38669	3.75216	3.57363	6.67979	6.32656	6.64081	6.60882	6.78665
280	2.48129	0.0451465	0.164015	0.414703		1.98064	4.00934	3.38669	3.75216	3.57363	6.67979	6.32656	6.64081	6.60882	6.78665
281	2.31606	0.0451465	0.164015	0.339617		1.98064	4.00934	3.38669	3.57144	3.54045	5.65037	6.15319	6.64081	5.94415	5.78838
282	2.31606	0.0451465	0.164015	0.330893		1.98064	4.00934	3.38669	3.55596	3.52966	5.63661	6.12521	6.64081	5.94415	5.7757
283	2.30681	0.0451465	0.164015	0.330893		1.98064	4.00934	3.38669	3.55596	3.52966	5.63661	6.11294	6.64081	5.89787	5.7744
284	2.30681	0.0451465	0.164015	0.330893		1.98064	4.00934	3.38669	3.55596	3.52469	5.63661	6.11294	6.64081	5.44904	5.7744
285	2.29537	4.44089e-16	0.164015	0.330893		1.98064	4.00934	3.38669	3.55596	3.52469	5.63661	6.11294	6.64081	5.44904	5.77216
286	2.29537		0.164015	0.330893		1.98064	4.00934	3.38669	3.55596	3.52469	5.63661	6.11294	6.64081	5.44904	5.77216
287	2.29537		0.164015	0.330893		1.98064	4.00934	3.38669	3.55596	3.52469	5.63661	6.11294	6.64081	5.44904	5.77216
288	2.29537		0.164015	0.330893		1.98064	4.00934	3.38669	3.55596	3.52469	5.63661	6.07098	6.64081	5.44904	5.77216
289	2.29537		0.164015	0.330893		1.98064	4.00934	3.38669	3.55596	3.52469	5.63661	6.07098	6.64081	5.44904	5.77216
290	2.29537		0.164015	0.330893		1.98064	4.00934	3.38669	3.55596	3.52469	5.63661	6.07098	6.64081	5.44904	5.74258
291	2.27099		0.164015	0.330893		1.98064	3.92921	3.38669	3.55596	3.48912	5.63661	6.07098	6.64081	5.44904	5.74258
292	2.21986		0.164015	0.330893		1.98064	3.92921	3.38669	3.55596	3.48912	5.63661	6.07098	6.64081	5.44904	5.74258
293	2.21986		0.164015	0.330893		1.98064	3.92921	3.38669	3.55596	3.48912	5.63661	6.07098	6.64081	5.44545	5.74258
294	2.21986		0.164015	0.330893		1.98064	3.92921	3.38669	3.55596	3.48912	5.63661	6.07098	6.64081	5.44545	5.74258
295	2.21986		0.164015	0.330893		1.98064	3.92921	3.38669	3.55596	3.48912	5.63661	6.07098	6.64081	5.44545	5.74258
296	2.05775		0.164015	0.330893		1.98064	3.92921	3.38669	3.55596	3.48912	5.63661	6.07098	6.64081	5.44545	5.74258
297	2.05775		0.164015	0.330893		1.98064	3.92921	3.38669	3.55596	3.48912	5.57649	6.07098	6.64081	5.44545	5.74258
298	2.05775		0.164015	0.330893		1.98064	3.92921	3.38669	3.55596	3.48447	5.57649	6.07098	6.64081	5.44545	5.74258
299	2.05775		0.164015	0.330893		1.98064	3.92921	3.38669	3.55596	3.46898	5.57649	6.07098	6.64081	5.44545	5.74258
300	2.05775		0.164015	0.330893		1.98064	3.92921	3.38669	3.55596	3.4402	5.57649	6.07098	6.64081	5.44545	5.74258
301	1.93881		0.115077	0.330893		1.88461	3.87956	3.05411	3.37465	3.4207	5.57649	6.07098	6.64081	5.17925	5.74258
302	1.93881		0.115077	0.330893		1.87802	3.87377	3.05411	3.37403	3.4207	5.57649	6.07098	6.64081	5.17925	5.74258
303	1.93881		0.115077	0.330893		1.87802	3.87377	3.05411	3.37403	3.4207	5.57649	6.07098	6.64081	5.17407	5.74258
304	1.93881		0.115077	0.330893		1.87569	3.87377	3.05411	3.37403	3.4207	5.57649	6.07098	6.64081	5.04064	5.74258
305	1.93881		0.115077	0.330893		1.87569	3.87377	3.05411	3.37403	3.4207	5.57649	6.07098	6.64081	5.04064	5.74258
306	1.81273		0.115077	0.307735		1.87569	3.87377	3.05411	3.37403	3.4207	5.57649	6.07098	6.64081	5.04064	5.74258
307	1.81237		0.115077	0.298585		1.87569	3.87377	3.05411	3.37403	3.4207	5.57649	6.07098	6.64081	5.03918	5.74258
308	1.77772		0.115077	0.298585		1.87569	3.87377	3.05411	3.37403	3.4207	5.57649	6.07098	6.64081	5.03911	5.74258
309	1.77772		0.115077	0.298585		1.87569	3.87377	3.05411	3.37403	3.4207	5.57649	6.07098	6.64081	5.03911	5.74258
310	1.77772		0.115077	0.298585		1.87569	3.87377	3.05411	3.37403	3.4207	5.57649	6.07098	6.64081	5.03911	5.74258
311	1.77772		0.115077	0.298585		1.87569	3.87377	3.05411	3.37403	3.4207	5.57649	6.07098	6.64081	5.0334	5.74258
312	1.77772		0.115077	0.298585		1.87569	3.87377	3.05411	3.37403	3.4207	5.57649	6.07098	6.64081	5.0334	5.74258
313	1.77772		0.115077	0.298585		1.87569	3.87377	3.05411	3.37403	3.4207	5.57649	6.07098	6.64081	5.0334	5.74258
314	1.77772		0.115077	0.298585		1.87569	3.87377	3.05411	3.37403	3.4207	5.57649	6.07098	6.64081	5.03121	5.74258
315	1.77772		0.115077	0.298585		1.87569	3.87377	3.05411	3.37403	3.4207	5.57649	6.07098	6.64081	5.03121	5.74258
316	1.36635		0.115077	0.298585		1.87569	3.87377	3.05411	3.37403	3.4207	5.57649	6.07098	6.64081	5.03121	5.74258
317	1.32422		0.115077	0.298585		1.87569	3.87377	3.05411	3.37403	3.4207	5.57649	6.07098	6.64081	5.03121	5.74258
318	1.32422		0.115077	0.298585		1.87569	3.87377	3.05411	3.37403	3.4207	5.57649	6.07098	6.64081	5.03121	5.74258
319	1.32422		0.115077	0.298585		1.87569	3.87377	3.05411	3.37403	3.4207	5.57649	6.07098	6.64081	5.03121	5.74258
320	1.32422		0.115077	0.298585		1.87569	3.81003	3.05411	3.37403	3.4207	5.57649	6.07098	6.64081	5.03121	5.74258
321	1.18326		0.115077	0.298585		1.5727	3.81003	3.05411	3.29428	3.4207	5.57649	5.88072	6.64081	5.03121	5.74258
322	1.11923		0.115077	0.298585		1.55592	3.81003	3.05411	3.2847	3.4207	5.57649	5.88072	6.64081	5.03121	5.74258
323	1.10182		0.115077	0.298585		1.55592	3.81003	3.05411	3.2847	3.4207	5.57649	5.88072	6.64081	5.03121	5.74258
324	1.10182		0.115077	0.298585		1.54329	3.81003	3.05411	3.2847	3.4207	5.57649	5.85985	6.64081	5.03121	5.74258
325	1.10182		0.115077	0.298585		1.54329	3.81003	3.05411	3.2847	3.4207	5.57649	5.85985	6.64081	5.03121	5.74258
326	1.10182		0.115077	0.298585		1.54329	3.81003	3.05411	3.2847	3.4207	5.57649	5.85985	6.64081	5.03121	5.74258
327	1.10182		0.115077	0.298585		1.54329	3.81003	3.05411	3.2847	3.4207	5.57649	5.85985	6.64081	5.03121	5.74258
328	1.10182		0.115077	0.298585		1.54329	3.81003	3.05411	3.2847	3.4207	5.57649	5.85985	6.64081	5.03121	5.74258
329	1.10182		0.115077	0.296683		1.54329	3.81003	3.05411	3.2847	3.4207	5.57649	5.85985	6.64081	5.03121	5.74258
330	1.10182		0.115077	0.296683		1.54329	3.81003	3.05411	3.2847	3.4207	5.57649	5.85985	6.64081	5.03121	5.74258
331	0.902198		0.115077	0.296683		1.54329	3.81003	2.95599	3.2847	3.4207	5.57649	5.85985	6.64081	5.03121	5.74258
332	0.902198		0.115077	0.296683		1.54329	3.81003	2.93158	3.2847	3.4207	5.57649	5.85985	6.64081	5.03121	5.74258
333	0.902198		0.115077	0.296683		1.54329	3.81003	2.93158	3.2847	3.4207	5.57649	5.85985	6.64081	5.03121	5.74258
334	0.889874		0.115077	0.296683		1.54329	3.81003	2.93158	3.2847	3.4207	5.57649	5.85985	6.64081	5.03121	5.74258
335	0.889874		0.115077	0.296683		1.54329	3.81003	2.93158	3.2847	3.4207	5.57649	5.85985	6.64081	5.03121	5.74258
336	0.610797		0.115077	0.296683		1.54329	3.81003	2.93158	3.2847	3.4207	5.57649	5.85985	6.64081	5.03121	5.74258
337	0.610797		0.115077	0.296683		1.54329	3.81003	2.93158	3.2847	3.4207	5.57649	5.85985	6.64081	5.03121	5.74258
338	0.610797		0.115077	0.296683		1.54329	3.81003	2.93158	3.2847	3.4207	5.57649	5.85985	6.64081	5.03121	5.74258
339	0.610797		0.115077	0.296683		1.54329	3.81003	2.93158	3.2847	3.4207	5.57649	5.85985	6.64081	5.03121	5.74258
340	0.610797		0.115077	0.296683		1.54329	3.81003	2.93158	3.2847	3.4207	5.57649	5.85985	6.64081	5.03121	5.74258
341	0.610797		0.100527	0.296683		1.54329	3.81003	2.93158	3.2847	3.4207	5.20847	5.85985	6.33284	5.03121	5.74258
342	0.610797		0.084692	0.296683		1.54329	3.81003	2.93158	3.2847	3.4207	5.20847	5.85985	6.33271	5.03121	5.74258
343	0.610797		0.084692	0.296683		1.54329	3.81003	2.93158	3.2847	3.4207	5.1323	5.85985	6.33271	5.03121	5.74258
344	0.610797		0.084692	0.296683		1.54329	3.81003	2.93158	3.2847	3.4207	5.1323	5.85985	6.20537	5.03121	5.74258
345	0.610797		0.084692	0.296683		1.54329	3.81003	2.93158	3.2847	3.4207	5.1323	5.85985	6.19827	5.03121	5.74258
346	0.610797		0.084692	0.296683		1.54329	3.81003	2.93158	3.2847	3.4207	5.1323	5.85985	6.19827	5.03121	5.74258
347	0.610797		0.084692	0.296683		1.54329	3.81003	2.93158	3.2847	3.4207	5.1323	5.85985	6.19827	5.03121	5.74258
348	0.610797		0.084692	0.296683		1.54329	3.81003	2.93158	3.2847	3.4207	5.1323	5.85985	6.19569	5.03121	5.74258
349	0.610797		0.084692	0.296683		1.54329	3.81003	2.93158	3.2847	3.4207	5.1323	5.85985	6.19569	5.03121	5.74258
350	0.610797		0.084692	0.296683		1.54329	3.81003	2.93158	3.2847	3.4207	5.1323	5.85985	6.19569	5.03121	5.74258
351	0.457915		0.0668517	0.218894		1.54329	3.81003	2.85738	3.2847	3.4207	5.1323	5.85985	6.18965	5.03121	5.74258
352	0.450037		0.0668517	0.197735		1.54329	3.81003	2.83624	3.2847	3.40325	5.1323	5.85985	6.18965	5.03121	5.74258
353	0.450037		0.0668517	0.197735		1.54329	3.81003	2.83097	3.2847	3.40325	5.1323	5.85985	6.1865	5.03121	5.74258
354	0.450037		0.0668517	0.197735		1.54329	3.81003	2.83097	3.2847	3.40325	5.1323	5.85985	6.1865	5.03121	5.74258
355	0.450037		0.0668517	0.186794		1.54329	3.81003	2.83097	3.2847	3.40325	5.1323	5.85985	6.1865	5.03121	5.74258
356	0.450037		0.0668517	0.186794		1.54329	3.81003	2.83097	3.2847	3.40325	5.1323	5.85985	6.1865	5.03121	5.74258
357	0.450037		0.0668517	0.186794		1.54329	3.81003	2.83001	3.2847	3.40325	5.1323	5.85667	6.1865	5.03121	5.74258
358	0.450037		0.0668517	0.186794		1.54329	3.81003	2.83001	3.2847	3.40325	5.1323	5.85667	6.1865	5.03121	5.74258
359	0.450037		0.0451465	0.186794		1.54329	3.81003	2.82594	3.2847	3.40325	5.1323	5.85667	6.1865	5.03121	5.74258
360	0.450037		4.44089e-16	0.186794		1.54329	3.81003	2.82594	3.2847	3.40325	5.1323	5.85667	6.11195	5.03121	5.74258
361	0.312994			0.186794		1.54329	3.81003	2.03085	2.54252	2.36354	5.1323	5.29266	6.11195	5.03121	5.17378
362	0.312994			0.186794		1.54329	3.81003	2.03085	2.53332	2.36354	5.1323	5.29266	6.11195	5.03121	5.05942
363	0.312994			0.186794		1.54329	3.81003	2.03085	2.53332	2.31918	5.1323	5.29266	6.11195	5.03121	5.05942
364	0.312994			0.186794		1.54329	3.81003	2.03085	2.53144	2.31918	5.1323	5.27413	6.11195	5.03121	5.03354
365	0.312994			0.186794		1.54329	3.81003	2.03085	2.53144	2.31918	5.1323	5.27413	6.11195	5.03121	5.03354
366	0.312994			0.186794		1.54329	3.81003	2.03085	2.53144	2.31918	5.1323	5.27413	6.11195	5.03121	5.03354
367	0.312994			0.186794		1.54329	3.81003	2.03085	2.53144	2.31839	5.1323	5.27413	6.11195	5.03121	5.03354
368	0.312994			0.186794		1.54329	3.81003	2.03085	2.53144	2.31188	5.1323	5.27413	6.11195	5.03121	5.03354
369	0.312994			0.186794		1.54329	3.81003	2.03085	2.52841	2.30529	5.1323	5.27413	6.11195	5.03121	5.03354
370	0.312994			0.186794		1.54329	3.81003	2.03085	2.52841	2.30529	5.1323	5.27413	6.11195	5.03121	5.03354
371	0.312994			0.186794		1.54329	3.29369	2.03085	2.52841	2.30529	5.1323	5.27413	6.11195	5.03121	5.03354
372	0.312994			0.186794		1.54329	3.27884	2.03085	2.52841	2.30529	5.1323	5.27413	6.11195	5.03121	5.03354
373	0.312994			0.186794		1.54329	3.27884	2.03085	2.52841	2.30529	5.1323	5.27413	6.11195	5.03121	5.03354
374	0.312994			0.186794		1.54329	3.27884	2.03085	2.52841	2.30529	5.1323	5.27413	6.11195	5.03121	5.03354
375	0.312994			0.186794		1.54329	3.27884	2.03085	2.52841	2.30529	5.1323	5.27413	6.11195	5.03121	5.03354
376	0.285516			0.186794		1.54329	3.27884	2.03085	2.52841	2.30529	5.1323	5.27413	6.11195	5.03121	5.03354
377	0.26664			0.186794		1.54329	3.27884	2.03085	2.52841	2.30529	5.1323	5.27413	6.11195	5.03121	5.03354
378	0.26664			0.186794		1.54329	3.27884	2.03085	2.52841	2.30529	5.1323	5.27413	6.11195	5.03121	5.03354
379	0.26664			0.186794		1.54329	3.27884	2.03085	2.52841	2.30529	5.1323	5.26209	6.11195	5.03121	5.03354
380	0.26664			0.186794		1.54329	3.27884	2.03085	2.52841	2.30529	5.1323	5.26209	6.11195	5.03121	5.03354
381	0.188736			0.186794		1.54329	3.27884	1.24938	2.1509	2.30529	5.1323	5.13566	6.11195	5.03121	5.03354
382	0.188736			0.186794		1.54329	3.27884	1.24938	2.1509	2.30529	5.1323	5.13566	6.11195	5.03121	5.03354
383	0.188736			0.186794		1.54329	3.27884	1.2337	2.1509	2.30529	5.1323	5.11256	6.11195	5.03121	5.03354
384	0.188736			0.186794		1.54329	3.27884	1.21934	2.1509	2.30529	5.1323	5.00283	6.11195	4.9445	5.03354
385	0.188736			0.186794		1.54329	3.27884	1.21427	2.1509	2.30529	5.1323	4.97631	6.11195	4.9445	5.03354
386	0.177514			0.186794		1.54329	3.27884	1.21427	2.1509	2.30529	5.1323	4.97631	6.11195	4.9419	5.03354
387	0.177514			0.186794		1.54329	3.27884	1.21427	2.1509	2.30529	5.1323	4.97631	6.11195	4.93771	5.03354
388	0.177514			0.186794		1.54329	3.27884	1.21427	2.1509	2.30529	5.1323	4.96456	6.11195	4.93771	5.03354
389	0.177514			0.186794		1.54329	3.27884	1.21427	2.1509	2.30529	5.1323	4.95868	6.10842	4.93771	5.03354
390	0.165965			0.186794		1.54329	3.27884	1.21427	2.1509	2.30529	5.1323	4.94537	6.10842	4.93771	5.03354
391	0.165965			0.186794		1.18257	3.27884	0.0451465	2.1509	2.17706	5.1323	4.94537	6.10286	4.93771	5.03354
392	0.165965			0.186794		1.18257	3.27884	0.0451465	2.1509	2.17706	5.1323	4.93867	6.10286	4.93771	5.03354
393	0.165965			0.186794		1.18257	3.27884	0.0451465	2.1509	2.17706	5.1323	4.93867	6.10286	4.93771	5.03354
394	0.165965			0.186794		1.17334	3.27884	0.0451465	2.1509	2.17706	5.1323	4.93867	6.10286	4.93771	5.03354
395	0.165965			0.186794		1.17334	3.27884	0.0451465	2.1509	2.17706	5.1323	4.93867	6.10286	4.93771	5.03354
396	0.115077			0.186794		1.17334	3.27884	0.0451465	2.1509	2.1746	5.1323	4.93641	6.10286	4.93771	5.03354
397	0.100527			0.186794		1.17334	3.27884	0.0451465	2.1509	2.1746	5.1323	4.93641	6.10286	4.93771	5.03354
398	0.100527			0.186794		1.17334	3.27884	0.0451465	2.1509	2.1746	5.1323	4.93641	6.10286	4.93771	5.03354
399	0.100527			0.186794		1.17334	3.27884	0.0451465	2.1509	2.1746	5.1323	4.93641	6.10286	4.93771	5.03354
400	0.100527			0.186794		1.17334	3.27884	0.0451465	2.1509	2.1746	5.1323	4.93641	6.10286	4.93771	5.03354
401	0.100527			0.186794		1.17334	3.00564	0.0451465	2.1509	2.1746	4.79126	4.93641	6.10286	4.34797	5.03354
402	0.100527			0.186794		1.17334	2.98532	4.44089e-16	2.1509	2.1746	4.76396	4.93641	6.10286	4.30624	5.03354
403	0.100527			0.186794		1.17334	2.97556	4.44089e-16	2.1509	2.1746	4.76396	4.93641	6.10286	4.30624	5.03354
404	0.100527			0.186794		1.11685	2.97556	4.44089e-16	2.1509	2.1746	4.76396	4.93641	6.10286	4.30624	5.03354
405	0.100527			0.186794		1.11685	2.97556	4.44089e-16	2.1509	2.1746	4.76396	4.93641	6.10286	4.30624	5.03354
406	0.100527			0.177514		1.10203	2.97556	4.44089e-16	2.1509	2.1746	4.76396	4.93641	6.10286	4.30624	5.03354
407	0.100527			0.177514		1.10203	2.97556	4.44089e-16	2.1509	2.1746	4.76396	4.93641	6.10286	4.30624	5.03354
408	0.100527			0.177514		1.10203	2.97556	4.44089e-16	2.1509	2.1746	4.76396	4.93641	6.10286	4.30624	5.03354
409	0.100527			0.177514		1.10203	2.97556	4.44089e-16	2.1509	2.1746	4.76396	4.93641	6.10286	4.30624	5.03354
410	0.100527			0.177514		1.10203	2.97556	4.44089e-16	2.1509	2.0269	4.76396	4.93641	6.10286	4.30624	5.03354
411	0.100527			0.177514		0.964093	2.89784		2.1509	2.0269	4.76396	4.93641	6.10286	4.30624	5.03354
412	0.100527			0.177514		0.964093	2.89784		2.1509	2.0269	4.76396	4.93641	6.10286	4.30624	5.03354
413	0.100527			0.177514		0.964093	2.89642		2.1509	2.0269	4.76396	4.93641	6.10286	4.30624	5.03354
414	0.100527			0.177514		0.964093	2.89642		2.1509	2.0269	4.76396	4.93641	6.10286	4.30624	5.03354
415	0.100527			0.177514		0.964093	2.89642		2.1509	2.0269	4.76396	4.93641	6.10286	4.30624	5.03354
416	0.100527			0.177514		0.961877	2.89642		2.1509	2.0269	4.76396	4.93641	6.10286	4.30624	5.03354
417	0.100527			0.177514		0.961877	2.89642		2.1509	2.0269	4.76396	4.93641	6.10286	4.30624	5.03354
418	0.100527			0.177514		0.961877	2.89642		2.1509	2.0269	4.76396	4.93641	6.10286	4.30418	5.03354
419	0.100527			0.177514		0.961877	2.89642		2.1509	2.0269	4.76396	4.93641	6.10286	4.30418	5.03354
420	0.100527			0.177514		0.961877	2.89185		2.1509	2.0269	4.76396	4.93641	6.10286	4.30418	5.03354
421	0.100527			0.141649		0.961877	2.89185		1.58529	1.57042	4.76396	4.93641	6.10286	4.30418	5.03354
422	0.100527			0.141649		0.961877	2.89185		1.58529	1.55253	4.76396	4.93641	6.10286	4.30418	5.03354
423	0.100527			0.141649		0.961877	2.89185		1.58529	1.55253	4.76396	4.93641	6.10286	4.30418	5.03354
424	0.100527			0.141649		0.961877	2.89185		1.58529	1.52691	4.76396	4.93641	6.10286	4.30418	5.03354
425	0.100527			0.141649		0.961877	2.89185		1.58529	1.52691	4.76396	4.93641	6.10286	4.30418	5.03354
426	0.100527			0.141649		0.961877	2.89185		1.58529	1.52691	4.76396	4.93641	6.10286	4.30418	5.03354
427	0.100527			0.141649		0.961877	2.89185		1.58529	1.52691	4.76396	4.93641	6.10286	4.30418	5.03354
428	0.100527			0.141649		0.961877	2.89185		1.58529	1.52691	4.76396	4.93641	6.10286	4.30418	5.03354
429	0.100527			0.141649		0.961877	2.89185		1.58529	1.52691	4.76396	4.93641	6.10286	4.30418	5.03354
430	0.100527			0.141649		0.961877	2.89185		1.58529	1.52691	4.76396	4.93641	6.10286	4.30418	5.03354
431	0.100527			0.141649		0.838357	2.89185		1.58529	1.52691	4.76396	4.93641	6.10286	4.30418	5.03354
432	0.084692			0.141649		0.825743	2.89185		1.58529	1.52691	4.76396	4.93641	6.10286	4.30418	5.03354
433	0.084692			0.141649		0.825743	2.89185		1.58529	1.52691	4.76396	4.93641	6.10286	4.30418	5.03354
434	0.0668517			0.141649		0.825743	2.89185		1.58529	1.52691	4.76396	4.93641	6.10286	4.30418	5.03354
435	0.0668517			0.141649		0.814433	2.89185		1.58529	1.52691	4.76396	4.93641	6.10286	4.30418	5.03354
436	0.0668517			0.141649		0.814433	2.89185		1.58529	1.52691	4.76396	4.93641	6.10286	4.30418	5.03354
437	0.0668517			0.141649		0.814433	2.89185		1.58529	1.52691	4.76396	4.93641	6.10286	4.30418	5.03354
438	0.0668517			0.141649		0.814433	2.89185		1.58529	1.52691	4.76396	4.93641	6.10286	4.30418	5.03354
439	0.0668517			0.141649		0.814433	2.89185		1.58529	1.52691	4.76396	4.93641	6.10286	4.30418	5.03354
440	0.0668517			0.141649		0.814433	2.89185		1.58529	1.52691	4.76396	4.93641	6.10286	4.30418	5.03354
441	0.0668517			0.141649		0.740472	1.76342		0.712347	1.52691	4.76396	4.93641	6.10286	4.30418	4.7853
442	0.0451465			0.115077		0.740472	1.76342		0.712347	1.52691	4.76396	4.93641	6.10286	4.30418	4.77569
443	0.0451465			0.100527		0.740472	1.76342		0.700761	1.52691	4.76396	4.93641	6.10286	4.30418	4.77569
444	0.0451465			0.100527		0.740472	1.76342		0.694069	1.52691	4.76396	4.93641	6.10286	4.30418	4.77569
445	0.0451465			0.100527		0.740472	1.76342		0.694069	1.52691	4.76396	4.93641	6.10286	4.30418	4.77569
446	0.0451465			0.084692		0.740472	1.76342		0.687356	1.52691	4.76396	4.93641	6.10286	4.30418	4.77569
447	0.0451465			0.084692		0.740472	1.76342		0.680621	1.52691	4.76396	4.93641	6.10286	4.30418	4.77569
448	0.0451465			0.084692		0.740472	1.76342		0.680621	1.52691	4.76396	4.93641	6.10286	4.30418	4.77569
449	0.0451465			0.084692		0.740472	1.76342		0.680621	1.52691	4.76396	4.93641	6.10286	4.30418	4.77569
450	0.0451465			0.0668517		0.740472	1.76342		0.680621	1.52691	4.76396	4.93641	6.10286	4.30418	4.77569
451	0.0451465			0.0668517		0.740472	1.76342		0.680621	1.09845	4.76396	4.93641	6.10286	4.30418	4.77569
452	0.0451465			0.0668517		0.740472	1.76342		0.680621	1.07194	4.76396	4.93641	6.10286	4.30418	4.77569
453	0.0451465			0.0668517		0.740472	1.76342		0.680621	1.04792	4.76396	4.93641	6.10286	4.30418	4.77569
454	0.0451465			0.0668517		0.740472	1.76342		0.680621	1.04447	4.76396	4.93641	6.10286	4.30418	4.77569
455	0.0451465			0.0668517		0.740472	1.76342		0.680621	1.04447	4.76396	4.93641	6.10286	4.30418	4.77569
456	0.0451465			0.0668517		0.740472	1.76342		0.680621	1.04447	4.76396	4.93641	6.10286	4.30418	4.77569
457	0.0451465			0.0668517		0.740472	1.76342		0.680621	1.04447	4.76396	4.93641	6.10286	4.30418	4.77569
458	0.0451465			0.0668517		0.740472	1.76342		0.680621	1.04447	4.76396	4.93641	6.10286	4.30418	4.77569
459	0.0451465			0.0668517		0.740472	1.76342		0.680621	1.04447	4.76396	4.93641	6.10286	4.30418	4.77569
460	0.0451465			0.0668517		0.740472	1.76342		0.680621	1.04447	4.76396	4.93641	6.10286	4.30418	4.77569
461	0.0451465			0.0451465		0.31489	1.76342		0.139692	1.04447	4.71566	4.86454	5.54186	4.30418	4.77569
462	0.0451465			0.0451465		0.31489	1.76342		0.0451465	1.04447	4.71566	4.8125	5.52529	4.30418	4.77569
463	0.0451465			0.0451465		0.296683	1.76342		0.0451465	1.04447	4.67495	4.75419	5.52529	4.30418	4.77569
464	0.0451465			0.0451465		0.296683	1.76342		0.0451465	1.04447	4.67495	4.75419	5.49931	4.30418	4.77569
465	0.0451465			0.0451465		0.296683	1.76342		0.0451465	1.04447	4.67495	4.72182	5.49931	4.30418	4.77569
466	0.0451465			0.0451465		0.296683	1.76342		0.0451465	1.04447	4.67495	4.72182	5.49931	4.30418	4.77569
467	0.0451465			4.44089e-16		0.287423	1.76342		0.0451465	1.04447	4.67495	4.72182	5.49931	4.30418	4.77569
468	0.0451465			4.44089e-16		0.287423	1.76342		0.0451465	1.04447	4.67495	4.72182	5.49931	4.30418	4.77569
469	0.0451465			4.44089e-16		0.287423	1.76342		0.0451465	1.04447	4.67495	4.72182	5.49931	4.30418	4.77569
470	0.0451465			4.44089e-16		0.287423	1.76342		0.0451465	1.04447	4.67495	4.72182	5.49931	4.30418	4.77569
471	0.0451465					0.287423	1.10827		0.0451465	1.04447	4.67495	4.72182	5.49931	4.30418	4.77569
472	0.0451465					0.287423	1.10827		0.0451465	1.04447	4.67495	4.72182	5.49931	4.30418	4.77569
473	0.0451465					0.287423	1.10827		0.0451465	1.04447	4.67495	4.72182	5.49931	4.30418	4.77569
474	0.0451465					0.287423	1.09722		0.0451465	1.04447	4.67495	4.72182	5.49931	4.30418	4.77569
475	0.0451465					0.287423	1.09722		0.0451465	1.04447	4.67495	4.72182	5.49931	4.30418	4.77569
476	0.0451465					0.287423	1.09722		0.0451465	1.04447	4.67495	4.72182	5.49931	4.30418	4.77569
477	0.0451465					0.287423	1.09722		0.0451465	1.04447	4.67495	4.72182	5.49931	4.30418	4.77569
478	0.0451465					0.287423	1.09722		0.0451465	1.04447	4.67495	4.72182	5.49931	4.30418	4.77569
479	0.0451465					0.287423	1.09722		0.0451465	1.04447	4.67495	4.72182	5.49931	4.30418	4.77569
480	0.0451465					0.287423	1.09722		0.0451465	1.04447	4.64464	4.72182	5.49931	4.30418	4.77569
481	0.0451465					0.287423	1.09722		0.0451465	0.845664	4.64464	4.72182	5.49931	4.30418	4.24473
482	0.0451465					0.287423	1.09722		0.0451465	0.845664	4.64464	4.72182	5.49931	4.30418	4.2352
483	0.0451465					0.287423	1.09722		0.0451465	0.845664	4.64464	4.72182	5.49931	4.30418	4.2352
484	0.0451465					0.287423	1.09722		0.0451465	0.845664	4.64464	4.72182	5.49931	4.30418	4.23187
485	0.0451465					0.287423	1.09722		0.0451465	0.845664	4.64464	4.72182	5.49931	4.30418	4.23187
486	0.0451465					0.287423	1.09722		0.0451465	0.845664	4.64464	4.72182	5.49931	4.30418	4.23187
487	0.0451465					0.287423	1.09722		0.0451465	0.845664	4.64464	4.72182	5.49931	4.30418	4.23187
488	0.0451465					0.287423	1.09722		0.0451465	0.845664	4.64464	4.72182	5.49931	4.30418	4.23187
489	0.0451465					0.287423	1.09722		4.44089e-16	0.845664	4.64464	4.72182	5.49931	4.30418	4.23187
490	0.0451465					0.287423	1.09722		4.44089e-16	0.845664	4.64464	4.72182	5.49931	4.30418	4.23187
491	0.0451465					0.287423	0.811474			0.845664	4.64464	4.72182	5.49931	4.30418	4.23187
492	4.44089e-16					0.287423	0.693138			0.845664	4.64464	4.72182	5.49931	4.30418	4.23187
493	4.44089e-16					0.287423	0.663142			0.845664	4.64464	4.72182	5.49931	4.30418	4.23187
494	4.44089e-16					0.287423	0.663142			0.845664	4.64464	4.72182	5.49931	4.30418	4.23187
495	4.44089e-16					0.287423	0.663142			0.845664	4.64464	4.72182	5.49931	4.30418	4.23187
496						0.287423	0.663142			0.845664	4.64464	4.72182	5.49931	4.30418	4.23187
497						0.287423	0.663142			0.845664	4.64464	4.72182	5.49931	4.30418	4.23187
498						0.287423	0.663142			0.845664	4.64464	4.72182	5.49931	4.30418	4.21753
499						0.287423	0.663142			0.845664	4.64464	4.72182	5.49931	4.30418	4.21753
500						0.287423	0.663142			0.845664	4.64464	4.72182	5.49931	4.30418	4.21753
501						0.084692	0.592746			0.268555	4.61925	4.68197	5.49931	4.30418	4.21753
502						0.084692	0.588877			0.268555	4.61925	4.68197	5.49931	4.30418	4.21753
503						0.084692	0.588877			0.268555	4.60886	4.68197	5.49931	4.30418	4.21753
504						0.0451465	0.588877			0.268555	4.60886	4.64403	5.49931	4.30418	4.21753
505						0.0451465	0.564291			0.268555	4.60886	4.64403	5.49931	4.30418	4.21753
506						0.0451465	0.564291			0.268555	4.60886	4.64403	5.49931	4.30418	4.21753
507						4.44089e-16	0.564291			0.239245	4.60886	4.64403	5.49931	4.30418	4.21753
508						4.44089e-16	0.564291			0.239245	4.60886	4.64403	5.49931	4.30418	4.21753
509						4.44089e-16	0.564291			0.239245	4.60886	4.64161	5.49931	4.30418	4.21753
510						4.44089e-16	0.564291			0.239245	4.60886	4.63694	5.49931	4.30418	4.21753
511							0.564291			0.175568	4.60886	4.63694	5.49931	4.30418	4.21753
512							0.564291			0.175568	4.60886	4.63694	5.49931	4.30418	4.21753
513							0.564291			0.175568	4.60886	4.63694	5.49931	4.30418	4.21753
514							0.564291			0.164015	4.60886	4.63694	5.49931	4.30418	4.21753
515							0.564291			0.164015	4.60886	4.63694	5.49931	4.30418	4.21753
516							0.564291			0.15208	4.60886	4.63694	5.49931	4.30418	4.21753
517							0.564291			0.15208	4.60886	4.63694	5.49931	4.30418	4.21753
518							0.564291			0.15208	4.60886	4.63694	5.49931	4.30418	4.21753
519							0.564291			0.139692	4.58494	4.63694	5.49931	4.30418	4.21753
520							0.564291			0.139692	4.58494	4.63694	5.49931	4.30418	4.21753
521							0.332718			0.139692	4.33673	4.63694	5.49931	4.30418	4.18395
522							0.332718			0.139692	4.33639	4.63694	5.49931	4.30418	4.18395
523							0.332718			0.139692	4.33639	4.63694	5.49931	4.30418	4.18395
524							0.31489			0.139692	4.33639	4.63694	5.49931	4.30418	4.18395
525							0.31489			0.139692	4.33639	4.63694	5.49931	4.30418	4.1775
526							0.31489			0.139692	4.33639	4.63694	5.49931	4.30418	4.1775
527							0.31489			0.139692	4.33639	4.63694	5.49931	4.30418	4.1775
528							0.31489			0.139692	4.33583	4.63694	5.49931	4.30418	4.1775
529							0.31489			0.139692	4.33583	4.63694	5.49931	4.30418	4.17142
530							0.31489			0.139692	4.33583	4.63694	5.49931	4.30418	4.17142
531							0.31489			0.139692	4.33583	4.63694	5.49931	4.30418	4.17142
532							0.31489			0.139692	4.33583	4.63694	5.49931	4.30418	4.17142
533							0.31489			0.139692	4.33424	4.63694	5.49931	4.30418	4.17142
534							0.31489			0.139692	4.33424	4.63694	5.49931	4.30418	4.17142
535							0.31489			0.139692	4.33424	4.63694	5.49931	4.30418	4.17142
536							0.31489			0.139692	4.33424	4.63694	5.49931	4.30418	4.17142
537							0.31489			0.139692	4.33424	4.63694	5.49931	4.30418	4.17142
538							0.31489			0.139692	4.33424	4.63694	5.49931	4.30418	4.17142
539							0.31489			0.128711	4.33424	4.63694	5.49931	4.30418	4.17142
540							0.31489			0.128711	4.33424	4.63694	5.49931	4.30418	4.17142
541							0.31489			0.128711	4.25844	4.63694	5.49931	4.30418	4.17142
542							0.31489			0.128711	4.23134	4.63694	5.49931	4.30418	4.17142
543							0.31489			0.128711	4.23134	4.63694	5.49931	4.30418	4.17142
544							0.31489			0.128711	4.2226	4.63694	5.49931	4.30418	4.17142
545							0.31489			0.128711	4.2226	4.63694	5.49931	4.30418	4.17142
546							0.31489			0.128711	4.2226	4.63694	5.49931	4.30418	4.17142
547							0.31489			0.128711	4.2226	4.63694	5.49931	4.30418	4.17142
548							0.31489			0.128711	4.2226	4.63694	5.49931	4.30418	4.17142
549							0.31489			0.128711	4.2226	4.63694	5.49931	4.30418	4.17142
550							0.31489			0.128711	4.2226	4.63694	5.49931	4.30418	4.17142
551							0.15208			0.128711	4.2226	4.63694	5.49931	4.30418	4.17142
552							0.12675			0.128711	4.2226	4.63694	5.49931	4.30418	4.17142
553							0.12675			0.128711	4.2226	4.63694	5.49931	4.30418	4.17142
554							0.12675			0.128711	4.2226	4.63694	5.49931	4.30418	4.17142
555							0.12675			0.128711	4.2226	4.63694	5.49931	4.30418	4.17142
556							0.115077			0.128711	4.2226	4.63694	5.49931	4.30418	4.17142
557							0.115077			0.128711	4.2226	4.63694	5.49931	4.30418	4.17142
558							0.084692			0.128711	4.2226	4.63694	5.49931	4.30418	4.17142
559							0.084692			0.128711	4.2226	4.63694	5.49931	4.30418	4.17142
560							0.084692			0.128711	4.2226	4.63694	5.49931	4.30418	4.17142
561							0.084692			0.128711	4.2226	4.63694	5.49931	4.30418	4.17142
562							0.084692			0.128711	4.2226	4.63694	5.49931	4.30418	4.17142
563							0.084692			0.128711	4.2226	4.63694	5.49931	4.30418	4.17142
564							0.084692			0.128711	4.2226	4.63694	5.49931	4.30418	4.17142
565							0.084692			0.128711	4.2226	4.63694	5.49931	4.30418	4.17142
566							0.084692			0.128711	4.2226	4.63694	5.49931	4.30418	4.17142
567							0.084692			0.128711	4.2226	4.63694	5.49931	4.30418	4.17142
568							0.084692			0.128711	4.2226	4.63694	5.49931	4.30418	4.17142
569							0.084692			0.128711	4.2226	4.63694	5.49931	4.30418	4.17142
570							0.084692			0.128711	4.2226	4.63694	5.49931	4.30418	4.17142
571							0.084692			0.115077	4.2226	4.63694	5.49931	4.30418	4.17142
572							0.084692			0.100527	4.2226	4.63694	5.49931	4.30418	4.17142
573							0.084692			0.100527	4.2226	4.63694	5.49931	4.30418	4.17142
574							0.084692			0.100527	4.2226	4.63694	5.49931	4.30418	4.17142
575							0.084692			0.100527	4.2226	4.63694	5.49931	4.30418	4.17142
576							0.084692			0.100527	4.2226	4.63694	5.49931	4.30418	4.17142
577							0.084692			0.100527	4.2226	4.63694	5.49931	4.30418	4.15921
578							0.084692			0.100527	4.2226	4.63694	5.49931	4.30418	4.15921
579							0.084692			0.100527	4.2226	4.63694	5.49931	4.30418	4.15921
580							0.084692			0.100527	4.2226	4.63694	5.49931	4.30418	4.15921
581							0.084692			0.100527	4.2226	4.63694	5.21725	4.30418	4.15921
582							0.084692			0.100527	4.2226	4.63694	5.09349	4.30418	4.15921
583							0.084692			0.100527	4.2226	4.63694	5.09349	4.30418	4.15921
584							0.084692			0.100527	4.2226	4.63694	5.09126	4.30418	4.15921
585							0.084692			0.100527	4.2226	4.63694	5.09126	4.30418	4.15921
586							0.0668517			0.100527	4.2226	4.63694	5.09126	4.30418	4.15921
587							0.0668517			0.100527	4.2226	4.63694	5.09126	4.30418	4.15921
588							0.0668517			0.100527	4.2226	4.63694	5.09126	4.30418	4.15921
589							0.0668517			0.100527	4.2226	4.63694	5.09126	4.30418	4.15921
590							0.0668517			0.100527	4.2226	4.63694	5.09126	4.30418	4.15921
591							0.0668517			0.100527	4.2226	4.63694	5.09126	4.30418	4.15921
592							0.0668517			0.100527	4.2226	4.63694	5.09126	4.30418	4.15921
593							0.0668517			0.100527	4.2226	4.63694	5.09126	4.30418	4.15921
594							0.0668517			0.100527	4.2226	4.63694	5.09126	4.30418	4.15921
595							0.0668517			0.100527	4.2226	4.63694	5.09126	4.30418	4.15921
596							0.0668517			0.100527	4.2226	4.63694	5.09126	4.30418	4.15921
597							0.0668517			0.100527	4.2226	4.63694	5.09126	4.30418	4.15921
598							0.0668517			0.100527	4.2226	4.63694	5.09126	4.30418	4.15921
599							0.0668517			0.100527	4.2226	4.63694	5.09126	4.30418	4.15921
600							0.0668517			0.100527	4.2226	4.63694	5.09126	4.30418	4.15921
601							0.0668517			0.100527	4.2226	4.41725	5.09126	4.30418	4.15921
602							0.0668517			0.100527	4.2226	4.41725	5.09126	4.30418	4.15921
603							0.0668517			0.100527	4.2226	4.41651	5.09126	4.30418	4.15921
604							0.0451465			0.0668517	4.2226	4.26159	5.09126	4.30418	4.15921
605							0.0451465			0.0668517	4.2226	4.26159	5.09126	4.30418	4.15921
606							0.0451465			0.0668517	4.2226	4.26159	5.09126	4.30418	4.15921
607							0.0451465			0.0668517	4.2226	4.26159	5.09126	4.30418	4.15921
608							0.0451465			0.0668517	4.2226	4.26159	5.09126	4.30418	4.15921
609							4.44089e-16			0.0451465	4.2226	4.26159	5.09126	4.30418	4.15921
610							4.44089e-16			0.0451465	4.2226	4.26159	5.09126	4.30418	4.15921
611										0.0451465	4.2226	4.26159	5.09126	4.30418	4.15921
612										0.0451465	4.2226	4.26159	5.09126	4.30418	4.15921
613										0.0451465	4.2226	4.26159	5.09126	4.30418	4.15921
614										0.0451465	4.2226	4.26159	5.09126	4.30418	4.15921
615										0.0451465	4.2226	4.26159	5.09126	4.30418	4.15921
616										0.0451465	4.2226	4.26159	5.09126	4.30418	4.15921
617										0.0451465	4.2226	4.26159	5.09126	4.30418	4.15921
618										0.0451465	4.2226	4.26159	5.09126	4.30418	4.15921
619										0.0451465	4.2226	4.26159	5.09126	4.30418	4.15921
620										0.0451465	4.2226	4.26159	5.09126	4.30418	4.15921
621										0.0451465	4.01934	4.26159	5.09126	4.30418	4.15921
622										0.0451465	4.01934	4.26159	5.09126	4.30418	4.15921
623										0.0451465	4.01934	4.26159	5.09126	4.30418	4.15921
624										0.0451465	4.01934	4.26159	5.09126	4.30418	4.15921
625										0.0451465	4.01934	4.26159	5.09126	4.30418	4.15921
626										0.0451465	4.01934	4.26159	5.09126	4.30418	4.15921
627										0.0451465	4.01687	4.26159	5.09126	4.30418	4.15921
628										0.0451465	4.01488	4.26159	5.09126	4.30418	4.15921
629										0.0451465	4.01488	4.26159	5.09126	4.30418	4.15921
630										0.0451465	4.01488	4.26159	5.09126	4.30418	4.15921
631										0.0451465	4.01488	4.26159	5.09126	4.30418	4.15921
632										0.0451465	4.01488	4.26159	5.09126	4.30418	4.15921
633										0.0451465	4.01488	4.26159	5.09126	4.30418	4.15921
634										0.0451465	4.01488	4.26159	5.09126	4.30418	4.15921
635										0.0451465	4.01488	4.26159	5.09126	4.30418	4.15921
636										0.0451465	4.01488	4.26159	5.09126	4.30418	4.15921
637										0.0451465	4.01488	4.26159	5.08163	4.30418	4.15921
638										0.0451465	4.01488	4.26159	5.08163	4.30418	4.15921
639										0.0451465	4.01488	4.26159	5.08163	4.30418	4.15921
640										0.0451465	4.01488	4.26159	5.04324	4.30418	4.15921
641										0.0451465	4.01488	4.01921	5.04324	4.30418	4.15921
642										0.0451465	4.01488	4.01921	5.04324	4.30418	4.15921
643										0.0451465	4.01488	4.01921	5.04324	4.30418	4.15921
644										0.0451465	4.01488	4.01565	5.04324	4.30418	4.15921
645										0.0451465	4.01488	4.01565	5.04324	4.30418	4.15921
646										0.0451465	4.01488	4.01565	5.04324	4.30418	4.15921
647										0.0451465	4.01488	4.01565	5.04324	4.30418	4.15921
648										0.0451465	4.01488	4.01565	5.04324	4.30418	4.15921
649										0.0451465	4.01488	4.01565	5.04324	4.30418	4.15921
650										0.0451465	4.01488	4.01565	5.04324	4.30418	4.15921
651										0.0451465	4.01488	4.01565	5.04324	4.30418	4.15921
652										0.0451465	4.01488	4.01565	5.04324	4.30418	4.15921
653										0.0451465	4.01488	4.01565	5.04324	4.30418	4.15921
654										0.0451465	4.01488	4.01565	5.04324	4.30418	4.15921
655										0.0451465	4.01488	4.01565	5.04324	4.30418	4.15921
656										0.0451465	4.01488	4.01565	5.04324	4.30418	4.15921
657										0.0451465	4.01488	4.01565	5.04324	4.30418	4.15921
658										0.0451465	4.01488	4.01565	5.04324	4.30418	4.15921
659										0.0451465	4.01488	4.01565	5.04324	4.30418	4.14445
660										0.0451465	4.01488	4.01565	5.04324	4.30418	4.14445
661										0.0451465	4.01488	4.01565	5.04324	4.29348	4.14445
662										0.0451465	4.01488	4.01565	5.04324	4.29253	4.14445
663										0.0451465	4.01488	4.01565	5.00928	4.17181	4.14445
664										0.0451465	4.01488	4.01565	5.00928	4.00555	4.14445
665										0.0451465	4.01488	4.01565	5.00928	4.00555	4.14445
666										0.0451465	4.01488	4.01565	5.00928	4.00555	4.14445
667										0.0451465	4.01488	4.01565	5.00928	4.00555	4.14445
668										0.0451465	4.01488	4.01565	5.00928	4.00555	4.14445
669										0.0451465	4.01488	4.01565	5.00928	3.99824	4.14445
670										0.0451465	4.01488	4.01565	5.00928	3.99824	4.14445
671										0.0451465	4.01488	4.01565	5.00928	3.99824	4.14445
672										0.0451465	4.01488	4.01565	5.00928	3.99824	4.14445
673										0.0451465	4.01488	4.01565	5.00928	3.99824	4.14445
674										0.0451465	4.01488	4.01565	5.00928	3.99824	4.14445
675										0.0451465	4.01488	4.01565	5.00928	3.99824	4.14445
676										0.0451465	4.01488	4.01565	5.00928	3.99824	4.14445
677										0.0451465	4.01488	4.01565	4.89586	3.99824	4.14445
678										0.0451465	4.01488	4.01565	4.89586	3.99824	4.14445
679										0.0451465	4.01488	4.01565	4.89586	3.99824	4.14445
680										0.0451465	4.01488	4.01565	4.89586	3.99824	4.14445
681										0.0451465	3.76524	4.01565	4.89586	3.99824	4.14445
682										0.0451465	3.76524	4.01565	4.89586	3.99824	4.14445
683										0.0451465	3.76524	4.01565	4.89586	3.99824	4.14445
684										0.0451465	3.76524	4.01565	4.89586	3.99824	4.14445
685										0.0451465	3.76524	4.01565	4.89586	3.99824	4.14445
686										0.0451465	3.76524	4.01565	4.89586	3.99824	4.14445
687										0.0451465	3.76524	4.01565	4.89586	3.99824	4.14445
688										0.0451465	3.76524	4.01565	4.89586	3.99824	4.14445
689										0.0451465	3.76524	4.01565	4.89586	3.99824	4.14445
690										0.0451465	3.76524	4.01565	4.89586	3.99824	4.14445
691										0.0451465	3.76524	4.01565	4.89586	3.99824	4.14445
692										0.0451465	3.76524	4.01565	4.89586	3.99824	4.14445
693										0.0451465	3.76524	4.01565	4.89586	3.99824	4.14445
694										0.0451465	3.76524	4.01565	4.89586	3.99824	4.14445
695										0.0451465	3.76524	4.01565	4.89586	3.99824	4.14445
696										0.0451465	3.76524	4.01565	4.89586	3.99824	4.14445
697										0.0451465	3.76524	4.01565	4.89586	3.99824	4.14445
698										0.0451465	3.76524	4.01565	4.89586	3.99824	4.14445
699										4.44089e-16	3.76524	4.01565	4.89586	3.99824	4.14445
700										4.44089e-16	3.76524	3.99718	4.89586	3.99824	4.14445
701											3.76524	3.99718	4.89586	3.99824	3.99796
702											3.76524	3.99718	4.89586	3.99824	3.9442
703											3.76524	3.99718	4.89586	3.99824	3.9442
704											3.76524	3.99718	4.89586	3.99824	3.9442
705											3.76524	3.99718	4.89586	3.99824	3.9442
706											3.76524	3.99718	4.89586	3.99824	3.9442
707											3.76524	3.99718	4.89586	3.99824	3.9442
708											3.76524	3.99718	4.89586	3.99824	3.9442
709											3.76524	3.99718	4.89586	3.99824	3.94249
710											3.76524	3.99718	4.89586	3.99824	3.93798
711											3.76524	3.99718	4.89586	3.99824	3.93597
712											3.76524	3.99718	4.89586	3.99824	3.93597
713											3.76524	3.99718	4.89586	3.99824	3.93597
714											3.76524	3.99718	4.89586	3.99824	3.93597
715											3.76524	3.99718	4.89586	3.99824	3.93597
716											3.76524	3.99718	4.89586	3.99824	3.93597
717											3.76524	3.99718	4.89586	3.99824	3.93597
718											3.76524	3.99718	4.89586	3.99824	3.93597
719											3.76524	3.99718	4.89586	3.99824	3.93597
720											3.76524	3.99718	4.89586	3.99824	3.93597
721											3.76524	3.99718	4.68637	3.77286	3.93597
722											3.76524	3.99718	4.58153	3.68626	3.93597
723											3.76524	3.99718	4.57187	3.68626	3.93597
724											3.76524	3.99718	4.56011	3.68626	3.93597
725											3.76524	3.99718	4.56011	3.68626	3.93597
726											3.76524	3.99718	4.56011	3.68626	3.93597
727											3.76524	3.99718	4.56011	3.68626	3.93597
728											3.76524	3.99718	4.56011	3.68626	3.93597
729											3.76524	3.99718	4.56011	3.68626	3.93597
730											3.76524	3.99718	4.56011	3.68626	3.93597
731											3.76524	3.99718	4.56011	3.67837	3.93597
732											3.76524	3.99718	4.56011	3.67837	3.93597
733											3.76524	3.99718	4.56011	3.67837	3.93597
734											3.76524	3.99718	4.56011	3.67837	3.93597
735											3.76524	3.99718	4.56011	3.67837	3.93597
736											3.76524	3.99718	4.56011	3.67837	3.93597
737											3.76524	3.99718	4.56011	3.67837	3.93597
738											3.76524	3.99718	4.56011	3.67837	3.93597
739											3.76524	3.99718	4.56011	3.67837	3.93597
740											3.76524	3.99718	4.56011	3.67837	3.93597
741											3.48981	3.45085	4.49993	3.67837	3.93597
742											3.48981	3.40496	4.49082	3.67837	3.93597
743											3.48654	3.40496	4.49082	3.67837	3.93597
744											3.48654	3.40496	4.49082	3.67837	3.93597
745											3.48283	3.40496	4.49082	3.67837	3.93597
746											3.48283	3.40496	4.49082	3.67837	3.93597
747											3.48283	3.40258	4.48278	3.67837	3.93597
748											3.48283	3.40207	4.48278	3.67837	3.93597
749											3.48283	3.40207	4.48278	3.67837	3.93597
750											3.48283	3.40207	4.48278	3.67837	3.93597
751											3.48283	3.40207	4.47829	3.67837	3.93597
752											3.48283	3.40207	4.47829	3.67837	3.93597
753											3.48283	3.40207	4.47829	3.67837	3.93597
754											3.48283	3.40207	4.47829	3.67837	3.93597
755											3.48283	3.40207	4.47829	3.67837	3.93597
756											3.47932	3.40207	4.47829	3.67837	3.93597
757											3.47932	3.40207	4.47829	3.67837	3.93597
758											3.47932	3.40207	4.47829	3.67837	3.93597
759											3.47932	3.40207	4.47829	3.67837	3.93597
760											3.47932	3.40207	4.47829	3.67837	3.93597
761											3.35728	3.40207	4.47829	3.53516	3.93597
762											3.33513	3.40207	4.47829	3.52452	3.93597
763											3.33194	3.40207	4.47829	3.51293	3.93597
764											3.33194	3.40207	4.47829	3.51293	3.93597
765											3.33194	3.40207	4.47829	3.51293	3.93597
766											3.33194	3.40207	4.47829	3.51293	3.93597
767											3.33194	3.40207	4.47829	3.51293	3.93597
768											3.33194	3.40207	4.47829	3.51293	3.93597
769											3.33194	3.40207	4.47829	3.51293	3.93597
770											3.33194	3.40207	4.47829	3.51293	3.93597
771											3.33194	3.40207	4.47829	3.51293	3.93597
772											3.33194	3.40207	4.47829	3.51293	3.93597
773											3.33194	3.40207	4.47829	3.51293	3.93597
774											3.33194	3.40207	4.47829	3.51293	3.93597
775											3.33194	3.40207	4.47829	3.51041	3.93597
776											3.33194	3.40207	4.47829	3.51041	3.93597
777											3.33194	3.40207	4.47829	3.51041	3.93597
778											3.33194	3.40207	4.47829	3.51041	3.93597
779											3.33194	3.40207	4.47829	3.51041	3.93597
780											3.33194	3.40207	4.47829	3.51041	3.93597
781											3.33194	3.40207	4.47829	3.51041	3.93597
782											3.33194	3.40207	4.40676	3.51041	3.92892
783											3.33194	3.40207	4.40676	3.51041	3.90437
784											3.33194	3.40207	4.40676	3.51041	3.90437
785											3.33194	3.40207	4.40676	3.51041	3.90437
786											3.33194	3.40207	4.40676	3.51041	3.90437
787											3.33194	3.40207	4.40676	3.51041	3.90437
788											3.33194	3.40207	4.40676	3.51041	3.90437
789											3.33194	3.40207	4.40676	3.51041	3.90437
790											3.33194	3.40207	4.40676	3.51041	3.89718
791											3.33194	3.40207	4.40676	3.51041	3.89718
792											3.33194	3.40207	4.40536	3.51041	3.89718
793											3.33194	3.40207	4.39826	3.51041	3.89718
794											3.33194	3.40207	4.39826	3.51041	3.89718
795											3.33194	3.40207	4.39826	3.51041	3.89718
796											3.33194	3.40207	4.39826	3.51041	3.89718
797											3.33194	3.40207	4.39826	3.51041	3.89718
798											3.33194	3.40207	4.39826	3.51041	3.89718
799											3.33194	3.40207	4.39826	3.51041	3.89718
800											3.33194	3.40207	4.39826	3.51041	3.89718
801											3.33194	3.40207	4.00183	3.51041	3.60341
802											3.33194	3.39072	4.00183	3.51041	3.58621
803											3.33194	3.36899	3.99186	3.51041	3.56203
804											3.33194	3.36899	3.99186	3.51041	3.56203
805											3.33194	3.36899	3.99186	3.51041	3.56203
806											3.33194	3.36899	3.99186	3.51041	3.56203
807											3.33194	3.36899	3.99186	3.51041	3.56203
808											3.33194	3.36899	3.99186	3.51041	3.56203
809											3.33194	3.36899	3.99075	3.51041	3.56203
810											3.33194	3.36203	3.99075	3.51041	3.56203
811											3.33194	3.36203	3.98703	3.51041	3.56203
812											3.33194	3.36203	3.98703	3.51041	3.56038
813											3.33194	3.36203	3.98703	3.51041	3.55743
814											3.33194	3.36203	3.98229	3.51041	3.55636
815											3.33194	3.36203	3.98229	3.51041	3.54799
816											3.33194	3.36203	3.98229	3.51041	3.54799
817											3.33194	3.36203	3.96913	3.51041	3.54799
818											3.33194	3.36203	3.96913	3.51041	3.54799
819											3.33194	3.36203	3.96913	3.51041	3.54799
820											3.33194	3.36203	3.96913	3.51041	3.54799
821											3.33194	3.36203	3.96913	3.51041	3.54799
822											3.33194	3.36203	3.96913	3.51041	3.54799
823											3.33194	3.36203	3.96913	3.51041	3.54799
824											3.33194	3.36203	3.96913	3.51041	3.54799
825											3.33194	3.36203	3.96913	3.51041	3.54799
826											3.33194	3.36203	3.96913	3.51041	3.54799
827											3.33194	3.36203	3.96913	3.51041	3.54799
828											3.33194	3.36203	3.96913	3.51041	3.54799
829											3.33194	3.36203	3.96913	3.51041	3.54799
830											3.33194	3.36203	3.96913	3.51041	3.54799
831											3.33194	3.36203	3.96913	3.51041	3.54799
832											3.33194	3.36203	3.96913	3.51041	3.54799
833											3.33194	3.36203	3.96913	3.51041	3.54799
834											3.33194	3.36203	3.96913	3.51041	3.54799
835											3.33194	3.36203	3.96913	3.51041	3.54799
836											3.33194	3.36203	3.96913	3.51041	3.54799
837											3.33194	3.36203	3.96913	3.51041	3.54799
838											3.33194	3.36203	3.96913	3.51041	3.54799
839											3.33194	3.36203	3.96913	3.47707	3.54799
840											3.33194	3.36203	3.96913	3.47707	3.54799
841											3.33194	3.16399	3.96913	3.41433	3.54799
842											3.33194	3.16399	3.96913	3.39515	3.54799
843											3.33194	3.16399	3.96913	3.39458	3.54799
844											3.33194	3.16399	3.96913	3.39458	3.54799
845											3.33194	3.16399	3.96913	3.39458	3.54799
846											3.33194	3.16399	3.96913	3.39458	3.54799
847											3.33194	3.16399	3.96913	3.39285	3.54799
848											3.33194	3.16399	3.96913	3.39285	3.54799
849											3.33194	3.16399	3.96913	3.39285	3.54799
850											3.33194	3.16399	3.96913	3.39285	3.54799
851											3.33194	3.16399	3.96913	3.39285	3.54799
852											3.33194	3.16399	3.96913	3.39285	3.54799
853											3.33194	3.16399	3.96913	3.39285	3.54799
854											3.33194	3.16399	3.96913	3.39285	3.54799
855											3.33194	3.16399	3.96913	3.39285	3.54799
856											3.33194	3.16399	3.96913	3.39285	3.54799
857											3.33194	3.16399	3.96913	3.39285	3.54799
858											3.33194	3.16399	3.96913	3.39285	3.54799
859											3.33194	3.14629	3.96913	3.39285	3.54799
860											3.33194	3.14629	3.96913	3.34998	3.54799
861											3.33194	3.14629	3.96913	3.34998	3.54799
862											3.33194	3.14629	3.96913	3.34998	3.54799
863											3.33194	3.14629	3.96913	3.34998	3.54799
864											3.33194	3.14629	3.96913	3.34998	3.54799
865											3.33194	3.14629	3.96913	3.34998	3.54799
866											3.33194	3.14629	3.96913	3.34998	3.54799
867											3.33194	3.14629	3.96913	3.34998	3.54799
868											3.33194	3.14629	3.96913	3.34998	3.54799
869											3.33194	3.14629	3.96913	3.34998	3.54799
870											3.33194	3.14629	3.96913	3.34998	3.54799
871											3.33194	3.14629	3.96913	3.34998	3.54799
872											3.33194	3.14629	3.96913	3.34998	3.54799
873											3.33194	3.14629	3.96913	3.34998	3.54799
874											3.33194	3.14629	3.96913	3.34998	3.54799
875											3.33194	3.14629	3.96913	3.34998	3.54799
876											3.33194	3.14629	3.96913	3.34998	3.54799
877											3.33194	3.14611	3.94301	3.34998	3.54799
878											3.33194	3.14611	3.92722	3.34998	3.54799
879											3.33194	3.14328	3.92722	3.34998	3.54799
880											3.33194	3.14328	3.92722	3.34998	3.54799
881											3.32515	3.14328	3.92722	3.34998	3.54799
882											3.3233	3.14328	3.92722	3.34998	3.54799
883											3.3173	3.14328	3.92722	3.34998	3.54799
884											3.29705	3.14328	3.92722	3.34998	3.54799
885											3.29705	3.14328	3.92722	3.34998	3.54799
886											3.29705	3.14328	3.92722	3.34998	3.54799
887											3.29705	3.14328	3.92722	3.34998	3.54799
888											3.29705	3.14328	3.92722	3.34998	3.54799
889											3.29705	3.14328	3.92722	3.34998	3.54799
890											3.29705	3.14328	3.92722	3.34998	3.54799
891											3.29705	3.14328	3.92722	3.34998	3.54799
892											3.29705	3.14328	3.92722	3.34998	3.54799
893											3.29705	3.14328	3.92722	3.34998	3.54799
894											3.29705	3.14328	3.92722	3.34998	3.54799
895											3.29705	3.14328	3.92722	3.34998	3.54799
896											3.29705	3.14328	3.92722	3.34998	3.54799
897											3.29705	3.14328	3.92722	3.34998	3.54799
898											3.29705	3.14328	3.92722	3.34998	3.54799
899											3.29705	3.12364	3.92722	3.34998	3.54799
900											3.29705	3.12364	3.92722	3.34998	3.54799
901											3.05667	3.12364	3.30692	3.34998	3.54799
902											3.04767	3.12364	3.30692	3.3309	3.54799
903											3.04767	3.12364	3.30692	3.3309	3.54799
904											3.01345	3.12364	3.30692	3.32635	3.54799
905											3.01345	3.12364	3.30692	3.32635	3.54799
906											3.01345	3.12364	3.30692	3.32635	3.54799
907											3.01345	3.12364	3.30692	3.32635	3.54799
908											3.01345	3.12364	3.30692	3.32635	3.54799
909											3.01345	3.12364	3.30692	3.32635	3.54799
910											3.01345	3.12364	3.30692	3.32635	3.54799
911											3.01345	3.12364	3.30692	3.32635	3.54799
912											3.01345	3.12364	3.30692	3.32635	3.54799
913											3.01345	3.12364	3.29249	3.32635	3.54799
914											3.01345	3.12364	3.29249	3.32635	3.54799
915											3.01345	3.12364	3.29249	3.32635	3.54799
916											3.01345	3.12364	3.29249	3.32635	3.54799
917											3.01345	3.12364	3.29249	3.32635	3.54799
918											3.01345	3.12364	3.29249	3.31817	3.54799
919											3.01345	3.12364	3.29249	3.31817	3.54799
920											3.01345	3.12364	3.29249	3.31817	3.54799
921											3.01345	3.12364	3.28389	3.31817	3.54799
922											3.01345	3.12364	3.27766	3.31817	3.54799
923											3.01345	3.12364	3.27766	3.31817	3.54799
924											3.01345	3.12364	3.27136	3.31817	3.54799
925											3.01345	3.12364	3.27136	3.31817	3.54799
926											3.01345	3.12364	3.27136	3.31817	3.54799
927											3.01345	3.12364	3.25809	3.31817	3.54799
928											3.01345	3.12364	3.25809	3.31817	3.54799
929											3.01345	3.12364	3.25809	3.31817	3.54799
930											3.01345	3.12364	3.25809	3.31817	3.54799
931											3.01345	3.12364	3.25551	3.31817	3.54799
932											3.01345	3.12364	3.25551	3.31817	3.54799
933											3.01345	3.12364	3.25551	3.31817	3.54799
934											3.01345	3.12364	3.25551	3.31817	3.54799
935											3.01345	3.12364	3.25551	3.31817	3.54799
936											3.01345	3.12364	3.25551	3.31817	3.54799
937											3.01345	3.12364	3.1875	3.31817	3.54799
938											3.01345	3.12364	3.1875	3.31817	3.54799
939											3.01345	3.12364	3.1875	3.31817	3.54799
940											3.01345	3.12364	3.1875	3.31817	3.54799
941											3.01345	3.03234	3.1875	3.18577	3.54799
942											3.01345	3.02534	3.1875	3.16227	3.54799
943											3.01345	3.01717	3.1875	3.16227	3.54799
944											3.01345	3.01717	3.1875	3.15873	3.54799
945											3.01345	3.01717	3.1875	3.15873	3.54799
946											3.01345	3.01717	3.1875	3.15873	3.54799
947											3.01345	3.01717	3.1875	3.15873	3.54799
948											3.01345	3.01717	3.1875	3.15873	3.54799
949											3.01345	3.01717	3.1875	3.15873	3.54799
950											3.01345	3.01717	3.1875	3.15873	3.54799
951											3.01345	3.01717	3.1875	3.15873	3.54799
952											3.01345	3.01717	3.1875	3.15873	3.54799
953											3.01345	3.01717	3.1875	3.15873	3.54799
954											3.01345	3.01717	3.1875	3.15873	3.54799
955											3.01345	3.01717	3.1875	3.15873	3.54799
956											3.01345	3.01717	3.1875	3.15873	3.54799
957											3.01345	3.01717	3.1875	3.15873	3.54799
958											3.01345	3.01717	3.1875	3.15873	3.54799
959											3.01345	3.01717	3.1875	3.15873	3.54799
960											3.01345	3.01717	3.1875	3.1297	3.54799
961											2.90088	3.01717	3.1875	3.1297	3.32205
962											2.90088	3.01717	3.1875	3.1297	3.30343
963											2.90088	3.01717	3.1875	3.1297	3.30343
964											2.89943	3.01717	3.1875	3.1297	3.29906
965											2.89943	3.01717	3.1875	3.1297	3.29906
966											2.89943	3.01717	3.1875	3.1297	3.29906
967											2.89943	3.01717	3.1875	3.1297	3.29906
968											2.89943	3.01717	3.1875	3.1297	3.29906
969											2.89943	3.01717	3.1875	3.1297	3.29906
970											2.89943	3.01717	3.1875	3.1297	3.29906
971											2.89892	3.01717	3.1875	3.1297	3.29906
972											2.89892	3.01717	3.1875	3.1297	3.29906
973											2.89892	3.01717	3.1875	3.1297	3.29906
974											2.89892	3.01717	3.1875	3.1297	3.29382
975											2.89643	3.01717	3.1875	3.1297	3.29382
976											2.89643	3.01717	3.1875	3.1297	3.29382
977											2.89643	3.01717	3.1875	3.1297	3.29382
978											2.89643	3.01717	3.1875	3.1297	3.29382
979											2.89643	3.01717	3.1875	3.1297	3.29382
980											2.89643	3.01717	3.1875	3.1297	3.29382
981											2.85283	2.68289	3.12532	3.01585	3.29382
982											2.85136	2.68289	3.12322	2.99805	3.29382
983											2.85136	2.68289	3.12309	2.99805	3.29382
984											2.85136	2.67574	3.12309	2.99805	3.29382
985											2.85136	2.67574	3.12248	2.99805	3.29382
986											2.85136	2.67574	3.12248	2.99805	3.29382
987											2.85136	2.67574	3.12248	2.99805	3.29382
988											2.85136	2.67574	3.12248	2.99805	3.29382
989											2.85136	2.67574	3.12248	2.99805	3.29382
990											2.85136	2.67574	3.12248	2.99805	3.29382
991											2.85136	2.67574	3.12248	2.99805	3.29382
992											2.85136	2.67574	3.12248	2.99805	3.29382
993											2.85136	2.67574	3.12248	2.99805	3.29382
994											2.85136	2.67574	3.12248	2.99805	3.29382
995											2.85136	2.67574	3.12248	2.99805	3.29382
996											2.85136	2.67574	3.12248	2.99805	3.29382
997											2.85136	2.67574	3.12248	2.99805	3.29382
998											2.85136	2.67574	3.09864	2.99805	3.29382
999											2.85136	2.67574	3.09864	2.99805	3.29382
1000											2.85136	2.67574	3.09864	2.99805	3.24072
1001											2.85136	2.54171	3.09864	2.99805	3.24072
1002											2.85136	2.54171	3.09864	2.99805	3.24072
1003											2.85136	2.54075	3.09864	2.99805	3.24072
1004											2.85136	2.53413	3.09864	2.99805	3.24072
1005											2.85136	2.52892	3.09864	2.99805	3.24072
1006											2.85136	2.52892	3.09864	2.99805	3.24072
1007											2.85136	2.52892	3.09864	2.99805	3.24072
1008											2.85136	2.52892	3.09864	2.99805	3.24072
1009											2.85136	2.52892	3.09864	2.99805	3.24072
1010											2.85136	2.52892	3.09864	2.99805	3.24072
1011											2.85136	2.52892	3.09864	2.99805	3.24072
1012											2.85136	2.52892	3.09864	2.99805	3.24072
1013											2.85136	2.52892	3.09864	2.99805	3.24072
1014											2.85136	2.52557	3.09864	2.99805	3.24072
1015											2.85136	2.52557	3.09864	2.99805	3.24072
1016											2.85136	2.52557	3.09864	2.99805	3.24072
1017											2.85136	2.52557	3.09864	2.99805	3.24072
1018											2.85136	2.52557	3.09864	2.99805	3.24072
1019											2.85136	2.52557	3.09864	2.99805	3.24072
1020											2.85136	2.52557	3.09864	2.99805	3.24072
1021											2.85136	2.52557	2.91588	2.90597	3.24072
1022											2.85136	2.52557	2.91588	2.89678	3.24072
1023											2.85136	2.52557	2.90072	2.89422	3.24072
1024											2.85136	2.52557	2.90072	2.89422	3.24072
1025											2.85136	2.52557	2.90072	2.89422	3.24072
1026											2.85136	2.52557	2.90072	2.89422	3.24072
1027											2.85136	2.52557	2.90072	2.89422	3.24072
1028											2.85136	2.52557	2.90072	2.89422	3.24072
1029											2.85136	2.52557	2.90072	2.89422	3.24072
1030											2.85136	2.52557	2.90072	2.89422	3.24072
1031											2.85136	2.52557	2.90072	2.89422	3.24072
1032											2.85136	2.52557	2.90072	2.89422	3.24072
1033											2.85136	2.52557	2.90072	2.89422	3.24072
1034											2.85136	2.52557	2.90072	2.89422	3.24072
1035											2.85136	2.52557	2.90072	2.89395	3.24072
1036											2.85136	2.52557	2.90072	2.89395	3.24072
1037											2.85136	2.52557	2.90072	2.89395	3.24072
1038											2.85136	2.52557	2.90072	2.89395	3.24072
1039											2.85136	2.52557	2.90072	2.89395	3.24072
1040											2.85136	2.52557	2.90072	2.89395	3.24072
1041											2.36507	2.44988	2.90072	2.89395	3.24072
1042											2.34051	2.43353	2.90072	2.89395	3.24072
1043											2.34051	2.43353	2.90072	2.89395	3.24072
1044											2.34051	2.42197	2.90072	2.89395	3.24072
1045											2.34051	2.42197	2.90072	2.89395	3.24072
1046											2.34051	2.42197	2.90072	2.89395	3.24072
1047											2.34051	2.42197	2.90072	2.89395	3.24072
1048											2.34051	2.42197	2.90072	2.89395	3.24072
1049											2.34051	2.42197	2.90072	2.89395	3.24072
1050											2.34051	2.42197	2.90072	2.89395	3.24072
1051											2.34051	2.42197	2.90072	2.89395	3.24072
1052											2.34051	2.42197	2.90072	2.89395	3.24072
1053											2.34051	2.42197	2.90072	2.89395	3.24072
1054											2.34051	2.42197	2.90072	2.89395	3.24072
1055											2.34051	2.42197	2.90072	2.89395	3.24072
1056											2.34051	2.42197	2.90072	2.89395	3.24072
1057											2.34051	2.42197	2.90072	2.89395	3.24072
1058											2.34051	2.42197	2.90072	2.87972	3.24072
1059											2.34051	2.41644	2.90072	2.87972	3.24072
1060											2.34051	2.41644	2.90072	2.87972	3.24072
1061											2.34051	2.41644	2.79563	2.87972	3.24072
1062											2.34051	2.41644	2.7887	2.87972	3.24072
1063											2.34051	2.41644	2.78361	2.87972	3.22365
1064											2.34051	2.41644	2.78361	2.87972	3.22365
1065											2.34051	2.41644	2.78361	2.87972	3.22365
1066											2.34051	2.41644	2.78361	2.87972	3.22365
1067											2.34051	2.41644	2.78361	2.87972	3.22365
1068											2.34051	2.41644	2.78361	2.87972	3.22365
1069											2.34051	2.41644	2.78361	2.87972	3.22365
1070											2.34051	2.41644	2.77826	2.87972	3.22365
1071											2.34051	2.41644	2.77826	2.87972	3.22365
1072											2.34051	2.41644	2.77826	2.87972	3.22365
1073											2.34051	2.41644	2.77826	2.87972	3.22365
1074											2.34051	2.41644	2.77826	2.87972	3.22365
1075											2.34051	2.41644	2.77826	2.87972	3.22365
1076											2.34051	2.41644	2.77826	2.87972	3.22365
1077											2.34051	2.41644	2.77826	2.87972	3.22365
1078											2.34051	2.41644	2.77826	2.87972	3.22365
1079											2.34051	2.41644	2.77826	2.87972	3.22365
1080											2.34051	2.41644	2.77826	2.87972	3.22365
1081											2.26856	2.33173	2.77826	2.79362	3.22365
1082											2.24856	2.30895	2.77826	2.7818	3.22365
1083											2.24856	2.30895	2.77826	2.76515	3.22365
1084											2.24856	2.28882	2.77826	2.76515	3.22365
1085											2.24856	2.28882	2.77826	2.76515	3.22365
1086											2.24856	2.28882	2.77826	2.76515	3.22365
1087											2.24856	2.28882	2.77826	2.76515	3.22365
1088											2.24856	2.28882	2.77826	2.76515	3.22365
1089											2.24856	2.28882	2.77826	2.76515	3.22365
1090											2.24856	2.28882	2.77826	2.75359	3.22365
1091											2.24856	2.28882	2.77826	2.75359	3.22365
1092											2.23884	2.28882	2.77826	2.75359	3.22365
1093											2.23884	2.28882	2.77826	2.75359	3.22365
1094											2.23884	2.28882	2.77826	2.75359	3.22365
1095											2.23884	2.28882	2.77826	2.75359	3.22365
1096											2.23884	2.28882	2.77826	2.75359	3.22365
1097											2.23884	2.28882	2.77826	2.75359	3.22365
1098											2.23884	2.28882	2.77826	2.75359	3.22365
1099											2.23884	2.28882	2.77826	2.75359	3.17185
1100											2.23884	2.28882	2.77826	2.75359	3.17185
1101											1.65536	2.11637	2.77826	2.74732	3.17185
1102											1.63429	2.06123	2.77826	2.74732	3.17185
1103											1.63429	2.06123	2.77826	2.74732	3.17185
1104											1.63429	2.06123	2.77826	2.74732	3.17185
1105											1.63429	2.06123	2.77826	2.74732	3.17185
1106											1.63429	2.06123	2.77826	2.74732	3.17185
1107											1.63429	2.06123	2.77826	2.74732	3.17185
1108											1.63429	2.06123	2.77826	2.74732	3.17185
1109											1.63429	2.06123	2.77826	2.74732	3.17185
1110											1.63429	2.06123	2.77826	2.74732	3.17185
1111											1.63429	2.06123	2.77826	2.74732	3.17185
1112											1.63429	2.06123	2.77826	2.74732	3.17185
1113											1.63429	2.06123	2.77826	2.74344	3.17185
1114											1.63429	2.06123	2.77826	2.74344	3.17185
1115											1.63429	2.06123	2.77826	2.74344	3.17185
1116											1.63429	2.06123	2.77826	2.7424	3.17185
1117											1.63429	2.06123	2.77826	2.7424	3.17185
1118											1.63429	2.06123	2.77826	2.7424	3.17185
1119											1.63429	2.06123	2.77826	2.7424	3.17185
1120											1.63429	2.06123	2.77826	2.7424	3.17185
1121											1.63429	2.06123	2.77826	2.60007	3.17185
1122											1.60865	2.06123	2.77826	2.5437	3.17185
1123											1.60754	2.06123	2.77826	2.5437	3.17185
1124											1.60086	2.06123	2.77826	2.5437	3.17185
1125											1.60086	2.06123	2.77826	2.5437	3.17185
1126											1.60086	2.06123	2.77826	2.5437	3.17185
1127											1.60086	2.06123	2.77826	2.5437	3.17185
1128											1.60086	2.06123	2.77826	2.5437	3.17185
1129											1.60086	2.06123	2.77826	2.5437	3.17185
1130											1.60086	2.06123	2.77826	2.5437	3.17185
1131											1.60086	2.06123	2.77826	2.5437	3.17185
1132											1.60086	2.06123	2.77826	2.5437	3.17185
1133											1.60086	2.06123	2.77826	2.5437	3.17185
1134											1.60086	2.06123	2.77826	2.5437	3.17185
1135											1.60086	2.06123	2.77826	2.5437	3.17185
1136											1.60086	2.06123	2.77826	2.5437	3.17185
1137											1.58631	2.06123	2.77826	2.5437	3.17185
1138											1.58631	2.06123	2.77826	2.5437	3.17185
1139											1.58631	2.06123	2.77826	2.5437	3.17185
1140											1.58631	2.06123	2.77826	2.5437	3.17185
1141											1.19762	1.67612	2.77826	2.5437	3.17185
1142											1.15113	1.66409	2.77826	2.5437	3.17185
1143											1.1403	1.66409	2.77826	2.5437	3.17185
1144											1.1403	1.66409	2.77826	2.5437	3.17185
1145											1.13855	1.66409	2.77826	2.5437	3.17185
1146											1.13311	1.652	2.77826	2.5437	3.17185
1147											1.11792	1.652	2.77826	2.5437	3.17185
1148											1.11792	1.652	2.77826	2.5437	3.17185
1149											1.11792	1.652	2.77826	2.5437	3.17185
1150											1.11792	1.652	2.77826	2.5437	3.17185
1151											1.11792	1.652	2.77826	2.5437	3.17185
1152											1.11792	1.652	2.77826	2.5437	3.17185
1153											1.11792	1.652	2.77826	2.5437	3.17185
1154											1.11792	1.652	2.77826	2.5437	3.17185
1155											1.11792	1.652	2.77826	2.5437	3.17185
1156											1.11792	1.652	2.77826	2.5437	3.17185
1157											1.11792	1.652	2.77826	2.44552	3.17185
1158											1.11792	1.652	2.77826	2.44552	3.17185
1159											1.11792	1.652	2.77826	2.44552	3.17185
1160											1.11792	1.652	2.77826	2.44552	3.17185
1161											1.11792	1.652	2.77826	2.44552	3.17185
1162											1.11792	1.652	2.77826	2.44552	3.17185
1163											1.11792	1.652	2.77826	2.44552	3.17185
1164											1.11792	1.652	2.77826	2.44552	3.17185
1165											1.11792	1.652	2.77826	2.44552	3.17185
1166											1.11792	1.652	2.77826	2.44552	3.17185
1167											1.11792	1.652	2.77826	2.44552	3.17185
1168											1.11792	1.652	2.77826	2.44552	3.17185
1169											1.11792	1.652	2.77826	2.44552	3.17185
1170											1.11792	1.652	2.77826	2.44552	3.17185
1171											1.11792	1.652	2.77826	2.44552	3.17185
1172											1.11792	1.652	2.77826	2.44552	3.17185
1173											1.11792	1.652	2.77826	2.44552	3.17185
1174											1.11792	1.652	2.77826	2.44552	3.17185
1175											1.11792	1.652	2.77826	2.44552	3.17185
1176											1.11792	1.652	2.77826	2.44552	3.17185
1177											1.11792	1.652	2.77826	2.44552	3.17185
1178											1.11792	1.652	2.77826	2.44552	3.17185
1179											1.11792	1.652	2.77826	2.44552	3.17185
1180											1.11792	1.652	2.77826	2.44552	3.17185
1181											1.11792	1.652	2.77826	2.03285	3.17185
1182											1.11792	1.652	2.77826	2.01705	3.17185
1183											1.11792	1.652	2.77826	2.01705	3.17185
1184											1.11792	1.652	2.77826	2.01705	3.17185
1185											1.11792	1.652	2.77826	2.01705	3.17185
1186											1.11792	1.652	2.77826	2.01705	3.17185
1187											1.11792	1.652	2.77826	2.01705	3.17185
1188											1.11792	1.652	2.77826	2.01705	3.17185
1189											1.11792	1.652	2.77826	2.01705	3.17185
1190											1.11792	1.652	2.77826	2.01705	3.17185
1191											1.11792	1.652	2.77826	2.01705	3.17185
1192											1.11792	1.652	2.77826	2.01705	3.17185
1193											1.11792	1.652	2.77826	2.01705	3.17185
1194											1.11792	1.652	2.77826	2.01705	3.17185
1195											1.11792	1.652	2.77826	2.01705	3.17185
1196											1.11792	1.652	2.77826	2.01705	3.17185
1197											1.11792	1.652	2.77826	2.01705	3.17185
1198											1.11792	1.652	2.77826	2.01705	3.17185
1199											1.11792	1.652	2.77826	2.01705	3.17185
1200											1.11792	1.652	2.77826	1.9926	3.17185
1201											1.11792	1.49021	2.49135	1.9926	3.17185
1202											1.11792	1.47727	2.49135	1.9926	3.17185
1203											1.11792	1.47685	2.49135	1.9926	3.15197
1204											1.11792	1.47685	2.49135	1.9926	3.15197
1205											1.11792	1.47685	2.49135	1.9926	3.15197
1206											1.11792	1.47246	2.49122	1.9926	3.15197
1207											1.11792	1.47246	2.49122	1.9926	3.15197
1208											1.11792	1.47246	2.49122	1.9926	3.15197
1209											1.11792	1.47246	2.49122	1.9926	3.15197
1210											1.11792	1.47246	2.49122	1.9926	3.15197
1211											1.11792	1.47246	2.49122	1.9926	3.15197
1212											1.11792	1.47246	2.49122	1.9926	3.15197
1213											1.11792	1.47246	2.49122	1.9926	3.15197
1214											1.11792	1.47246	2.49122	1.9926	3.15197
1215											1.11792	1.47246	2.49122	1.9926	3.15197
1216											1.11792	1.47246	2.49122	1.9926	3.15197
1217											1.11792	1.47246	2.49122	1.9926	3.15197
1218											1.11792	1.47246	2.49122	1.9926	3.15197
1219											1.11792	1.47246	2.49122	1.9926	3.15197
1220											1.11792	1.47246	2.49122	1.9926	3.15197
1221											1.11792	1.47246	2.49122	1.9926	2.98513
1222											1.11792	1.47246	2.49122	1.9926	2.98513
1223											1.11792	1.47246	2.49122	1.9926	2.98509
1224											1.11792	1.47246	2.49122	1.9926	2.98141
1225											1.11792	1.47246	2.49122	1.9926	2.97925
1226											1.11792	1.47246	2.49122	1.9926	2.97925
1227											1.11792	1.47246	2.49122	1.9926	2.97925
1228											1.11792	1.47246	2.49122	1.9926	2.97925
1229											1.11792	1.47246	2.49122	1.9926	2.97925
1230											1.11792	1.47246	2.49122	1.9926	2.97186
1231											1.11792	1.47246	2.49122	1.9926	2.97186
1232											1.11792	1.47246	2.49122	1.9926	2.97186
1233											1.11792	1.47246	2.49122	1.9926	2.97186
1234											1.11792	1.47246	2.49122	1.9926	2.97186
1235											1.11792	1.47246	2.49122	1.9926	2.97186
1236											1.11792	1.47246	2.49122	1.9926	2.97186
1237											1.11792	1.47246	2.49122	1.9926	2.97186
1238											1.11792	1.47246	2.49122	1.9926	2.97186
1239											1.11792	1.47246	2.49122	1.9926	2.97186
1240											1.11792	1.47246	2.49122	1.9926	2.92958
1241											1.11792	1.47246	2.49122	1.74793	2.91873
1242											1.11792	1.47246	2.49122	1.74793	2.91873
1243											1.11792	1.47246	2.49122	1.74365	2.91873
1244											1.11792	1.47246	2.49122	1.74365	2.91873
1245											1.11792	1.47246	2.49122	1.74365	2.91873
1246											1.11792	1.47246	2.49122	1.74365	2.91873
1247											1.11792	1.47246	2.49122	1.74361	2.91873
1248											1.11792	1.47246	2.49122	1.74361	2.91873
1249											1.11792	1.47246	2.49122	1.74361	2.91873
1250											1.11792	1.47246	2.49122	1.74361	2.91873
1251											1.11792	1.47246	2.49122	1.74361	2.91873
1252											1.11792	1.47246	2.49122	1.74361	2.91873
1253											1.11792	1.47246	2.49122	1.74361	2.91873
1254											1.11792	1.47246	2.49122	1.74361	2.91873
1255											1.11792	1.47246	2.49122	1.74361	2.91873
1256											1.11792	1.47246	2.49122	1.74361	2.91873
1257											1.11792	1.47246	2.49122	1.74361	2.91873
1258											1.11792	1.47246	2.49122	1.74361	2.90599
1259											1.11792	1.47246	2.49122	1.74361	2.90599
1260											1.11792	1.47246	2.49122	1.74361	2.90599
1261											1.05469	0.979852	2.24471	1.24327	2.88103
1262											1.00898	0.979852	2.24471	1.24327	2.88103
1263											0.988908	0.979852	2.24471	1.24327	2.88103
1264											0.988908	0.979852	2.24471	1.24327	2.88103
1265											0.988908	0.979852	2.24471	1.24327	2.88103
1266											0.980574	0.979852	2.24471	1.24207	2.88103
1267											0.974803	0.979852	2.24471	1.24207	2.88103
1268											0.974803	0.979852	2.24471	1.24207	2.88103
1269											0.974803	0.979852	2.24471	1.24207	2.88103
1270											0.974803	0.979852	2.24471	1.24207	2.88103
1271											0.974803	0.979852	2.24471	1.24207	2.88103
1272											0.974803	0.979852	2.24471	1.24207	2.88103
1273											0.974803	0.97813	2.24471	1.23683	2.88056
1274											0.974803	0.972347	2.24471	1.23683	2.87071
1275											0.974803	0.972347	2.24471	1.23683	2.87071
1276											0.974803	0.972347	2.24471	1.23683	2.86778
1277											0.974803	0.972347	2.24471	1.23683	2.86778
1278											0.974803	0.972347	2.24471	1.23683	2.86778
1279											0.974803	0.972347	2.24471	1.23683	2.86778
1280											0.974803	0.972347	2.24471	1.23683	2.86778
1281											0.921313	0.972347	2.24471	0.726385	2.86778
1282											0.889957	0.972347	2.24471	0.697684	2.86778
1283											0.858842	0.972347	2.24471	0.65297	2.86778
1284											0.858842	0.972347	2.24471	0.65297	2.86778
1285											0.811814	0.972347	2.24471	0.646002	2.86778
1286											0.811814	0.972347	2.24471	0.639007	2.86778
1287											0.811814	0.972347	2.24471	0.626692	2.86778
1288											0.811814	0.972347	2.24471	0.626692	2.86778
1289											0.811814	0.972347	2.24471	0.599985	2.86778
1290											0.811814	0.972347	2.24471	0.599985	2.86778
1291											0.811814	0.972347	2.24471	0.5801	2.86778
1292											0.811814	0.972347	2.24471	0.5801	2.86778
1293											0.811814	0.972347	2.24471	0.572819	2.86778
1294											0.811814	0.972347	2.24471	0.572819	2.86778
1295											0.811814	0.972347	2.24471	0.572819	2.86778
1296											0.811814	0.972347	2.24471	0.572819	2.86778
1297											0.811814	0.972347	2.24471	0.572819	2.86778
1298											0.811814	0.972347	2.24471	0.572819	2.86778
1299											0.811814	0.972347	2.24471	0.572819	2.86778
1300											0.811814	0.972347	2.24471	0.572819	2.86778
1301											0.811814	0.657692	2.24471	0.561931	2.86778
1302											0.811814	0.641392	2.24471	0.561931	2.86778
1303											0.811814	0.629144	2.24471	0.524809	2.86778
1304											0.811814	0.629144	2.24471	0.524809	2.86778
1305											0.811814	0.622103	2.24471	0.524809	2.86778
1306											0.811814	0.622103	2.24471	0.524809	2.86778
1307											0.811814	0.622103	2.24471	0.503909	2.86778
1308											0.811814	0.622103	2.24471	0.503909	2.86778
1309											0.811814	0.622103	2.24471	0.503909	2.86778
1310											0.811814	0.622103	2.24471	0.503909	2.86778
1311											0.811814	0.622103	2.24471	0.503909	2.86778
1312											0.811814	0.622103	2.24471	0.503909	2.86778
1313											0.811814	0.622103	2.24471	0.503909	2.86778
1314											0.811814	0.622103	2.24471	0.496262	2.86778
1315											0.811814	0.622103	2.24471	0.496262	2.86778
1316											0.811814	0.615033	2.24471	0.496262	2.86778
1317											0.811814	0.615033	2.24471	0.496262	2.86778
1318											0.811814	0.615033	2.24471	0.496262	2.86778
1319											0.811814	0.615033	2.24471	0.496262	2.86778
1320											0.811814	0.615033	2.24471	0.496262	2.86778
1321											0.811814	0.615033	1.93767	0.328939	2.60682
1322											0.734224	0.615033	1.89437	0.328939	2.60682
1323											0.734224	0.615033	1.88709	0.276139	2.60682
1324											0.734224	0.615033	1.88709	0.276139	2.60682
1325											0.734224	0.615033	1.88709	0.276139	2.60264
1326											0.734224	0.615033	1.88709	0.276139	2.60264
1327											0.734224	0.615033	1.88214	0.276139	2.60264
1328											0.734224	0.615033	1.88214	0.276139	2.60264
1329											0.734224	0.615033	1.88214	0.276139	2.60237
1330											0.734224	0.615033	1.88214	0.276139	2.60237
1331											0.734224	0.615033	1.88214	0.276139	2.60237
1332											0.734224	0.615033	1.88214	0.276139	2.60237
1333											0.734224	0.615033	1.88214	0.276139	2.60237
1334											0.734224	0.615033	1.88214	0.276139	2.60237
1335											0.734224	0.615033	1.88214	0.276139	2.60237
1336											0.734224	0.615033	1.88214	0.276139	2.60237
1337											0.734224	0.615033	1.88214	0.276139	2.60237
1338											0.734224	0.615033	1.88214	0.276139	2.60237
1339											0.734224	0.615033	1.88214	0.276139	2.60237
1340											0.734224	0.615033	1.88214	0.276139	2.60237
1341											0.566514	0.441515	1.65117	0.276139	2.60237
1342											0.566514	0.441515	1.65117	0.276139	2.60237
1343											0.535282	0.441515	1.65117	0.276139	2.60237
1344											0.535282	0.441515	1.65117	0.276139	2.60237
1345											0.535282	0.441515	1.65117	0.276139	2.60237
1346											0.529642	0.433505	1.62469	0.276139	2.60237
1347											0.514648	0.433505	1.62469	0.276139	2.60237
1348											0.514648	0.433505	1.62469	0.276139	2.60237
1349											0.514648	0.433505	1.62469	0.276139	2.60237
1350											0.514648	0.433505	1.62469	0.276139	2.60237
1351											0.514648	0.433505	1.62469	0.276139	2.60237
1352											0.514648	0.433505	1.62469	0.276139	2.60237
1353											0.514648	0.433505	1.62469	0.276139	2.60237
1354											0.514648	0.433505	1.62469	0.276139	2.60237
1355											0.514648	0.433505	1.62469	0.276139	2.60237
1356											0.514648	0.433505	1.62469	0.276139	2.60237
1357											0.514648	0.433505	1.62469	0.276139	2.60237
1358											0.514648	0.433505	1.62469	0.276139	2.60237
1359											0.514648	0.433505	1.62469	0.276139	2.60237
1360											0.514648	0.433505	1.62469	0.276139	2.60237
1361											0.259702	0.433505	1.62469	0.276139	2.06897
1362											0.259702	0.433505	1.62469	0.276139	2.06897
1363											0.259702	0.433505	1.62469	0.276139	2.05565
1364											0.25006	0.433505	1.62469	0.276139	2.05565
1365											0.25006	0.433505	1.62469	0.276139	2.05565
1366											0.25006	0.433505	1.62469	0.276139	2.05565
1367											0.240277	0.433505	1.62469	0.276139	2.05565
1368											0.240277	0.433505	1.62469	0.276139	2.0413
1369											0.240277	0.433505	1.62469	0.276139	2.0413
1370											0.240277	0.433505	1.62469	0.276139	2.0413
1371											0.240277	0.433505	1.62469	0.276139	2.0413
1372											0.240277	0.433505	1.62469	0.276139	2.04105
1373											0.240277	0.433505	1.62469	0.276139	2.04105
1374											0.240277	0.433505	1.62469	0.276139	2.04105
1375											0.240277	0.433505	1.62469	0.276139	2.04105
1376											0.240277	0.433505	1.62469	0.276139	2.04105
1377											0.240277	0.433505	1.62469	0.276139	2.04105
1378											0.240277	0.433505	1.62469	0.276139	2.04105
1379											0.240277	0.433505	1.62469	0.276139	2.04105
1380											0.240277	0.433505	1.62469	0.276139	2.04105
1381											0.240277	0.32574	1.42913	0.239245	2.04105
1382											0.240277	0.298585	1.41257	0.218894	2.04105
1383											0.240277	0.298585	1.41257	0.218894	2.04105
1384											0.240277	0.298585	1.41257	0.177514	2.04105
1385											0.240277	0.298585	1.41257	0.177514	2.04105
1386											0.240277	0.298585	1.41257	0.177514	2.04105
1387											0.240277	0.298585	1.41257	0.177514	2.04105
1388											0.240277	0.289329	1.41257	0.177514	2.04105
1389											0.240277	0.289329	1.40623	0.177514	2.04105
1390											0.240277	0.289329	1.40623	0.177514	2.04105
1391											0.240277	0.289329	1.40623	0.177514	2.04105
1392											0.240277	0.289329	1.40623	0.177514	2.04105
1393											0.240277	0.289329	1.40623	0.177514	2.04105
1394											0.240277	0.289329	1.40623	0.177514	2.04105
1395											0.240277	0.289329	1.40623	0.177514	2.04105
1396											0.240277	0.289329	1.40623	0.177514	2.04105
1397											0.240277	0.289329	1.40623	0.177514	2.04105
1398											0.240277	0.289329	1.40623	0.177514	2.04105
1399											0.240277	0.289329	1.40623	0.177514	2.04105
1400											0.240277	0.289329	1.40623	0.177514	2.04105
1401											0.210361	0.289329	1.40623	0.177514	2.04105
1402											0.199674	0.289329	1.40623	0.128711	2.04105
1403											0.199674	0.289329	1.40623	0.128711	2.04105
1404											0.199674	0.289329	1.40623	0.128711	2.04105
1405											0.199674	0.289329	1.40623	0.128711	2.04105
1406											0.199674	0.289329	1.40623	0.128711	2.04105
1407											0.165965	0.289329	1.40623	0.128711	2.04105
1408											0.154034	0.289329	1.40623	0.128711	2.04105
1409											0.154034	0.289329	1.40623	0.128711	2.04105
1410											0.154034	0.289329	1.40623	0.12675	2.04105
1411											0.154034	0.289329	1.40623	0.12675	2.04105
1412											0.154034	0.289329	1.40623	0.12675	2.04105
1413											0.154034	0.289329	1.40623	0.100527	2.04105
1414											0.154034	0.289329	1.40623	0.100527	2.04105
1415											0.154034	0.289329	1.40623	0.100527	2.04105
1416											0.154034	0.289329	1.40623	0.100527	2.04105
1417											0.154034	0.289329	1.40623	0.100527	2.04105
1418											0.154034	0.289329	1.40623	0.100527	2.04105
1419											0.154034	0.289329	1.40623	0.100527	2.04105
1420											0.154034	0.289329	1.40623	0.100527	2.04105
1421											0.154034	0.289329	1.40623	0.100527	1.77378
1422											0.154034	0.289329	1.40623	0.100527	1.71978
1423											0.154034	0.289329	1.40623	0.100527	1.71978
1424											0.154034	0.289329	1.39259	0.100527	1.71978
1425											0.154034	0.289329	1.39259	0.100527	1.71978
1426											0.154034	0.289329	1.39259	0.100527	1.71978
1427											0.154034	0.289329	1.39226	0.100527	1.71978
1428											0.154034	0.289329	1.39226	0.100527	1.71978
1429											0.154034	0.289329	1.39226	0.100527	1.71978
1430											0.154034	0.289329	1.39226	0.100527	1.71978
1431											0.154034	0.289329	1.39226	0.100527	1.71978
1432											0.154034	0.289329	1.39226	0.100527	1.71978
1433											0.154034	0.289329	1.38726	0.100527	1.71978
1434											0.154034	0.289329	1.38726	0.100527	1.71978
1435											0.154034	0.289329	1.38726	0.100527	1.71978
1436											0.154034	0.289329	1.38726	0.100527	1.71978
1437											0.154034	0.289329	1.38726	0.100527	1.71978
1438											0.154034	0.289329	1.38726	0.100527	1.71978
1439											0.154034	0.289329	1.38726	0.100527	1.71978
1440											0.154034	0.289329	1.38726	0.100527	1.71978
1441											0.154034	0.289329	1.25266	0.100527	1.71978
1442											0.154034	0.289329	1.25266	0.100527	1.71978
1443											0.141649	0.289329	1.25266	0.100527	1.71978
1444											0.084692	0.289329	1.25266	0.100527	1.71978
1445											0.084692	0.289329	1.24374	0.100527	1.71978
1446											0.084692	0.289329	1.23358	0.100527	1.71978
1447											0.084692	0.289329	1.23358	0.100527	1.71978
1448											0.084692	0.289329	1.23358	0.100527	1.71978
1449											0.084692	0.289329	1.23358	0.100527	1.71978
1450											0.084692	0.289329	1.23358	0.100527	1.71978
1451											0.084692	0.289329	1.23358	0.100527	1.71978
1452											0.084692	0.289329	1.23358	0.100527	1.71978
1453											0.084692	0.289329	1.23358	0.100527	1.71978
1454											0.084692	0.289329	1.23358	0.100527	1.71978
1455											0.084692	0.289329	1.23358	0.100527	1.71978
1456											0.084692	0.289329	1.23358	0.100527	1.71978
1457											0.084692	0.289329	1.23358	0.100527	1.71978
1458											0.084692	0.289329	1.23358	0.100527	1.71978
1459											0.084692	0.289329	1.23358	0.100527	1.71978
1460											0.084692	0.289329	1.23358	0.100527	1.71978
1461											0.0668517	0.289329	0.600045	0.100527	1.35489
1462											0.0668517	0.279959	0.594828	0.100527	1.35489
1463											0.0668517	0.279959	0.585906	0.100527	1.33335
1464											0.0668517	0.279959	0.585906	0.100527	1.33335
1465											0.0668517	0.279959	0.585906	0.100527	1.33335
1466											0.0668517	0.279959	0.566456	0.100527	1.33335
1467											0.0668517	0.279959	0.566456	0.100527	1.33335
1468											0.0668517	0.279959	0.566456	0.100527	1.33335
1469											0.0668517	0.279959	0.566456	0.100527	1.33335
1470											0.0668517	0.279959	0.566456	0.100527	1.33335
1471											0.0668517	0.279959	0.546702	0.100527	1.33335
1472											0.0668517	0.279959	0.546702	0.100527	1.33335
1473											0.0668517	0.279959	0.546702	0.100527	1.33335
1474											0.0668517	0.279959	0.536616	0.100527	1.33335
1475											0.0668517	0.279959	0.536616	0.100527	1.33335
1476											0.0668517	0.279959	0.536616	0.084692	1.33335
1477											0.0668517	0.279959	0.536616	0.084692	1.33335
1478											0.0668517	0.279959	0.536616	0.084692	1.33335
1479											0.0668517	0.279959	0.536616	0.084692	1.33335
1480											0.0668517	0.279959	0.536616	0.084692	1.33335
1481											0.0668517	0.188736	0.536616	0.084692	1.33335
1482											0.0668517	0.188736	0.536616	0.084692	1.33335
1483											0.0668517	0.188736	0.536616	0.084692	1.33335
1484											0.0668517	0.188736	0.536616	0.084692	1.33335
1485											0.0668517	0.188736	0.536616	0.084692	1.33335
1486											0.0668517	0.188736	0.536616	0.084692	1.33335
1487											0.0668517	0.188736	0.536616	0.084692	1.33335
1488											0.0668517	0.165965	0.536616	0.084692	1.33335
1489											0.0668517	0.165965	0.536616	0.084692	1.33335
1490											0.0668517	0.165965	0.536616	0.084692	1.33335
1491											0.0668517	0.165965	0.536616	0.084692	1.33335
1492											0.0668517	0.165965	0.536616	0.084692	1.33335
1493											0.0668517	0.165965	0.536616	0.084692	1.33335
1494											0.0668517	0.165965	0.536616	0.084692	1.33335
1495											0.0668517	0.165965	0.536616	0.084692	1.33335
1496											0.0668517	0.165965	0.536616	0.084692	1.33335
1497											0.0668517	0.165965	0.536616	0.084692	1.33335
1498											0.0668517	0.165965	0.536616	0.084692	1.33335
1499											0.0668517	0.165965	0.536616	0.084692	1.33335
1500											0.0668517	0.165965	0.536616	0.084692	1.33335
1501											0.0668517	0.165965	0.536616	0.084692	1.33335
1502											0.0668517	0.165965	0.536616	0.084692	1.33335
1503											0.0668517	0.165965	0.536616	0.084692	1.33335
1504											0.0668517	0.165965	0.536616	0.084692	1.33335
1505											0.0668517	0.165965	0.536616	0.084692	1.33335
1506											0.0668517	0.165965	0.536616	0.084692	1.33335
1507											0.0668517	0.165965	0.536616	0.084692	1.33335
1508											0.0668517	0.165965	0.536616	0.084692	1.33335
1509											0.0668517	0.165965	0.536616	0.084692	1.33335
1510											0.0668517	0.165965	0.536616	0.084692	1.33335
1511											0.0668517	0.165965	0.536616	0.084692	1.33335
1512											0.0668517	0.165965	0.536616	0.084692	1.33335
1513											0.0668517	0.165965	0.536616	0.084692	1.33335
1514											0.0668517	0.165965	0.536616	0.084692	1.33335
1515											0.0668517	0.165965	0.536616	0.084692	1.33335
1516											0.0668517	0.165965	0.536616	0.084692	1.33335
1517											0.0668517	0.165965	0.536616	0.084692	1.33335
1518											0.0668517	0.165965	0.536616	0.084692	1.33335
1519											0.0668517	0.165965	0.536616	0.084692	1.33335
1520											0.0668517	0.165965	0.536616	0.084692	1.33335
1521											0.0668517	0.165965	0.507801	0.084692	1.31415
1522											0.0668517	0.165965	0.507801	0.084692	1.31415
1523											0.0668517	0.165965	0.507801	0.084692	1.31415
1524											0.0668517	0.165965	0.500451	0.084692	1.31415
1525											0.0668517	0.165965	0.500451	0.084692	1.31415
1526											0.0668517	0.165965	0.480067	0.084692	1.28869
1527											0.0668517	0.165965	0.480067	0.084692	1.28869
1528											0.0668517	0.165965	0.480067	0.084692	1.28869
1529											0.0668517	0.165965	0.480067	0.084692	1.28869
1530											0.0668517	0.165965	0.480067	0.084692	1.27467
1531											0.0668517	0.165965	0.480067	0.084692	1.27467
1532											0.0668517	0.165965	0.480067	0.084692	1.27467
1533											0.0668517	0.165965	0.480067	0.084692	1.27467
1534											0.0668517	0.165965	0.480067	0.084692	1.27467
1535											0.0668517	0.165965	0.480067	0.084692	1.27467
1536											0.0451465	0.165965	0.480067	0.084692	1.27467
1537											0.0451465	0.165965	0.480067	0.084692	1.27467
1538											0.0451465	0.165965	0.446995	0.084692	1.27467
1539											0.0451465	0.165965	0.446995	0.084692	1.27467
1540											0.0451465	0.165965	0.446995	0.084692	1.27467
1541											0.0451465	0.115077	0.42688	0.084692	0.447057
1542											0.0451465	0.115077	0.42688	0.084692	0.447057
1543											0.0451465	0.115077	0.412684	0.084692	0.447057
1544											0.0451465	0.0668517	0.412684	0.084692	0.447057
1545											0.0451465	0.0668517	0.412684	0.084692	0.407298
1546											0.0451465	0.0668517	0.412684	0.084692	0.407298
1547											0.0451465	0.0668517	0.412684	0.084692	0.407298
1548											0.0451465	0.0668517	0.412684	0.084692	0.407298
1549											0.0451465	0.0668517	0.412684	0.084692	0.407298
1550											0.0451465	0.0668517	0.412684	0.084692	0.407298
1551											0.0451465	0.0668517	0.412684	0.084692	0.407298
1552											0.0451465	0.0668517	0.412684	0.084692	0.407298
1553											0.0451465	0.0668517	0.412684	0.084692	0.407298
1554											0.0451465	0.0668517	0.412684	0.0668517	0.399065
1555											0.0451465	0.0668517	0.412684	0.0668517	0.399065
1556											0.0451465	0.0451465	0.412684	0.0668517	0.399065
1557											0.0451465	0.0451465	0.412684	0.0668517	0.399065
1558											0.0451465	0.0451465	0.412684	0.0668517	0.399065
1559											0.0451465	0.0451465	0.412684	0.0668517	0.399065
1560											0.0451465	0.0451465	0.412684	0.0668517	0.399065
1561											0.0451465	0.0451465	0.412684	0.0668517	0.399065
1562											0.0451465	0.0451465	0.412684	0.0668517	0.390456
1563											0.0451465	0.0451465	0.412684	0.0668517	0.367217
1564											0.0451465	0.0451465	0.412684	0.0668517	0.367217
1565											0.0451465	0.0451465	0.412684	0.0668517	0.367217
1566											0.0451465	0.0451465	0.412684	0.0668517	0.367217
1567											0.0451465	0.0451465	0.412684	0.0668517	0.367217
1568											0.0451465	0.0451465	0.412684	0.0668517	0.367217
1569											0.0451465	0.0451465	0.412684	0.0668517	0.367217
1570											0.0451465	0.0451465	0.412684	0.0668517	0.367217
1571											0.0451465	0.0451465	0.412684	0.0668517	0.367217
1572											0.0451465	0.0451465	0.412684	0.0668517	0.367217
1573											0.0451465	0.0451465	0.412684	0.0668517	0.367217
1574											0.0451465	0.0451465	0.412684	0.0668517	0.367217
1575											0.0451465	0.0451465	0.412684	0.0668517	0.367217
1576											0.0451465	0.0451465	0.412684	0.0668517	0.367217
1577											0.0451465	0.0451465	0.412684	0.0668517	0.367217
1578											0.0451465	0.0451465	0.412684	0.0668517	0.367217
1579											0.0451465	0.0451465	0.412684	0.0668517	0.367217
1580											0.0451465	0.0451465	0.412684	0.0668517	0.367217
1581											0.0451465	0.0451465	0.412684	0.0668517	0.367217
1582											0.0451465	0.0451465	0.412684	0.0668517	0.367217
1583											0.0451465	0.0451465	0.412684	0.0668517	0.367217
1584											0.0451465	0.0451465	0.412684	0.0668517	0.367217
1585											0.0451465	0.0451465	0.412684	0.0668517	0.367217
1586											0.0451465	0.0451465	0.412684	0.0668517	0.367217
1587											0.0451465	0.0451465	0.412684	0.0668517	0.367217
1588											0.0451465	0.0451465	0.412684	0.0668517	0.367217
1589											0.0451465	0.0451465	0.412684	0.0668517	0.367217
1590											0.0451465	0.0451465	0.412684	0.0668517	0.367217
1591											0.0451465	0.0451465	0.412684	0.0668517	0.367217
1592											0.0451465	0.0451465	0.412684	0.0668517	0.367217
1593											0.0451465	0.0451465	0.412684	0.0668517	0.367217
1594											0.0451465	0.0451465	0.412684	0.0668517	0.367217
1595											0.0451465	0.0451465	0.412684	0.0668517	0.367217
1596											0.0451465	0.0451465	0.412684	0.0668517	0.367217
1597											0.0451465	0.0451465	0.412684	0.0668517	0.367217
1598											0.0451465	0.0451465	0.412684	0.0668517	0.367217
1599											0.0451465	0.0451465	0.412684	0.0668517	0.367217

## Sheet: d
	UMAP dimension 1	UMAP dimension 2	type
0	13.6028	-0.112797	Initial
1	12.0364	7.19452	Initial
2	-13.7962	10.1175	Initial
3	-13.8106	9.77843	Initial
4	-12.8189	10.1684	Initial
5	-15.2319	11.0949	Initial
6	11.2931	7.55628	Initial
7	-14.1264	10.1533	Initial
8	-13.708	9.64458	Initial
9	11.8878	-1.8832	Initial
10	14.093	6.24301	Initial
11	1.63241	3.15225	Initial
12	-4.39242	7.43962	Initial
13	7.47449	6.09267	Initial
14	1.78129	5.36624	Initial
15	1.89459	9.64127	Initial
16	17.779	1.77906	Initial
17	-4.94084	-7.18719	Initial
18	-13.6545	9.95709	Initial
19	-0.0154113	-3.57679	Initial
20	-13.1641	9.83003	Initial
21	-13.5139	10.1999	Initial
22	3.18374	9.97637	Initial
23	17.0895	4.71895	Initial
24	-13.7749	9.72818	Initial
25	-0.726892	12.7124	Initial
26	-14.2424	10.0836	Initial
27	-14.3576	10.2146	Initial
28	8.2907	12.6963	Initial
29	-13.3891	10.0202	Initial
30	-14.1071	10.1756	Initial
31	-14.1912	9.96886	Initial
32	-13.6286	9.00759	Initial
33	3.8381	-6.86035	Initial
34	8.99231	13.0654	Initial
35	-13.551	9.8686	Initial
36	-4.41221	7.39982	Initial
37	9.42834	5.15192	Initial
38	17.5305	0.70304	Initial
39	8.13428	8.80048	Initial
40	3.16832	9.92832	Initial
41	-2.95041	2.92891	Initial
42	-1.10471	12.1698	Initial
43	-13.093	10.1411	Initial
44	-13.0554	9.36875	Initial
45	3.5249	-8.20903	Initial
46	3.22151	13.5704	Initial
47	-13.4669	9.91606	Initial
48	15.9085	-1.30707	Initial
49	16.7264	6.46038	Initial
50	-13.4001	9.9408	Initial
51	-13.1885	10.2534	Initial
52	4.02854	-3.62334	Initial
53	6.41952	10.2321	Initial
54	-7.1753	10.8982	Initial
55	-9.33512	2.07105	Initial
56	2.73829	17.3388	Initial
57	-13.3538	9.95148	Initial
58	-0.0755294	-3.23792	Initial
59	3.75549	15.8061	Initial
60	-1.35497	12.347	Initial
61	2.47319	-9.67816	Initial
62	-14.7644	11.7986	Initial
63	-16.5903	10.877	Initial
64	11.0214	5.88779	Initial
65	3.91252	16.0252	Initial
66	-3.57153	8.81256	Initial
67	1.99539	9.6446	Initial
68	-15.8404	11.1342	Initial
69	-3.04521	7.02268	Initial
70	-14.0615	9.83001	Initial
71	11.6846	-3.7246	Initial
72	-15.7975	10.377	Initial
73	-14.4215	9.49991	Initial
74	5.7927	9.28302	Initial
75	-13.282	9.96722	Initial
76	11.9313	-1.9316	Initial
77	-13.263	9.79823	Initial
78	-13.6357	9.33386	Initial
79	-14.097	9.97437	Initial
80	13.6462	2.48644	Initial
81	-13.6168	9.77652	Initial
82	5.98288	8.2333	Initial
83	1.44585	6.856	Initial
84	-13.0431	9.57298	Initial
85	-14.9904	11.4308	Initial
86	-0.872795	-1.02327	Initial
87	-16.0195	11.0433	Initial
88	-13.6926	9.80753	Initial
89	-16.3928	10.851	Initial
90	-1.37497	11.6615	Initial
91	-13.2728	9.95742	Initial
92	18.2864	-1.90045	Initial
93	-16.1822	10.8525	Initial
94	3.24318	10.1585	Initial
95	2.75456	9.6477	Initial
96	-14.5819	11.8582	Initial
97	-12.8731	10.1704	Initial
98	-15.328	11.1246	Initial
99	-0.811344	-0.923546	Initial
100	8.05787	8.88412	Initial
101	8.63449	8.22026	Initial
102	0.758329	7.36392	Initial
103	8.5583	8.26633	Initial
104	-13.7456	9.80171	Initial
105	-13.5875	10.0619	Initial
106	2.7299	12.3442	Initial
107	16.6572	8.9569	Initial
108	-1.21503	9.21139	Initial
109	-14.2614	9.95482	Initial
110	13.6585	-0.214054	Initial
111	17.6798	8.90438	Initial
112	-13.2356	9.99235	Initial
113	9.09461	6.51377	Initial
114	-0.159876	15.1477	Initial
115	12.0526	5.87894	Initial
116	17.6838	-3.35443	Initial
117	2.67941	9.58436	Initial
118	7.21883	8.17239	Initial
119	8.89584	11.2249	Initial
120	3.79185	-4.11118	Initial
121	-13.7381	9.8977	Initial
122	-16.249	10.8809	Initial
123	-13.6632	9.78307	Initial
124	-14.1814	9.92066	Initial
125	2.23082	9.62372	Initial
126	-4.16765	-1.47835	Initial
127	-14.9755	9.53718	Initial
128	0.802492	3.31609	Initial
129	-14.4777	10.2565	Initial
130	-13.5591	10.1738	Initial
131	5.74495	-1.62594	Initial
132	-14.3158	9.71909	Initial
133	-14.7579	11.0978	Initial
134	-13.3286	10.0004	Initial
135	-13.6873	9.7269	Initial
136	-9.33501	2.071	Initial
137	-13.768	9.75705	Initial
138	-2.94859	7.07344	Initial
139	-13.3287	9.66349	Initial
140	-13.254	9.85631	Initial
141	-1.70884	-2.98948	Initial
142	-13.6728	9.78643	Initial
143	1.22971	9.71987	Initial
144	0.764587	-7.67898	Initial
145	-0.875913	-1.02354	Initial
146	16.2529	5.30817	Initial
147	-4.18652	14.7048	Initial
148	1.12515	1.98535	Initial
149	-13.4733	10.1269	Initial
150	12.8455	-3.62248	Initial
151	8.91987	7.14409	Initial
152	-14.6505	11.6372	Initial
153	-13.7432	9.33745	Initial
154	4.58397	12.0019	Initial
155	2.01306	-1.76703	Initial
156	-14.1413	9.9541	Initial
157	17.5172	-1.67178	Initial
158	-13.5522	10.1452	Initial
159	2.89948	11.0429	Initial
160	0.837488	9.91927	Initial
161	5.30462	9.59443	Initial
162	2.73808	17.3385	Initial
163	-13.7481	9.48523	Initial
164	5.18916	9.65007	Initial
165	-13.7624	9.75785	Initial
166	-4.938	-7.18732	Initial
167	7.5462	6.07457	Initial
168	-16.1699	10.7222	Initial
169	-13.1189	9.28884	Initial
170	16.434	16.7362	Initial
171	6.28173	8.51629	Initial
172	-1.86052	14.5347	Initial
173	13.9823	6.35248	Initial
174	-13.5598	9.88787	Initial
175	-13.7519	9.92195	Initial
176	7.58038	6.26136	Initial
177	-13.0203	9.82045	Initial
178	-13.9184	9.73032	Initial
179	9.93457	7.08865	Initial
180	-13.2803	9.85745	Initial
181	-4.4097	7.41483	Initial
182	-14.4844	11.7641	Initial
183	-13.4445	10.1603	Initial
184	-13.3124	9.40936	Initial
185	-1.32704	11.8059	Initial
186	14.2045	5.91404	Initial
187	-13.6696	9.98667	Initial
188	-0.880662	12.3075	Initial
189	9.92424	6.96056	Initial
190	3.25917	10.0116	Initial
191	10.2246	5.25751	Initial
192	-5.60106	-2.00166	Initial
193	-16.2174	10.842	Initial
194	-13.7538	10.1276	Initial
195	8.13809	8.77326	Initial
196	2.48001	9.65159	Initial
197	3.87342	-3.97182	Initial
198	-0.00566471	0.613311	Initial
199	-0.768049	12.1696	Initial
200	8.78036	15.6539	DANTE
201	8.78041	15.6537	DANTE
202	8.78037	15.6539	DANTE
203	8.78032	15.6539	DANTE
204	8.78023	15.654	DANTE
205	8.78019	15.654	DANTE
206	8.78019	15.6539	DANTE
207	17.6789	10.9239	DANTE
208	17.6815	10.9238	DANTE
209	17.683	10.9274	DANTE
210	17.679	10.9237	DANTE
211	17.6786	10.9235	DANTE
212	17.6789	10.9236	DANTE
213	18.0397	13.8522	DANTE
214	10.27	18.7006	DANTE
215	10.2699	18.7007	DANTE
216	10.2697	18.7008	DANTE
217	10.2698	18.701	DANTE
218	10.2698	18.7009	DANTE
219	10.268	18.6997	DANTE
220	10.2697	18.7009	DANTE
221	18.8282	12.2273	DANTE
222	18.8284	12.2278	DANTE
223	18.8283	12.2277	DANTE
224	18.8282	12.2277	DANTE
225	18.8276	12.2258	DANTE
226	18.8281	12.2274	DANTE
227	18.8281	12.2271	DANTE
228	-9.63786	4.69587	DANTE
229	-9.63794	4.69585	DANTE
230	-9.63926	4.69872	DANTE
231	-9.63667	4.69832	DANTE
232	-9.63734	4.69635	DANTE
233	-9.63783	4.69579	DANTE
234	-9.63519	4.68635	DANTE
235	17.6149	-4.60446	DANTE
236	17.6149	-4.60435	DANTE
237	17.615	-4.60446	DANTE
238	17.615	-4.60488	DANTE
239	17.6151	-4.60479	DANTE
240	17.615	-4.60699	DANTE
241	17.6151	-4.60527	DANTE
242	10.2588	-9.05668	DANTE
243	10.2555	-9.05377	DANTE
244	10.2573	-9.05504	DANTE
245	10.2576	-9.0554	DANTE
246	10.2575	-9.05564	DANTE
247	10.2576	-9.05582	DANTE
248	10.2575	-9.05566	DANTE
249	-8.18279	-2.78897	DANTE
250	-8.1828	-2.78886	DANTE
251	-8.18307	-2.78923	DANTE
252	-8.18466	-2.79177	DANTE
253	-8.18323	-2.78965	DANTE
254	-8.18334	-2.7896	DANTE
255	-8.18388	-2.78981	DANTE
256	-1.44945	-5.44622	DANTE
257	-1.44957	-5.44615	DANTE
258	-1.44973	-5.44636	DANTE
259	-1.45051	-5.4436	DANTE
260	-1.45029	-5.4456	DANTE
261	-1.44985	-5.44621	DANTE
262	17.68	10.9253	DANTE
263	-1.70818	-9.44266	DANTE
264	-1.70833	-9.44279	DANTE
265	-1.70834	-9.44278	DANTE
266	-1.70837	-9.44284	DANTE
267	-1.70833	-9.44288	DANTE
268	-1.70833	-9.4429	DANTE
269	17.6799	10.9244	DANTE
270	8.92025	-5.28769	DANTE
271	8.92013	-5.28806	DANTE
272	8.92099	-5.2893	DANTE
273	8.92025	-5.28843	DANTE
274	8.92035	-5.28848	DANTE
275	8.9203	-5.2866	DANTE
276	17.679	10.9236	DANTE
277	0.932046	-4.84661	DANTE
278	0.931749	-4.84678	DANTE
279	0.931962	-4.8466	DANTE
280	0.93243	-4.84672	DANTE
281	0.932083	-4.84673	DANTE
282	0.932004	-4.84715	DANTE
283	0.932167	-4.84671	DANTE
284	-6.63659	14.4109	DANTE
285	-6.63652	14.4109	DANTE
286	-6.63664	14.4108	DANTE
287	-6.63667	14.4109	DANTE
288	-6.63677	14.4108	DANTE
289	-6.63669	14.4109	DANTE
290	-6.6367	14.4109	DANTE
291	-5.16925	-5.91674	DANTE
292	-5.16936	-5.91684	DANTE
293	-5.16944	-5.91696	DANTE
294	-5.16947	-5.91683	DANTE
295	-5.16918	-5.91716	DANTE
296	-5.16928	-5.91709	DANTE
297	-5.16922	-5.91765	DANTE
298	9.35469	18.668	DANTE
299	9.3547	18.668	DANTE
300	9.35473	18.6681	DANTE
301	9.35475	18.6681	DANTE
302	9.35474	18.6682	DANTE
303	9.35486	18.6682	DANTE
304	17.6788	10.9234	DANTE
305	9.03711	-8.76246	DANTE
306	9.03703	-8.76253	DANTE
307	9.0371	-8.76264	DANTE
308	9.03731	-8.76236	DANTE
309	9.03703	-8.76283	DANTE
310	9.03726	-8.76255	DANTE
311	9.03693	-8.76416	DANTE
312	11.8923	15.7246	DANTE
313	11.8922	15.7251	DANTE
314	11.8918	15.7256	DANTE
315	11.8919	15.7251	DANTE
316	11.892	15.7252	DANTE
317	11.8918	15.7255	DANTE
318	11.8946	15.7296	DANTE
319	11.9101	15.7043	DANTE
320	11.9102	15.7044	DANTE
321	11.9102	15.7044	DANTE
322	11.9102	15.7045	DANTE
323	11.9102	15.7045	DANTE
324	11.9086	15.7038	DANTE
325	17.6785	10.9235	DANTE
326	17.6959	10.948	DANTE
327	17.6965	10.947	DANTE
328	17.6958	10.9476	DANTE
329	17.695	10.9473	DANTE
330	17.6947	10.9476	DANTE
331	17.6873	10.9355	DANTE
332	17.6957	10.9481	DANTE
333	-7.22906	5.64179	DANTE
334	-7.22924	5.64212	DANTE
335	-7.22972	5.64248	DANTE
336	-7.22929	5.64192	DANTE
337	-7.22953	5.64228	DANTE
338	-7.22945	5.6421	DANTE
339	-7.23129	5.64407	DANTE
340	-2.42994	-8.10879	DANTE
341	-2.43043	-8.10932	DANTE
342	-2.42975	-8.1092	DANTE
343	-2.42988	-8.10908	DANTE
344	-2.43294	-8.10652	DANTE
345	-2.43021	-8.1089	DANTE
346	-7.23062	5.64361	DANTE
347	-9.77945	5.65716	DANTE
348	-9.77943	5.65711	DANTE
349	-9.77946	5.65711	DANTE
350	-9.77946	5.65711	DANTE
351	-9.77944	5.65714	DANTE
352	-9.77945	5.6571	DANTE
353	-9.77939	5.65701	DANTE
354	18.0394	13.853	DANTE
355	18.0407	13.8535	DANTE
356	18.0401	13.8526	DANTE
357	18.0402	13.8526	DANTE
358	18.0402	13.8526	DANTE
359	18.0403	13.8526	DANTE
360	-2.43025	-8.10885	DANTE
361	9.56561	1.6828	DANTE
362	9.56663	1.68468	DANTE
363	9.5665	1.68479	DANTE
364	9.56616	1.68479	DANTE
365	9.56657	1.68464	DANTE
366	9.56621	1.68475	DANTE
367	-2.43014	-8.10909	DANTE
368	4.02074	-8.21174	DANTE
369	4.02174	-8.21257	DANTE
370	4.0193	-8.21252	DANTE
371	4.02021	-8.21268	DANTE
372	4.02121	-8.2131	DANTE
373	4.02127	-8.21302	DANTE
374	4.01643	-8.21071	DANTE
375	-6.15879	12.2755	DANTE
376	-6.15888	12.2755	DANTE
377	-6.1589	12.2755	DANTE
378	-6.15897	12.2755	DANTE
379	-6.15895	12.2756	DANTE
380	-6.15901	12.2756	DANTE
381	-1.11853	-9.74761	DANTE
382	-1.11862	-9.74769	DANTE
383	-1.11863	-9.74775	DANTE
384	-1.11865	-9.74779	DANTE
385	-1.1189	-9.74721	DANTE
386	-1.12176	-9.74011	DANTE
387	-1.11924	-9.74657	DANTE
388	-1.1191	-9.74687	DANTE
389	14.1411	-8.56266	DANTE
390	14.1413	-8.56285	DANTE
391	14.1415	-8.5633	DANTE
392	14.146	-8.56613	DANTE
393	14.1419	-8.56357	DANTE
394	14.1419	-8.56345	DANTE
395	14.1415	-8.56326	DANTE
396	-2.58501	-2.51292	DANTE
397	-2.58799	-2.52165	DANTE
398	-2.57864	-2.49935	DANTE
399	-2.60748	-2.52168	DANTE
400	-2.59532	-2.52169	DANTE
401	-2.59501	-2.52228	DANTE
402	-2.58514	-2.52155	DANTE
403	1.57114	-2.61566	DANTE
404	1.57392	-2.6189	DANTE
405	1.54872	-2.59422	DANTE
406	1.57629	-2.61527	DANTE
407	1.57637	-2.61537	DANTE
408	1.57577	-2.615	DANTE
409	1.57501	-2.61712	DANTE
410	4.75847	17.1192	DANTE
411	4.75844	17.1192	DANTE
412	4.75845	17.1196	DANTE
413	4.75816	17.1195	DANTE
414	4.75789	17.1197	DANTE
415	4.75805	17.12	DANTE
416	-2.61585	-2.52607	DANTE
417	15.806	7.32628	DANTE
418	15.807	7.32659	DANTE
419	15.8083	7.32672	DANTE
420	15.8092	7.32604	DANTE
421	15.8083	7.32593	DANTE
422	15.8096	7.3257	DANTE
423	-2.44626	-2.50249	DANTE
424	-4.23915	10.8351	DANTE
425	-4.23934	10.8353	DANTE
426	-4.23925	10.8353	DANTE
427	-4.23932	10.8349	DANTE
428	-4.24005	10.8352	DANTE
429	-4.23963	10.8356	DANTE
430	-4.23949	10.8354	DANTE
431	-2.60814	-2.53925	DANTE
432	-2.60768	-2.53929	DANTE
433	-2.60907	-2.54012	DANTE
434	-2.60883	-2.53979	DANTE
435	-2.60886	-2.53984	DANTE
436	-2.60939	-2.54	DANTE
437	-2.61423	-2.53841	DANTE
438	-2.72041	-2.52206	DANTE
439	-2.72366	-2.52191	DANTE
440	-2.72396	-2.5215	DANTE
441	-2.72452	-2.5217	DANTE
442	-2.72221	-2.52272	DANTE
443	-2.72209	-2.52525	DANTE
444	-2.67295	-2.52753	DANTE
445	10.5079	-7.13382	DANTE
446	10.5078	-7.13384	DANTE
447	10.5085	-7.13329	DANTE
448	10.5132	-7.12875	DANTE
449	10.5094	-7.13301	DANTE
450	10.5091	-7.13292	DANTE
451	10.5101	-7.13155	DANTE
452	-2.39793	-2.48707	DANTE
453	-2.39821	-2.48768	DANTE
454	-2.39663	-2.48783	DANTE
455	-2.39597	-2.48873	DANTE
456	-2.34545	-2.4741	DANTE
457	-2.39521	-2.48692	DANTE
458	-2.3984	-2.48647	DANTE
459	17.788	7.56883	DANTE
460	17.7887	7.56889	DANTE
461	17.7891	7.56883	DANTE
462	17.789	7.56905	DANTE
463	17.7893	7.56954	DANTE
464	17.7892	7.56914	DANTE
465	17.789	7.56908	DANTE
466	-2.50437	-2.35922	DANTE
467	-2.50416	-2.35936	DANTE
468	-2.50381	-2.35894	DANTE
469	-2.50369	-2.35832	DANTE
470	-2.50743	-2.36296	DANTE
471	-2.49242	-2.35206	DANTE
472	2.19008	18.6309	DANTE
473	-0.485913	2.04413	DANTE
474	-0.486209	2.04508	DANTE
475	-0.486713	2.04382	DANTE
476	-0.486209	2.04392	DANTE
477	-0.486295	2.04489	DANTE
478	-0.486345	2.04403	DANTE
479	-0.48629	2.04475	DANTE
480	-7.52247	8.76463	DANTE
481	-7.5226	8.76431	DANTE
482	-7.52318	8.76481	DANTE
483	-7.52283	8.76493	DANTE
484	-7.52265	8.76489	DANTE
485	-7.52284	8.76484	DANTE
486	-7.52247	8.76499	DANTE
487	-0.885303	18.7144	DANTE
488	-0.885065	18.7146	DANTE
489	-0.885312	18.7146	DANTE
490	-0.885362	18.7146	DANTE
491	-0.885378	18.7146	DANTE
492	-0.885381	18.7147	DANTE
493	-0.885252	18.7146	DANTE
494	4.46763	13.2875	DANTE
495	4.47403	13.2916	DANTE
496	4.46455	13.286	DANTE
497	4.46577	13.2861	DANTE
498	4.46611	13.287	DANTE
499	4.46646	13.285	DANTE
500	4.46583	13.2858	DANTE
501	16.2424	-5.36373	DANTE
502	16.241	-5.36288	DANTE
503	16.2407	-5.36266	DANTE
504	16.2398	-5.36389	DANTE
505	16.2403	-5.3638	DANTE
506	16.2311	-5.36895	DANTE
507	16.2383	-5.36491	DANTE
508	9.57808	16.7342	DANTE
509	9.57688	16.7342	DANTE
510	9.57772	16.7342	DANTE
511	9.57742	16.7341	DANTE
512	9.57623	16.7331	DANTE
513	9.57736	16.7342	DANTE
514	9.57781	16.7341	DANTE
515	2.18995	18.631	DANTE
516	2.18989	18.6312	DANTE
517	2.18985	18.6311	DANTE
518	2.18791	18.6322	DANTE
519	2.18894	18.6305	DANTE
520	2.18908	18.631	DANTE
521	-7.52282	8.76502	DANTE
522	20.249	2.99475	DANTE
523	20.2478	2.99484	DANTE
524	20.2486	2.99401	DANTE
525	20.248	2.99455	DANTE
526	20.2482	2.99431	DANTE
527	20.2483	2.9948	DANTE
528	2.18959	18.6317	DANTE
529	1.16622	15.8169	DANTE
530	1.16087	15.8119	DANTE
531	1.16081	15.8119	DANTE
532	1.16104	15.8119	DANTE
533	1.1609	15.8122	DANTE
534	1.16128	15.812	DANTE
535	1.16099	15.8119	DANTE
536	4.28163	9.92926	DANTE
537	4.28471	9.93146	DANTE
538	4.28519	9.9281	DANTE
539	4.28313	9.92689	DANTE
540	4.27864	9.925	DANTE
541	4.28252	9.92731	DANTE
542	4.27987	9.93411	DANTE
543	8.86699	13.9992	DANTE
544	8.86731	14.0003	DANTE
545	8.86696	13.9992	DANTE
546	8.86707	13.9991	DANTE
547	8.86546	13.9927	DANTE
548	8.86673	13.9984	DANTE
549	8.86694	13.9997	DANTE
550	8.77781	13.9543	DANTE
551	8.77779	13.957	DANTE
552	8.77753	13.9562	DANTE
553	8.77593	13.9579	DANTE
554	8.77731	13.9571	DANTE
555	8.7779	13.9646	DANTE
556	1.48546	17.3496	DANTE
557	-7.61373	-2.00548	DANTE
558	-7.61381	-2.00551	DANTE
559	-7.61371	-2.00556	DANTE
560	-7.61348	-2.00503	DANTE
561	-7.61376	-2.0055	DANTE
562	-7.61371	-2.0055	DANTE
563	-7.61382	-2.00551	DANTE
564	15.3485	6.37886	DANTE
565	15.349	6.37926	DANTE
566	15.3489	6.37946	DANTE
567	15.3485	6.37934	DANTE
568	15.3475	6.379	DANTE
569	15.3504	6.38447	DANTE
570	15.3463	6.37701	DANTE
571	0.331107	17.3279	DANTE
572	0.331133	17.3279	DANTE
573	0.331049	17.3283	DANTE
574	0.330998	17.3281	DANTE
575	0.331286	17.328	DANTE
576	0.331121	17.328	DANTE
577	0.330845	17.328	DANTE
578	9.70624	1.34876	DANTE
579	9.70635	1.34879	DANTE
580	9.70614	1.34698	DANTE
581	9.7061	1.34937	DANTE
582	9.70199	1.35519	DANTE
583	9.70501	1.34954	DANTE
584	1.16112	15.8119	DANTE
585	5.68312	16.0894	DANTE
586	5.67814	16.0871	DANTE
587	5.68198	16.0908	DANTE
588	5.68239	16.0891	DANTE
589	5.68335	16.0882	DANTE
590	5.68246	16.0897	DANTE
591	5.6821	16.0852	DANTE
592	5.67024	16.0928	DANTE
593	5.67375	16.0912	DANTE
594	5.64552	16.1227	DANTE
595	5.67238	16.0963	DANTE
596	5.67425	16.0937	DANTE
597	5.67204	16.0961	DANTE
598	5.6725	16.0943	DANTE
599	-4.33924	-3.60389	DANTE
600	-4.3393	-3.60318	DANTE
601	-4.33995	-3.60465	DANTE
602	-4.33821	-3.6097	DANTE
603	-4.33969	-3.60457	DANTE
604	-4.33934	-3.60463	DANTE
605	4.28386	9.9279	DANTE
606	-3.55029	-9.62451	DANTE
607	-3.55029	-9.62452	DANTE
608	-3.55034	-9.62458	DANTE
609	-3.55035	-9.62461	DANTE
610	-3.55044	-9.62469	DANTE
611	-3.55043	-9.62468	DANTE
612	-3.55043	-9.62469	DANTE
613	1.48403	-10.9687	DANTE
614	1.48407	-10.9688	DANTE
615	1.48353	-10.9705	DANTE
616	1.48387	-10.9692	DANTE
617	1.48389	-10.9692	DANTE
618	1.48395	-10.9693	DANTE
619	1.4839	-10.9693	DANTE
620	3.72189	21.1741	DANTE
621	3.7213	21.1753	DANTE
622	3.72177	21.1744	DANTE
623	3.71735	21.1819	DANTE
624	3.72142	21.175	DANTE
625	3.72133	21.1753	DANTE
626	5.93792	18.0007	DANTE
627	12.3324	-6.77161	DANTE
628	12.3325	-6.77158	DANTE
629	12.3328	-6.77202	DANTE
630	12.3326	-6.77179	DANTE
631	12.3332	-6.77171	DANTE
632	12.3333	-6.77106	DANTE
633	12.3341	-6.77393	DANTE
634	-9.86954	-3.05989	DANTE
635	-9.86965	-3.05993	DANTE
636	-9.86968	-3.05997	DANTE
637	-9.86971	-3.05997	DANTE
638	-9.86972	-3.05999	DANTE
639	-9.86972	-3.06	DANTE
640	-9.86974	-3.06004	DANTE
641	1.48774	17.3629	DANTE
642	1.48528	17.3643	DANTE
643	1.48575	17.362	DANTE
644	1.48478	17.3635	DANTE
645	1.48524	17.3631	DANTE
646	1.48605	17.3626	DANTE
647	1.48521	17.3622	DANTE
648	1.5182	17.4774	DANTE
649	1.51914	17.4789	DANTE
650	1.52042	17.4805	DANTE
651	1.51827	17.4778	DANTE
652	1.51647	17.4769	DANTE
653	1.51887	17.4791	DANTE
654	1.53744	17.4988	DANTE
655	2.31856	20.4401	DANTE
656	2.31856	20.4402	DANTE
657	2.31853	20.4402	DANTE
658	2.30921	20.4409	DANTE
659	2.31781	20.4403	DANTE
660	2.31708	20.4403	DANTE
661	2.31844	20.4403	DANTE
662	7.88116	-1.75629	DANTE
663	7.88141	-1.75619	DANTE
664	7.87629	-1.75562	DANTE
665	7.87596	-1.7549	DANTE
666	7.87792	-1.75613	DANTE
667	7.88014	-1.75307	DANTE
668	1.1608	15.8121	DANTE
669	5.93882	17.9993	DANTE
670	5.93792	18.0019	DANTE
671	5.93752	18.0014	DANTE
672	5.93681	18.0042	DANTE
673	5.93738	18.0019	DANTE
674	5.93737	18.0021	DANTE
675	7.87855	-1.75848	DANTE
676	-5.42686	1.33645	DANTE
677	-5.4277	1.33707	DANTE
678	-5.42982	1.3372	DANTE
679	-5.43128	1.33785	DANTE
680	-5.42911	1.33615	DANTE
681	-5.42971	1.33612	DANTE
682	1.16135	15.8132	DANTE
683	17.3463	-0.541855	DANTE
684	17.3463	-0.541837	DANTE
685	17.3463	-0.54185	DANTE
686	17.3464	-0.541913	DANTE
687	17.3465	-0.541735	DANTE
688	17.3465	-0.541977	DANTE
689	5.93589	18.0038	DANTE
690	18.0511	6.66242	DANTE
691	18.0509	6.66239	DANTE
692	18.051	6.66241	DANTE
693	18.0511	6.66241	DANTE
694	18.0512	6.66242	DANTE
695	18.0512	6.66261	DANTE
696	18.0512	6.66247	DANTE
697	3.04044	20.3925	DANTE
698	3.04032	20.3926	DANTE
699	3.03775	20.3898	DANTE
700	3.03998	20.3925	DANTE
701	3.03998	20.3924	DANTE
702	3.03994	20.3925	DANTE
703	3.03991	20.3924	DANTE
704	10.8214	-3.72419	DANTE
705	10.8223	-3.724	DANTE
706	10.8215	-3.72433	DANTE
707	10.8216	-3.72435	DANTE
708	10.8213	-3.72551	DANTE
709	10.8219	-3.72469	DANTE
710	10.8216	-3.72459	DANTE
711	14.3542	17.1324	DANTE
712	14.3515	17.1328	DANTE
713	14.3516	17.134	DANTE
714	14.3514	17.1334	DANTE
715	14.3514	17.1332	DANTE
716	14.3516	17.1334	DANTE
717	14.3514	17.1336	DANTE
718	9.89226	17.1322	DANTE
719	9.89265	17.1317	DANTE
720	9.89266	17.1317	DANTE
721	9.89261	17.1317	DANTE
722	9.89244	17.1317	DANTE
723	9.89272	17.1318	DANTE
724	9.39788	14.96	DANTE
725	-3.88827	2.00274	DANTE
726	-3.88899	2.00249	DANTE
727	-3.88923	2.00256	DANTE
728	-3.8889	2.00257	DANTE
729	-3.88941	2.00263	DANTE
730	-3.88938	2.00268	DANTE
731	-3.89076	2.00297	DANTE
732	15.171	5.907	DANTE
733	15.1712	5.90706	DANTE
734	15.1714	5.90689	DANTE
735	15.1713	5.90652	DANTE
736	15.1693	5.90896	DANTE
737	15.171	5.90724	DANTE
738	15.1711	5.90762	DANTE
739	9.39494	14.9638	DANTE
740	9.39642	14.9638	DANTE
741	9.39674	14.964	DANTE
742	9.39631	14.9639	DANTE
743	9.39714	14.9642	DANTE
744	9.39942	14.9643	DANTE
745	17.3465	-0.541977	DANTE
746	12.556	-3.39436	DANTE
747	12.5749	-3.41168	DANTE
748	12.5673	-3.40525	DANTE
749	12.5713	-3.40797	DANTE
750	12.5629	-3.39912	DANTE
751	12.5663	-3.40439	DANTE
752	5.93744	18.0022	DANTE
753	-1.29802	-6.52461	DANTE
754	-1.2734	-6.54807	DANTE
755	-1.27358	-6.54852	DANTE
756	-1.27281	-6.55016	DANTE
757	-1.27043	-6.55143	DANTE
758	-1.27551	-6.54743	DANTE
759	-1.24162	-6.57667	DANTE
760	20.5988	2.36018	DANTE
761	20.5993	2.36044	DANTE
762	20.5993	2.36054	DANTE
763	20.5999	2.36021	DANTE
764	20.5994	2.3603	DANTE
765	20.6011	2.36143	DANTE
766	20.5997	2.36045	DANTE
767	-5.83702	-1.08015	DANTE
768	-5.83702	-1.08042	DANTE
769	-5.83849	-1.08059	DANTE
770	-5.84293	-1.0883	DANTE
771	-5.83835	-1.08117	DANTE
772	-5.83974	-1.08151	DANTE
773	-1.37298	-6.46797	DANTE
774	-1.4793	-6.36329	DANTE
775	-1.4781	-6.36402	DANTE
776	-1.47632	-6.36382	DANTE
777	-1.50504	-6.34064	DANTE
778	-1.49182	-6.35491	DANTE
779	-1.48077	-6.36262	DANTE
780	-1.49638	-6.34344	DANTE
781	-1.39655	-6.47504	DANTE
782	-1.39652	-6.47478	DANTE
783	-1.39586	-6.47721	DANTE
784	-1.39746	-6.4761	DANTE
785	-1.39972	-6.47832	DANTE
786	-1.39901	-6.47751	DANTE
787	-1.39492	-6.47467	DANTE
788	16.6087	12.1895	DANTE
789	16.6088	12.1892	DANTE
790	16.6088	12.1896	DANTE
791	16.6088	12.1896	DANTE
792	16.6116	12.1671	DANTE
793	16.6098	12.1878	DANTE
794	12.5824	-3.41968	DANTE
795	12.5219	-3.36475	DANTE
796	12.5193	-3.36007	DANTE
797	12.522	-3.36345	DANTE
798	12.5284	-3.3692	DANTE
799	12.5139	-3.35621	DANTE
800	12.505	-3.34573	DANTE
801	12.5838	-3.41978	DANTE
802	12.7209	-3.56311	DANTE
803	12.7461	-3.58857	DANTE
804	12.7061	-3.54766	DANTE
805	12.7066	-3.54761	DANTE
806	12.7063	-3.54722	DANTE
807	12.7081	-3.54923	DANTE
808	12.7161	-3.55296	DANTE
809	12.8283	-3.60439	DANTE
810	12.8267	-3.60386	DANTE
811	12.8376	-3.61433	DANTE
812	12.841	-3.61718	DANTE
813	12.8309	-3.60806	DANTE
814	12.8319	-3.60883	DANTE
815	12.8311	-3.61044	DANTE
816	13.0086	-3.74979	DANTE
817	13.0096	-3.75063	DANTE
818	13.0148	-3.7563	DANTE
819	13.0089	-3.75078	DANTE
820	13.0091	-3.75055	DANTE
821	13.0101	-3.7505	DANTE
822	13.0138	-3.75336	DANTE
823	-2.34989	10.729	DANTE
824	-2.34951	10.7333	DANTE
825	-2.34936	10.7333	DANTE
826	-2.34952	10.7335	DANTE
827	-2.3501	10.7334	DANTE
828	-2.35112	10.7322	DANTE
829	-2.34918	10.734	DANTE
830	-10.3775	0.219213	DANTE
831	-10.379	0.218738	DANTE
832	-10.3768	0.220303	DANTE
833	-10.3786	0.218182	DANTE
834	-10.3764	0.239058	DANTE
835	-10.3791	0.219614	DANTE
836	12.6925	-3.53184	DANTE
837	18.196	-0.685635	DANTE
838	18.1954	-0.687014	DANTE
839	18.1954	-0.686177	DANTE
840	18.19	-0.686325	DANTE
841	18.195	-0.686217	DANTE
842	18.1961	-0.687593	DANTE
843	-10.3776	0.219684	DANTE
844	12.9103	17.0996	DANTE
845	12.91	17.0996	DANTE
846	12.9088	17.0997	DANTE
847	12.91	17.0997	DANTE
848	12.9105	17.0997	DANTE
849	12.9103	17.0996	DANTE
850	12.6563	-3.487	DANTE
851	18.4965	6.17356	DANTE
852	18.4941	6.17018	DANTE
853	18.4956	6.17133	DANTE
854	18.4946	6.17073	DANTE
855	18.4974	6.17403	DANTE
856	18.4953	6.17221	DANTE
857	12.8268	-3.60446	DANTE
858	3.15514	18.5287	DANTE
859	3.1551	18.5257	DANTE
860	3.1562	18.5266	DANTE
861	3.15636	18.5269	DANTE
862	3.15667	18.5273	DANTE
863	3.15617	18.5269	DANTE
864	-10.3904	0.21432	DANTE
865	-6.75203	0.940996	DANTE
866	-6.75263	0.941167	DANTE
867	-6.75244	0.941176	DANTE
868	-6.75171	0.940906	DANTE
869	-6.75002	0.937715	DANTE
870	-6.75179	0.94047	DANTE
871	-6.75299	0.939479	DANTE
872	-6.00603	-0.254436	DANTE
873	-6.00565	-0.254473	DANTE
874	-6.00608	-0.254047	DANTE
875	-5.98752	-0.253937	DANTE
876	-6.00456	-0.254402	DANTE
877	-6.00439	-0.25444	DANTE
878	-10.3682	0.220932	DANTE
879	11.9669	-10.5202	DANTE
880	11.9668	-10.5201	DANTE
881	11.9669	-10.5202	DANTE
882	11.967	-10.5204	DANTE
883	11.9671	-10.5206	DANTE
884	11.9674	-10.5205	DANTE
885	11.9664	-10.5212	DANTE
886	-2.69794	16.5974	DANTE
887	-2.69806	16.5974	DANTE
888	-2.6979	16.5974	DANTE
889	-2.69797	16.5975	DANTE
890	-2.69724	16.5974	DANTE
891	-2.69746	16.5994	DANTE
892	-2.69801	16.5976	DANTE
893	13.2549	14.7061	DANTE
894	13.2558	14.7078	DANTE
895	13.255	14.7057	DANTE
896	13.2556	14.7073	DANTE
897	13.2559	14.7071	DANTE
898	13.2568	14.7071	DANTE
899	13.2561	14.707	DANTE
900	15.9761	8.87651	DANTE
901	15.9743	8.87586	DANTE
902	15.9748	8.87564	DANTE
903	15.9738	8.87682	DANTE
904	15.9733	8.87587	DANTE
905	15.9817	8.87968	DANTE
906	-10.3794	0.22048	DANTE
907	11.1889	-9.65503	DANTE
908	11.189	-9.65512	DANTE
909	11.189	-9.65517	DANTE
910	11.189	-9.65521	DANTE
911	11.1891	-9.65532	DANTE
912	11.1895	-9.6555	DANTE
913	11.1879	-9.65587	DANTE
914	2.84386	-9.60534	DANTE
915	2.84455	-9.60606	DANTE
916	2.84338	-9.60713	DANTE
917	2.84455	-9.60676	DANTE
918	2.84425	-9.60613	DANTE
919	2.84573	-9.6075	DANTE
920	-10.3801	0.219773	DANTE
921	-5.15256	7.96035	DANTE
922	-5.14002	7.94999	DANTE
923	-5.14826	7.95966	DANTE
924	-5.14387	7.96288	DANTE
925	-5.14681	7.96022	DANTE
926	-5.1471	7.96073	DANTE
927	-10.3516	0.247723	DANTE
928	16.6125	7.86171	DANTE
929	16.6127	7.86143	DANTE
930	16.6127	7.86149	DANTE
931	16.6128	7.86133	DANTE
932	16.619	7.86017	DANTE
933	16.6139	7.86123	DANTE
934	15.9737	8.87904	DANTE
935	6.14119	17.47	DANTE
936	6.1396	17.4688	DANTE
937	6.13946	17.469	DANTE
938	6.13744	17.4664	DANTE
939	6.13964	17.4688	DANTE
940	6.1382	17.4668	DANTE
941	6.139	17.4691	DANTE
942	0.395688	14.1058	DANTE
943	0.395607	14.1059	DANTE
944	0.39556	14.1059	DANTE
945	0.395539	14.1068	DANTE
946	0.395548	14.1062	DANTE
947	0.395642	14.1064	DANTE
948	0.395409	14.1061	DANTE
949	-5.36308	3.15594	DANTE
950	-5.36341	3.15627	DANTE
951	-5.36358	3.15721	DANTE
952	-5.36387	3.15628	DANTE
953	-5.36367	3.15624	DANTE
954	-5.36429	3.15622	DANTE
955	-5.3633	3.15609	DANTE
956	3.41715	-10.8589	DANTE
957	3.41657	-10.8583	DANTE
958	3.41658	-10.8583	DANTE
959	3.41659	-10.8585	DANTE
960	3.41649	-10.8586	DANTE
961	3.41649	-10.8586	DANTE
962	3.41647	-10.859	DANTE
963	0.28697	-1.45566	DANTE
964	0.286391	-1.45506	DANTE
965	0.289228	-1.45672	DANTE
966	0.286702	-1.45629	DANTE
967	0.286716	-1.45604	DANTE
968	0.286807	-1.45599	DANTE
969	19.9055	10.1541	DANTE
970	19.911	10.1556	DANTE
971	19.9107	10.1555	DANTE
972	19.9113	10.1553	DANTE
973	19.9113	10.1553	DANTE
974	19.9115	10.1554	DANTE
975	19.9127	10.1536	DANTE
976	19.9119	10.1552	DANTE
977	15.8854	-3.6437	DANTE
978	15.8853	-3.64371	DANTE
979	15.8857	-3.6441	DANTE
980	15.8859	-3.64373	DANTE
981	15.8857	-3.64339	DANTE
982	15.8849	-3.64534	DANTE
983	15.8854	-3.64377	DANTE
984	15.0997	-6.64812	DANTE
985	15.1001	-6.64826	DANTE
986	15.1044	-6.64644	DANTE
987	15.1011	-6.64838	DANTE
988	15.1009	-6.64823	DANTE
989	15.1011	-6.64816	DANTE
990	15.8855	-3.64393	DANTE
991	11.8733	17.344	DANTE
992	11.8742	17.345	DANTE
993	11.8754	17.3464	DANTE
994	11.8747	17.3452	DANTE
995	11.8744	17.3452	DANTE
996	11.8746	17.3453	DANTE
997	-6.75521	0.943793	DANTE
998	2.48608	-9.67535	DANTE
999	2.48391	-9.67178	DANTE
1000	2.48382	-9.67168	DANTE
1001	2.49336	-9.66283	DANTE
1002	2.48349	-9.66973	DANTE
1003	2.48535	-9.66973	DANTE
1004	0.310998	-1.51541	DANTE
1005	4.51636	-7.56649	DANTE
1006	4.52236	-7.56283	DANTE
1007	4.52252	-7.56102	DANTE
1008	4.52505	-7.56082	DANTE
1009	4.52278	-7.56235	DANTE
1010	4.52281	-7.56278	DANTE
1011	4.52638	-7.5597	DANTE
1012	13.6163	18.7417	DANTE
1013	13.6163	18.7421	DANTE
1014	13.6165	18.7419	DANTE
1015	13.6166	18.7425	DANTE
1016	13.6168	18.7427	DANTE
1017	13.6167	18.7422	DANTE
1018	13.6167	18.7416	DANTE
1019	2.90677	12.5127	DANTE
1020	2.89983	12.5008	DANTE
1021	2.90539	12.5068	DANTE
1022	2.89906	12.5008	DANTE
1023	2.90518	12.5069	DANTE
1024	2.90517	12.5066	DANTE
1025	1.45512	2.28681	DANTE
1026	13.7938	7.66683	DANTE
1027	13.7928	7.66895	DANTE
1028	13.7907	7.66479	DANTE
1029	13.7948	7.66627	DANTE
1030	13.7931	7.6673	DANTE
1031	13.7929	7.66758	DANTE
1032	13.7933	7.66724	DANTE
1033	2.41915	-9.70521	DANTE
1034	2.41983	-9.70641	DANTE
1035	2.41884	-9.70655	DANTE
1036	2.42033	-9.70606	DANTE
1037	2.41741	-9.7063	DANTE
1038	2.42009	-9.70608	DANTE
1039	2.42503	-9.70389	DANTE
1040	4.47928	3.59475	DANTE
1041	4.47919	3.59523	DANTE
1042	4.47754	3.59616	DANTE
1043	4.47769	3.59669	DANTE
1044	4.4786	3.59531	DANTE
1045	4.47791	3.59637	DANTE
1046	4.48198	3.59584	DANTE
1047	20.006	11.8318	DANTE
1048	20.0057	11.8314	DANTE
1049	20.0057	11.8314	DANTE
1050	20.0058	11.8316	DANTE
1051	20.0061	11.8314	DANTE
1052	20.006	11.8314	DANTE
1053	20.0061	11.8315	DANTE
1054	4.45329	3.62954	DANTE
1055	4.45259	3.63291	DANTE
1056	4.45451	3.62967	DANTE
1057	4.45455	3.62958	DANTE
1058	4.45558	3.63465	DANTE
1059	4.45534	3.62972	DANTE
1060	4.46641	3.61298	DANTE
1061	3.51879	-8.19529	DANTE
1062	3.51793	-8.19533	DANTE
1063	3.51868	-8.19437	DANTE
1064	3.51809	-8.19576	DANTE
1065	3.51652	-8.19682	DANTE
1066	3.51829	-8.19528	DANTE
1067	2.48437	-9.67178	DANTE
1068	3.54006	-8.23657	DANTE
1069	3.54037	-8.23754	DANTE
1070	3.5406	-8.23793	DANTE
1071	3.57566	-8.27193	DANTE
1072	3.54194	-8.23625	DANTE
1073	3.54073	-8.23957	DANTE
1074	3.52629	-8.19014	DANTE
1075	3.36104	-8.12348	DANTE
1076	3.35385	-8.11632	DANTE
1077	3.36375	-8.11901	DANTE
1078	3.35544	-8.11647	DANTE
1079	3.35519	-8.1177	DANTE
1080	3.33649	-8.09703	DANTE
1081	6.95116	16.5889	DANTE
1082	-0.566401	15.7852	DANTE
1083	-0.56638	15.7857	DANTE
1084	-0.566272	15.786	DANTE
1085	-0.566137	15.7857	DANTE
1086	-0.56597	15.7858	DANTE
1087	-0.564046	15.7869	DANTE
1088	-0.566556	15.7863	DANTE
1089	6.95899	16.5899	DANTE
1090	6.95575	16.5903	DANTE
1091	6.95185	16.5873	DANTE
1092	6.95454	16.5876	DANTE
1093	6.96282	16.58	DANTE
1094	6.95436	16.5878	DANTE
1095	6.95507	16.5867	DANTE
1096	-0.253586	18.4088	DANTE
1097	-0.254262	18.4105	DANTE
1098	-0.256525	18.4096	DANTE
1099	-0.254343	18.4103	DANTE
1100	-0.257075	18.4087	DANTE
1101	-0.255425	18.4096	DANTE
1102	4.52253	-7.56126	DANTE
1103	2.72432	12.3544	DANTE
1104	2.72163	12.3525	DANTE
1105	2.72058	12.3514	DANTE
1106	2.72018	12.3526	DANTE
1107	2.72132	12.3548	DANTE
1108	2.72077	12.3595	DANTE
1109	2.72193	12.3524	DANTE
1110	0.312558	-1.54472	DANTE
1111	0.312427	-1.54485	DANTE
1112	0.312072	-1.54506	DANTE
1113	0.312055	-1.54536	DANTE
1114	0.311985	-1.54554	DANTE
1115	0.312305	-1.5465	DANTE
1116	0.312672	-1.54505	DANTE
1117	16.7617	4.19971	DANTE
1118	16.7616	4.1999	DANTE
1119	16.7615	4.19993	DANTE
1120	16.7617	4.19983	DANTE
1121	16.7614	4.20001	DANTE
1122	16.7619	4.19975	DANTE
1123	16.7621	4.19946	DANTE
1124	-3.15986	-7.61569	DANTE
1125	-3.15993	-7.61571	DANTE
1126	-3.16077	-7.61995	DANTE
1127	-3.1598	-7.61702	DANTE
1128	-3.15978	-7.61735	DANTE
1129	-3.15709	-7.62305	DANTE
1130	2.72195	12.3531	DANTE
1131	-4.36162	6.52109	DANTE
1132	-4.3625	6.52125	DANTE
1133	-4.36373	6.5224	DANTE
1134	-4.36224	6.5215	DANTE
1135	-4.36241	6.52123	DANTE
1136	-4.36291	6.52185	DANTE
1137	2.82747	12.4307	DANTE
1138	16.8037	2.80073	DANTE
1139	16.805	2.80104	DANTE
1140	16.8051	2.8009	DANTE
1141	16.8032	2.82549	DANTE
1142	16.8047	2.80385	DANTE
1143	16.8076	2.80585	DANTE
1144	2.73156	12.366	DANTE
1145	0.168963	4.56684	DANTE
1146	0.169368	4.56838	DANTE
1147	0.16993	4.56548	DANTE
1148	0.169059	4.56712	DANTE
1149	0.170512	4.56474	DANTE
1150	0.167118	4.57241	DANTE
1151	0.168973	4.56692	DANTE
1152	17.3847	15.6379	DANTE
1153	17.3847	15.6379	DANTE
1154	17.3847	15.6379	DANTE
1155	17.3848	15.638	DANTE
1156	17.3848	15.6379	DANTE
1157	17.3849	15.638	DANTE
1158	17.3848	15.638	DANTE
1159	2.11082	-7.59256	DANTE
1160	2.11036	-7.59233	DANTE
1161	2.11015	-7.59286	DANTE
1162	2.10938	-7.59438	DANTE
1163	2.11015	-7.59426	DANTE
1164	2.10999	-7.59456	DANTE
1165	2.10824	-7.59323	DANTE
1166	8.97295	-6.22714	DANTE
1167	8.97261	-6.22987	DANTE
1168	8.97327	-6.22743	DANTE
1169	8.97266	-6.22802	DANTE
1170	8.97307	-6.22982	DANTE
1171	8.97838	-6.23186	DANTE
1172	8.98029	-6.20708	DANTE
1173	17.1346	5.67181	DANTE
1174	17.1346	5.67221	DANTE
1175	17.1346	5.67189	DANTE
1176	17.1346	5.67183	DANTE
1177	17.135	5.67165	DANTE
1178	17.1361	5.67079	DANTE
1179	4.37367	14.4328	DANTE
1180	8.98459	-6.20008	DANTE
1181	8.98455	-6.20033	DANTE
1182	8.98495	-6.20064	DANTE
1183	8.98538	-6.20082	DANTE
1184	8.98503	-6.20098	DANTE
1185	8.99033	-6.20184	DANTE
1186	8.98437	-6.20006	DANTE
1187	4.7577	14.2168	DANTE
1188	10.6297	10.9502	DANTE
1189	10.6171	10.9474	DANTE
1190	10.6277	10.9487	DANTE
1191	10.6278	10.9487	DANTE
1192	10.6278	10.9487	DANTE
1193	10.5274	10.9004	DANTE
1194	4.75364	14.2186	DANTE
1195	4.75361	14.2187	DANTE
1196	4.75356	14.2185	DANTE
1197	4.75369	14.2187	DANTE
1198	4.75345	14.219	DANTE
1199	4.7528	14.215	DANTE
1200	4.75461	14.2186	DANTE
1201	-2.01804	8.69802	DANTE
1202	-2.02414	8.69769	DANTE
1203	-2.01892	8.69884	DANTE
1204	-2.01762	8.69886	DANTE
1205	-2.01951	8.69871	DANTE
1206	-2.02117	8.69876	DANTE
1207	2.11128	-7.59676	DANTE
1208	-6.41062	6.21655	DANTE
1209	-6.41077	6.21675	DANTE
1210	-6.41086	6.21722	DANTE
1211	-6.4109	6.21751	DANTE
1212	-6.41083	6.21723	DANTE
1213	-6.41108	6.21752	DANTE
1214	-6.41107	6.21741	DANTE
1215	9.99754	15.3944	DANTE
1216	10.0013	15.3961	DANTE
1217	10.001	15.3963	DANTE
1218	10.0007	15.3972	DANTE
1219	10.0014	15.4006	DANTE
1220	10.0009	15.3973	DANTE
1221	10.0015	15.3969	DANTE
1222	14.8999	-0.037331	DANTE
1223	14.9007	-0.0369861	DANTE
1224	14.9005	-0.0371142	DANTE
1225	14.9001	-0.0367267	DANTE
1226	14.8973	-0.0344403	DANTE
1227	14.8996	-0.0367661	DANTE
1228	4.74689	14.2202	DANTE
1229	4.38224	14.4149	DANTE
1230	4.37803	14.4171	DANTE
1231	4.38003	14.4157	DANTE
1232	4.37664	14.4214	DANTE
1233	4.38606	14.4082	DANTE
1234	4.3747	14.4245	DANTE
1235	4.33218	14.4884	DANTE
1236	4.31085	14.5053	DANTE
1237	4.3114	14.5034	DANTE
1238	4.3135	14.506	DANTE
1239	4.31191	14.5069	DANTE
1240	4.31076	14.5067	DANTE
1241	4.31238	14.5072	DANTE
1242	4.32856	14.5026	DANTE
1243	4.3281	14.5091	DANTE
1244	4.32906	14.5116	DANTE
1245	4.32663	14.5099	DANTE
1246	4.32671	14.51	DANTE
1247	4.32881	14.5047	DANTE
1248	4.32758	14.5081	DANTE
1249	4.75232	14.2174	DANTE
1250	10.5195	10.8886	DANTE
1251	10.5199	10.8889	DANTE
1252	10.5195	10.8901	DANTE
1253	10.5203	10.8884	DANTE
1254	10.5198	10.8893	DANTE
1255	10.5193	10.8939	DANTE
1256	10.5152	10.8904	DANTE
1257	-1.98056	8.70688	DANTE
1258	-1.97932	8.70808	DANTE
1259	-1.98101	8.70722	DANTE
1260	-1.98728	8.71257	DANTE
1261	-1.98012	8.70786	DANTE
1262	-1.9839	8.70606	DANTE
1263	-2.00698	8.70489	DANTE
1264	10.7057	10.7506	DANTE
1265	10.7028	10.7534	DANTE
1266	10.698	10.757	DANTE
1267	10.7042	10.7504	DANTE
1268	10.721	10.7278	DANTE
1269	10.7066	10.7504	DANTE
1270	10.7065	10.7508	DANTE
1271	19.9179	-1.32556	DANTE
1272	19.918	-1.32567	DANTE
1273	19.9217	-1.32514	DANTE
1274	19.9167	-1.32636	DANTE
1275	19.9189	-1.32568	DANTE
1276	19.9161	-1.32649	DANTE
1277	19.9181	-1.32573	DANTE
1278	6.35464	-5.30972	DANTE
1279	6.3439	-5.30455	DANTE
1280	6.33841	-5.3052	DANTE
1281	6.34344	-5.30267	DANTE
1282	6.33707	-5.30445	DANTE
1283	6.33946	-5.3053	DANTE
1284	10.5205	10.8896	DANTE
1285	14.3951	2.85431	DANTE
1286	14.3965	2.85622	DANTE
1287	14.3984	2.8563	DANTE
1288	14.3977	2.85611	DANTE
1289	14.4115	2.85918	DANTE
1290	14.3993	2.8572	DANTE
1291	10.8572	19.1759	DANTE
1292	4.39695	16.9301	DANTE
1293	4.39666	16.9304	DANTE
1294	4.39592	16.9289	DANTE
1295	4.39581	16.929	DANTE
1296	4.39536	16.9299	DANTE
1297	4.3758	16.9198	DANTE
1298	4.39402	16.929	DANTE
1299	-5.85031	1.5376	DANTE
1300	-5.85028	1.53845	DANTE
1301	-5.85037	1.53975	DANTE
1302	-5.85031	1.53866	DANTE
1303	-5.85051	1.53857	DANTE
1304	-5.84981	1.53754	DANTE
1305	-5.84671	1.53126	DANTE
1306	9.22166	12.5537	DANTE
1307	9.22048	12.5541	DANTE
1308	9.2274	12.553	DANTE
1309	9.22286	12.5538	DANTE
1310	9.22747	12.5526	DANTE
1311	9.22108	12.5508	DANTE
1312	-5.85052	1.53778	DANTE
1313	16.6135	8.89858	DANTE
1314	16.6478	8.9393	DANTE
1315	16.6473	8.93859	DANTE
1316	16.6486	8.93931	DANTE
1317	16.6566	8.93917	DANTE
1318	16.649	8.93881	DANTE
1319	16.6626	8.9432	DANTE
1320	3.90798	16.0227	DANTE
1321	3.91145	16.0278	DANTE
1322	3.91589	16.0339	DANTE
1323	3.90713	16.0216	DANTE
1324	3.91156	16.0285	DANTE
1325	3.91158	16.0284	DANTE
1326	3.91139	16.028	DANTE
1327	16.6695	8.9656	DANTE
1328	16.6704	8.96187	DANTE
1329	16.6708	8.96588	DANTE
1330	16.6912	8.98706	DANTE
1331	16.6715	8.9616	DANTE
1332	16.6703	8.96486	DANTE
1333	16.6705	8.96509	DANTE
1334	-3.0109	15.7215	DANTE
1335	-3.01084	15.7215	DANTE
1336	-3.01093	15.7216	DANTE
1337	-3.01078	15.7219	DANTE
1338	-3.0109	15.7216	DANTE
1339	-3.01093	15.7218	DANTE
1340	-3.01087	15.722	DANTE
1341	-5.9224	2.39247	DANTE
1342	-5.92139	2.39452	DANTE
1343	-5.92287	2.39763	DANTE
1344	-5.92226	2.39455	DANTE
1345	-5.92208	2.39476	DANTE
1346	-5.92213	2.39421	DANTE
1347	-5.9202	2.39393	DANTE
1348	-5.96777	2.34425	DANTE
1349	-5.96935	2.34221	DANTE
1350	-5.96803	2.34383	DANTE
1351	-5.96806	2.34398	DANTE
1352	-5.96703	2.34588	DANTE
1353	-5.96816	2.34386	DANTE
1354	-5.96816	2.34383	DANTE
1355	-8.63601	-1.01006	DANTE
1356	-8.63615	-1.0101	DANTE
1357	-8.63607	-1.01011	DANTE
1358	-8.63607	-1.01019	DANTE
1359	-8.63608	-1.01017	DANTE
1360	-8.6363	-1.0102	DANTE
1361	-8.63659	-1.01029	DANTE
1362	11.0316	3.06774	DANTE
1363	11.031	3.06664	DANTE
1364	11.0305	3.06548	DANTE
1365	11.0303	3.06541	DANTE
1366	11.033	3.06602	DANTE
1367	11.0297	3.06486	DANTE
1368	11.0316	3.06514	DANTE
1369	10.4796	2.79821	DANTE
1370	10.4856	2.80067	DANTE
1371	10.4873	2.80187	DANTE
1372	10.489	2.80276	DANTE
1373	10.4922	2.80457	DANTE
1374	10.4896	2.80282	DANTE
1375	10.3053	2.69736	DANTE
1376	-1.87199	8.57073	DANTE
1377	-1.87221	8.57044	DANTE
1378	-1.8724	8.57074	DANTE
1379	-1.87306	8.57104	DANTE
1380	-1.87275	8.57104	DANTE
1381	-1.87323	8.57102	DANTE
1382	-1.87246	8.57095	DANTE
1383	10.8527	19.1721	DANTE
1384	10.8546	19.1728	DANTE
1385	10.8554	19.1737	DANTE
1386	10.8552	19.1732	DANTE
1387	10.8564	19.1739	DANTE
1388	10.855	19.1728	DANTE
1389	10.8547	19.1731	DANTE
1390	10.8522	19.1743	DANTE
1391	10.8521	19.1734	DANTE
1392	10.8521	19.1737	DANTE
1393	10.8342	19.1747	DANTE
1394	10.8525	19.1738	DANTE
1395	10.85	19.1727	DANTE
1396	14.3992	2.85809	DANTE
1397	2.01493	-1.76533	DANTE
1398	2.02427	-1.75808	DANTE
1399	2.01316	-1.76646	DANTE
1400	2.01386	-1.76588	DANTE
1401	2.01171	-1.76374	DANTE
1402	2.01455	-1.76494	DANTE
1403	10.8525	19.168	DANTE
1404	1.99882	-1.78931	DANTE
1405	1.99997	-1.78978	DANTE
1406	2.00013	-1.79137	DANTE
1407	2.00271	-1.78678	DANTE
1408	2.03813	-1.82673	DANTE
1409	2.00521	-1.78781	DANTE
1410	2.00119	-1.7924	DANTE
1411	2.00416	-1.78673	DANTE
1412	2.00057	-1.78576	DANTE
1413	2.00019	-1.78624	DANTE
1414	2.00329	-1.78897	DANTE
1415	2.00017	-1.78641	DANTE
1416	2.00625	-1.78437	DANTE
1417	2.00477	-1.7824	DANTE
1418	5.73277	-2.67089	DANTE
1419	5.76181	-2.70202	DANTE
1420	5.75514	-2.69968	DANTE
1421	5.75879	-2.70235	DANTE
1422	5.76106	-2.70108	DANTE
1423	5.76464	-2.70485	DANTE
1424	12.9984	5.55895	DANTE
1425	5.77716	-2.73283	DANTE
1426	5.77816	-2.73585	DANTE
1427	5.76548	-2.72606	DANTE
1428	5.77795	-2.74387	DANTE
1429	5.77773	-2.72279	DANTE
1430	5.77495	-2.72702	DANTE
1431	5.77526	-2.73084	DANTE
1432	7.87626	-6.77872	DANTE
1433	7.87572	-6.78146	DANTE
1434	7.87583	-6.77964	DANTE
1435	7.87601	-6.77977	DANTE
1436	7.8734	-6.77537	DANTE
1437	7.87384	-6.77983	DANTE
1438	7.87584	-6.78012	DANTE
1439	19.6248	5.18922	DANTE
1440	19.6245	5.18952	DANTE
1441	19.6249	5.18962	DANTE
1442	19.6255	5.19013	DANTE
1443	19.6256	5.1901	DANTE
1444	19.6267	5.19074	DANTE
1445	3.31153	13.2986	DANTE
1446	9.38238	-7.20951	DANTE
1447	9.37819	-7.2068	DANTE
1448	9.3825	-7.20987	DANTE
1449	9.36883	-7.23964	DANTE
1450	9.3812	-7.21186	DANTE
1451	9.38086	-7.21163	DANTE
1452	9.38146	-7.21162	DANTE
1453	19.6286	5.19032	DANTE
1454	19.6285	5.19031	DANTE
1455	19.6303	5.18988	DANTE
1456	19.6297	5.19169	DANTE
1457	19.6295	5.19126	DANTE
1458	19.6294	5.19085	DANTE
1459	19.6298	5.19051	DANTE
1460	-3.26407	1.63566	DANTE
1461	-3.27098	1.62241	DANTE
1462	-3.26842	1.63019	DANTE
1463	-3.27171	1.62339	DANTE
1464	-3.27174	1.62313	DANTE
1465	-3.27235	1.62168	DANTE
1466	-6.1998	4.58696	DANTE
1467	-3.32602	1.51603	DANTE
1468	-3.32469	1.51784	DANTE
1469	-3.32947	1.50838	DANTE
1470	-3.32947	1.50856	DANTE
1471	-3.32943	1.50835	DANTE
1472	-3.32959	1.50852	DANTE
1473	3.71997	15.7487	DANTE
1474	-3.45396	1.41073	DANTE
1475	-3.45354	1.41056	DANTE
1476	-3.45408	1.41144	DANTE
1477	-3.45897	1.41691	DANTE
1478	-3.45477	1.4126	DANTE
1479	-3.45499	1.41241	DANTE
1480	-3.45414	1.41127	DANTE
1481	3.71797	15.7449	DANTE
1482	3.71764	15.7451	DANTE
1483	3.71726	15.7463	DANTE
1484	3.70599	15.7164	DANTE
1485	3.71658	15.7425	DANTE
1486	3.70739	15.7361	DANTE
1487	3.71855	15.747	DANTE
1488	3.72022	15.751	DANTE
1489	3.72016	15.7528	DANTE
1490	3.72099	15.7523	DANTE
1491	3.71986	15.7509	DANTE
1492	3.72095	15.7515	DANTE
1493	3.70184	15.7257	DANTE
1494	3.71519	15.7414	DANTE
1495	14.0408	1.60552	DANTE
1496	14.0409	1.6077	DANTE
1497	14.0408	1.6077	DANTE
1498	14.043	1.60669	DANTE
1499	14.0425	1.60659	DANTE
1500	14.0431	1.60796	DANTE
1501	14.0414	1.60717	DANTE
1502	6.09042	15.4253	DANTE
1503	6.09117	15.4255	DANTE
1504	6.09024	15.4248	DANTE
1505	6.09026	15.425	DANTE
1506	6.0901	15.4249	DANTE
1507	6.08925	15.425	DANTE
1508	3.71736	15.7456	DANTE
1509	4.57103	10.0635	DANTE
1510	4.56905	10.0673	DANTE
1511	4.57188	10.0658	DANTE
1512	4.56924	10.0636	DANTE
1513	4.57176	10.0644	DANTE
1514	4.57086	10.0656	DANTE
1515	4.57173	10.0682	DANTE
1516	3.30705	13.2899	DANTE
1517	3.31071	13.2932	DANTE
1518	3.31329	13.2897	DANTE
1519	3.31407	13.2914	DANTE
1520	3.32874	13.2735	DANTE
1521	3.31395	13.2577	DANTE
1522	3.32302	13.2802	DANTE
1523	10.2333	2.64382	DANTE
1524	10.2333	2.64393	DANTE
1525	10.2329	2.64572	DANTE
1526	10.2277	2.64169	DANTE
1527	10.2071	2.63057	DANTE
1528	10.2268	2.64372	DANTE
1529	3.317	13.2955	DANTE
1530	1.41981	1.93916	DANTE
1531	1.4124	1.91746	DANTE
1532	1.4192	1.91354	DANTE
1533	1.41925	1.93778	DANTE
1534	1.41703	1.90607	DANTE
1535	1.41963	1.92358	DANTE
1536	1.48894	1.88023	DANTE
1537	1.49565	1.84039	DANTE
1538	1.49601	1.83844	DANTE
1539	1.49603	1.82758	DANTE
1540	1.49386	1.84041	DANTE
1541	1.49466	1.836	DANTE
1542	1.49422	1.8314	DANTE
1543	4.55142	10.0401	DANTE
1544	1.44912	2.28691	DANTE
1545	1.44914	2.28907	DANTE
1546	1.44956	2.28724	DANTE
1547	1.45415	2.33148	DANTE
1548	1.45562	2.28181	DANTE
1549	1.4495	2.28702	DANTE
1550	4.56902	10.0735	DANTE
1551	1.45796	2.25716	DANTE
1552	1.46867	2.28939	DANTE
1553	1.45729	2.26269	DANTE
1554	1.45517	2.26551	DANTE
1555	1.45778	2.26398	DANTE
1556	1.45578	2.26518	DANTE
1557	1.45507	2.26675	DANTE
1558	1.50108	2.19735	DANTE
1559	1.48959	2.22325	DANTE
1560	1.48776	2.22101	DANTE
1561	1.48017	2.214	DANTE
1562	1.49189	2.22173	DANTE
1563	1.48626	2.21674	DANTE
1564	1.41861	2.05518	DANTE
1565	5.13852	13.5176	DANTE
1566	5.13783	13.5182	DANTE
1567	5.13884	13.5171	DANTE
1568	5.13845	13.5181	DANTE
1569	5.13887	13.5186	DANTE
1570	5.13965	13.5139	DANTE
1571	5.13847	13.5176	DANTE
1572	8.66436	-0.111095	DANTE
1573	8.66563	-0.112375	DANTE
1574	8.67686	-0.119958	DANTE
1575	8.6548	-0.100217	DANTE
1576	8.66887	-0.113582	DANTE
1577	8.63567	-0.0744576	DANTE
1578	6.79405	1.23719	DANTE
1579	8.64223	-0.0839997	DANTE
1580	8.63789	-0.0728176	DANTE
1581	8.63757	-0.0742655	DANTE
1582	8.66402	-0.0415903	DANTE
1583	8.63455	-0.0719051	DANTE
1584	8.64405	-0.0704168	DANTE
1585	1.46967	3.39922	DANTE
1586	15.7978	13.7958	DANTE
1587	15.7932	13.7979	DANTE
1588	15.798	13.7962	DANTE
1589	15.7977	13.7963	DANTE
1590	15.7991	13.797	DANTE
1591	15.7987	13.797	DANTE
1592	8.60111	-0.0951687	DANTE
1593	-1.32801	17.2081	DANTE
1594	-1.32903	17.2084	DANTE
1595	-1.32962	17.2082	DANTE
1596	-1.3293	17.2085	DANTE
1597	-1.32922	17.2085	DANTE
1598	-1.32926	17.2085	DANTE
1599	-1.3293	17.2085	DANTE
1600	16.7017	0.742524	DANTE
1601	16.7026	0.741798	DANTE
1602	16.7026	0.741833	DANTE
1603	16.7036	0.738638	DANTE
1604	16.7028	0.74135	DANTE
1605	16.7026	0.741435	DANTE
1606	16.7017	0.741612	DANTE
1607	8.72043	-0.187157	DANTE
1608	8.72687	-0.213839	DANTE
1609	8.72163	-0.172574	DANTE
1610	8.74121	-0.177264	DANTE
1611	8.72988	-0.189796	DANTE
1612	8.74736	-0.207904	DANTE
1613	8.73692	-0.199655	DANTE
1614	8.83482	-0.265064	DANTE
1615	8.87033	-0.220404	DANTE
1616	8.8718	-0.225286	DANTE
1617	8.88444	-0.194089	DANTE
1618	8.87247	-0.223747	DANTE
1619	8.85538	-0.232759	DANTE
1620	8.85594	-0.234636	DANTE
1621	8.83861	-0.165841	DANTE
1622	8.85481	-0.154436	DANTE
1623	8.84097	-0.160939	DANTE
1624	8.8376	-0.163831	DANTE
1625	8.84506	-0.162157	DANTE
1626	8.75877	-0.217327	DANTE
1627	8.83386	-0.163012	DANTE
1628	8.93114	-0.352471	DANTE
1629	8.93133	-0.354149	DANTE
1630	8.96206	-0.383941	DANTE
1631	8.95254	-0.372339	DANTE
1632	8.93794	-0.361307	DANTE
1633	8.86841	-0.288044	DANTE
1634	8.85443	-0.291701	DANTE
1635	8.55641	-0.242581	DANTE
1636	8.56932	-0.235513	DANTE
1637	8.56581	-0.243939	DANTE
1638	8.55543	-0.22569	DANTE
1639	8.57179	-0.239689	DANTE
1640	8.56913	-0.232322	DANTE
1641	8.88716	-0.306642	DANTE
1642	8.97881	-0.39817	DANTE
1643	8.98381	-0.400155	DANTE
1644	8.99138	-0.404277	DANTE
1645	8.99605	-0.404756	DANTE
1646	9.01813	-0.426441	DANTE
1647	8.98795	-0.402487	DANTE
1648	-6.21687	4.61231	DANTE
1649	7.38622	14.0222	DANTE
1650	7.38641	14.0201	DANTE
1651	7.38554	14.0247	DANTE
1652	7.38565	14.0232	DANTE
1653	7.3865	14.0221	DANTE
1654	7.38589	14.0223	DANTE
1655	7.38602	14.0217	DANTE
1656	13.2053	3.09639	DANTE
1657	13.2046	3.09632	DANTE
1658	13.2025	3.09405	DANTE
1659	13.2033	3.09502	DANTE
1660	13.2015	3.09505	DANTE
1661	13.2042	3.09623	DANTE
1662	13.191	3.08613	DANTE
1663	13.1868	3.08133	DANTE
1664	13.1841	3.07946	DANTE
1665	13.1862	3.08044	DANTE
1666	13.1875	3.08243	DANTE
1667	13.17	3.06416	DANTE
1668	13.1752	3.07307	DANTE
1669	8.74616	-0.185141	DANTE
1670	8.56788	-0.551013	DANTE
1671	8.57207	-0.550664	DANTE
1672	8.56865	-0.552058	DANTE
1673	8.56353	-0.557824	DANTE
1674	8.56697	-0.551891	DANTE
1675	8.55994	-0.53632	DANTE
1676	8.56337	-0.53077	DANTE
1677	-2.02528	4.82609	DANTE
1678	-2.00044	4.84021	DANTE
1679	-2.04004	4.81459	DANTE
1680	-2.04255	4.80859	DANTE
1681	-2.03617	4.82199	DANTE
1682	8.87224	-0.225057	DANTE
1683	-2.03503	4.8122	DANTE
1684	4.90883	-2.73145	DANTE
1685	4.90805	-2.73377	DANTE
1686	4.90284	-2.73463	DANTE
1687	4.90668	-2.73284	DANTE
1688	4.9071	-2.73344	DANTE
1689	4.909	-2.73308	DANTE
1690	4.90602	-2.73131	DANTE
1691	-2.06403	4.7816	DANTE
1692	-2.07158	4.79901	DANTE
1693	-2.06527	4.77213	DANTE
1694	-2.06251	4.77426	DANTE
1695	-2.06896	4.76545	DANTE
1696	-2.0623	4.77078	DANTE
1697	-5.17207	9.23852	DANTE
1698	-2.12109	4.89303	DANTE
1699	-2.12359	4.89715	DANTE
1700	-2.12362	4.89527	DANTE
1701	-2.12739	4.90261	DANTE
1702	-2.12117	4.89268	DANTE
1703	-2.1156	4.86851	DANTE
1704	-2.13626	4.88272	DANTE
1705	-2.18771	5.02868	DANTE
1706	-2.16708	5.00856	DANTE
1707	-2.16696	5.00796	DANTE
1708	-2.16792	5.00951	DANTE
1709	-2.16808	5.00822	DANTE
1710	-2.16882	5.01193	DANTE
1711	-1.33164	1.41158	DANTE
1712	-2.04052	4.41384	DANTE
1713	-2.04331	4.41118	DANTE
1714	-2.03829	4.41489	DANTE
1715	-2.03859	4.40134	DANTE
1716	-2.04287	4.42029	DANTE
1717	-2.03916	4.40613	DANTE
1718	-2.06034	4.76414	DANTE
1719	-2.05592	4.50038	DANTE
1720	-2.06063	4.52895	DANTE
1721	-2.05386	4.48796	DANTE
1722	-2.06234	4.5323	DANTE
1723	-2.06156	4.53996	DANTE
1724	-2.06824	4.62345	DANTE
1725	-2.05701	4.59993	DANTE
1726	-2.07264	4.39466	DANTE
1727	-2.04712	4.41725	DANTE
1728	-2.04732	4.4201	DANTE
1729	-2.04716	4.43721	DANTE
1730	-2.05339	4.41908	DANTE
1731	-2.06697	4.74437	DANTE
1732	-2.04045	4.41034	DANTE
1733	7.72275	0.396437	DANTE
1734	7.72133	0.393299	DANTE
1735	7.71961	0.396319	DANTE
1736	7.7214	0.394099	DANTE
1737	7.71697	0.395424	DANTE
1738	7.72925	0.400504	DANTE
1739	7.60096	0.338833	DANTE
1740	7.75375	0.414245	DANTE
1741	7.73146	0.395737	DANTE
1742	7.749	0.409	DANTE
1743	7.77624	0.437459	DANTE
1744	7.73224	0.391796	DANTE
1745	7.75397	0.411768	DANTE
1746	-2.06612	4.76629	DANTE
1747	7.72743	0.399234	DANTE
1748	7.72647	0.401254	DANTE
1749	7.72732	0.401132	DANTE
1750	7.7296	0.401851	DANTE
1751	7.72365	0.397001	DANTE
1752	7.72916	0.40228	DANTE
1753	11.3748	-8.37207	DANTE
1754	-5.17076	9.2406	DANTE
1755	-5.17102	9.24066	DANTE
1756	-5.17122	9.24067	DANTE
1757	-5.16933	9.24379	DANTE
1758	-5.1711	9.24099	DANTE
1759	-5.17116	9.24078	DANTE
1760	-5.17089	9.2411	DANTE
1761	-5.17269	9.23855	DANTE
1762	-5.17288	9.23856	DANTE
1763	-5.17309	9.23833	DANTE
1764	-5.17319	9.23853	DANTE
1765	-5.17295	9.23825	DANTE
1766	-5.17267	9.23862	DANTE
1767	12.7477	15.3069	DANTE
1768	-1.34169	1.4078	DANTE
1769	-1.34197	1.40616	DANTE
1770	-1.34222	1.40617	DANTE
1771	-1.34229	1.40618	DANTE
1772	-1.34207	1.40646	DANTE
1773	-1.34136	1.40591	DANTE
1774	-2.03712	4.82547	DANTE
1775	11.3753	-8.37283	DANTE
1776	11.3754	-8.37248	DANTE
1777	11.3756	-8.37243	DANTE
1778	11.375	-8.37222	DANTE
1779	11.3782	-8.37336	DANTE
1780	-1.34128	1.4082	DANTE
1781	11.3751	-8.37253	DANTE
1782	11.8965	1.71625	DANTE
1783	11.9185	1.71769	DANTE
1784	11.9277	1.74722	DANTE
1785	11.8993	1.75681	DANTE
1786	11.9215	1.75619	DANTE
1787	-5.17097	9.24114	DANTE
1788	0.381398	3.85352	DANTE
1789	-1.34451	1.40774	DANTE
1790	-1.34106	1.40451	DANTE
1791	-1.34224	1.40549	DANTE
1792	-1.34209	1.40516	DANTE
1793	-1.34214	1.40368	DANTE
1794	-1.34098	1.40285	DANTE
1795	4.50246	-4.51167	DANTE
1796	4.47175	-4.62466	DANTE
1797	4.47089	-4.62041	DANTE
1798	4.46809	-4.621	DANTE
1799	4.46506	-4.64633	DANTE
1800	4.47079	-4.62435	DANTE
1801	4.46963	-4.62105	DANTE
1802	4.47541	-4.60636	DANTE
1803	4.47171	-4.62381	DANTE
1804	4.47015	-4.61545	DANTE
1805	4.46774	-4.62505	DANTE
1806	4.47125	-4.62151	DANTE
1807	4.47189	-4.62072	DANTE
1808	4.4721	-4.6171	DANTE
1809	0.952119	7.35571	DANTE
1810	4.47352	-4.6085	DANTE
1811	4.47327	-4.61172	DANTE
1812	4.47381	-4.61145	DANTE
1813	4.47266	-4.61216	DANTE
1814	4.47357	-4.61191	DANTE
1815	4.47133	-4.60614	DANTE
1816	4.47028	-4.61847	DANTE
1817	11.6419	1.10592	DANTE
1818	11.6393	1.09349	DANTE
1819	11.6387	1.102	DANTE
1820	11.641	1.10395	DANTE
1821	11.6385	1.09786	DANTE
1822	11.6416	1.10751	DANTE
1823	11.6729	1.17759	DANTE
1824	11.6015	1.05848	DANTE
1825	11.6054	1.06584	DANTE
1826	11.6058	1.05895	DANTE
1827	11.6046	1.06496	DANTE
1828	11.6122	1.05029	DANTE
1829	11.5743	1.03681	DANTE
1830	12.1265	2.03414	DANTE
1831	11.6229	1.08609	DANTE
1832	11.6215	1.08468	DANTE
1833	11.6212	1.08385	DANTE
1834	11.6226	1.08609	DANTE
1835	11.6231	1.08737	DANTE
1836	11.6219	1.08355	DANTE
1837	11.6226	1.0852	DANTE
1838	11.5094	2.28035	DANTE
1839	11.5125	2.27417	DANTE
1840	11.5126	2.27316	DANTE
1841	11.5124	2.27346	DANTE
1842	11.5081	2.27159	DANTE
1843	11.5277	2.26179	DANTE
1844	11.9491	1.73983	DANTE
1845	11.5662	2.22591	DANTE
1846	11.5606	2.2275	DANTE
1847	11.5697	2.21974	DANTE
1848	11.5657	2.22088	DANTE
1849	11.5687	2.22579	DANTE
1850	11.6094	2.19607	DANTE
1851	12.0309	1.96913	DANTE
1852	11.5415	2.12431	DANTE
1853	11.5399	2.11941	DANTE
1854	11.5419	2.12648	DANTE
1855	11.5395	2.12569	DANTE
1856	11.5339	2.10571	DANTE
1857	11.5405	2.11426	DANTE
1858	11.8762	1.74703	DANTE
1859	2.84547	2.64448	DANTE
1860	2.84332	2.64991	DANTE
1861	2.84457	2.64364	DANTE
1862	2.83952	2.65086	DANTE
1863	2.84407	2.65536	DANTE
1864	2.87104	2.67663	DANTE
1865	6.06401	-0.282354	DANTE
1866	2.83792	2.62701	DANTE
1867	2.83957	2.62491	DANTE
1868	2.83564	2.63166	DANTE
1869	2.84134	2.62187	DANTE
1870	2.8394	2.62469	DANTE
1871	2.83777	2.62669	DANTE
1872	2.84766	2.61409	DANTE
1873	2.88184	2.58015	DANTE
1874	2.8639	2.59477	DANTE
1875	2.85831	2.6015	DANTE
1876	2.8939	2.56372	DANTE
1877	2.8911	2.56725	DANTE
1878	2.85653	2.59898	DANTE
1879	2.85792	2.60357	DANTE
1880	11.2745	1.75003	DANTE
1881	11.2824	1.75703	DANTE
1882	11.2787	1.75892	DANTE
1883	11.2751	1.7546	DANTE
1884	11.2508	1.73623	DANTE
1885	11.2821	1.75881	DANTE
1886	11.9483	1.66197	DANTE
1887	11.1992	1.73031	DANTE
1888	11.2063	1.72941	DANTE
1889	11.2071	1.72977	DANTE
1890	11.2096	1.73004	DANTE
1891	11.206	1.72954	DANTE
1892	11.2268	1.7361	DANTE
1893	5.61563	-3.47594	DANTE
1894	11.3754	1.79379	DANTE
1895	11.3811	1.79529	DANTE
1896	11.3831	1.8004	DANTE
1897	11.4272	1.84152	DANTE
1898	11.3977	1.80431	DANTE
1899	11.3986	1.80433	DANTE
1900	12.409	2.06605	DANTE
1901	12.0704	2.03186	DANTE
1902	12.0747	2.02707	DANTE
1903	12.0815	2.03211	DANTE
1904	12.0868	2.02457	DANTE
1905	12.0773	2.0252	DANTE
1906	12.0803	2.04052	DANTE
1907	12.1	2.03684	DANTE
1908	12.0982	2.06477	DANTE
1909	12.0991	2.07448	DANTE
1910	12.1133	2.07414	DANTE
1911	12.1026	2.08546	DANTE
1912	12.1085	2.07677	DANTE
1913	12.0726	2.0129	DANTE
1914	11.9163	1.70863	DANTE
1915	12.0795	2.03346	DANTE
1916	12.0788	2.03823	DANTE
1917	12.0773	2.03325	DANTE
1918	12.0856	2.03627	DANTE
1919	12.0782	2.03157	DANTE
1920	12.0497	1.96971	DANTE
1921	11.9118	1.71841	DANTE
1922	12.1302	1.48967	DANTE
1923	12.1411	1.47226	DANTE
1924	12.1392	1.48017	DANTE
1925	12.1455	1.47383	DANTE
1926	12.1522	1.46576	DANTE
1927	12.1351	1.49956	DANTE
1928	12.0003	1.63863	DANTE
1929	12.0576	1.55082	DANTE
1930	12.06	1.54942	DANTE
1931	12.0602	1.5533	DANTE
1932	12.052	1.55309	DANTE
1933	12.0765	1.52252	DANTE
1934	12.0504	1.57689	DANTE
1935	11.9551	1.65461	DANTE
1936	11.9321	1.66379	DANTE
1937	11.9302	1.66549	DANTE
1938	11.941	1.65872	DANTE
1939	11.9343	1.6527	DANTE
1940	11.9311	1.65917	DANTE
1941	11.9309	1.64662	DANTE
1942	11.9105	1.70383	DANTE
1943	12.5163	2.08232	DANTE
1944	12.5245	2.08451	DANTE
1945	12.5231	2.07931	DANTE
1946	12.5411	2.08603	DANTE
1947	12.5317	2.08199	DANTE
1948	12.5228	2.08296	DANTE
1949	12.1645	1.84477	DANTE
1950	12.4856	2.07525	DANTE
1951	12.5148	2.08032	DANTE
1952	12.5166	2.08557	DANTE
1953	12.5218	2.08209	DANTE
1954	12.5177	2.08274	DANTE
1955	12.4947	2.0465	DANTE
1956	8.6168	-0.199516	DANTE
1957	12.5347	2.05678	DANTE
1958	12.5499	2.08291	DANTE
1959	12.5371	2.06839	DANTE
1960	12.5223	2.0608	DANTE
1961	12.5367	2.06995	DANTE
1962	12.5386	2.07123	DANTE
1963	12.5468	2.07965	DANTE
1964	12.0193	1.58428	DANTE
1965	12.0287	1.57366	DANTE
1966	12.0073	1.5805	DANTE
1967	12.0189	1.56778	DANTE
1968	12.0246	1.57462	DANTE
1969	12.0221	1.56901	DANTE
1970	12.0461	1.57201	DANTE
1971	12.3068	1.24512	DANTE
1972	12.3154	1.22758	DANTE
1973	12.3065	1.2501	DANTE
1974	12.3141	1.23402	DANTE
1975	12.3142	1.23408	DANTE
1976	12.3161	1.2331	DANTE
1977	-1.97557	8.70449	DANTE
1978	11.927	1.66734	DANTE
1979	11.9727	1.62203	DANTE
1980	11.9635	1.63364	DANTE
1981	11.9582	1.64121	DANTE
1982	11.9508	1.63626	DANTE
1983	11.9097	1.66389	DANTE
1984	11.9504	1.59427	DANTE
1985	5.18362	18.873	DANTE
1986	5.18411	18.8726	DANTE
1987	5.18392	18.8723	DANTE
1988	5.1839	18.8725	DANTE
1989	5.18356	18.8735	DANTE
1990	5.18086	18.8741	DANTE
1991	11.5431	1.78563	DANTE
1992	5.18304	18.8748	DANTE
1993	5.18333	18.8749	DANTE
1994	5.18339	18.8749	DANTE
1995	5.18388	18.8749	DANTE
1996	5.18267	18.8758	DANTE
1997	5.1835	18.8751	DANTE
1998	5.18304	18.8751	DANTE
[truncated: 10,802 more rows]

## Sheet: e
Number of data acquisition	KRR (test #1)	KRR (test #2)	KRR (test #3)	KRR (test #4)	KRR (test #5)	RF (test #1)	RF (test #2)	RF (test #3)	RF (test #4)	RF (test #5)	GBDT (test #1)	GBDT (test #2)	GBDT (test #3)	GBDT (test #4)	GBDT (test #5)	DNN (test #1)	DNN (test #2)	DNN (test #3)	DNN (test #4)	DNN (test #5)	Lasso (test #1)	Lasso (test #2)	Lasso (test #3)	Lasso (test #4)	Lasso (test #5)	SVM (test #1)	SVM (test #2)	SVM (test #3)	SVM (test #4)	SVM (test #5)	GP (test #1)	GP (test #2)	GP (test #3)	GP (test #4)	GP (test #5)
0	1603.49	1564.34	1617.55	1520.91	1568.32	1562.13	1562.13	1562.13	1562.13	1562.13	1562.13	1562.13	1562.13	1562.13	1562.13	1562.13	1562.13	1562.13	1562.13	1562.13	1558.58	1598.66	1564.14	1558.81	1570.05	1562.13	1562.13	1562.13	1562.13	1562.13	1571.12	1597.33	1538.69	1606.43	1575.24
1	1603.49	1564.34	1617.55	1520.91	1568.32	1534.74	1562.13	1562.13	1541.41	1562.13	1404.79	1531.68	1562.13	1440.98	1483.72	1343.66	1427.35	1277.26	1277.68	1403.83	1558.58	1598.66	1564.14	1558.81	1570.05	1206.81	1133.29	1173.69	1264.1	1242.34	1571.12	1597.33	1538.69	1606.43	1575.24
2	1603.49	1564.34	1617.55	1520.91	1568.32	1534.74	1562.13	1562.13	1541.41	1562.13	1404.79	1531.68	1562.13	1440.98	1483.72	1343.66	1427.35	1277.26	1277.68	1403.83	1558.58	1598.66	1564.14	1558.81	1570.05	1206.81	1133.29	1173.69	1264.1	1242.34	1571.12	1597.33	1538.69	1606.43	1575.24
3	1603.49	1564.34	1617.55	1520.91	1568.32	1534.74	1562.13	1562.13	1541.41	1562.13	1404.79	1531.68	1562.13	1440.98	1483.72	1343.66	1427.35	1277.26	1277.68	1403.83	1558.58	1598.66	1564.14	1558.81	1570.05	1206.81	1133.29	1173.69	1264.1	1242.34	1571.12	1597.33	1538.69	1606.43	1575.24
4	1603.49	1564.34	1617.55	1520.91	1568.32	1534.74	1562.13	1562.13	1541.41	1562.13	1404.79	1531.68	1562.13	1440.98	1483.72	1343.66	1427.35	1277.26	1277.68	1403.83	1558.58	1598.66	1564.14	1558.81	1570.05	1206.81	1133.29	1173.69	1264.1	1242.34	1571.12	1597.33	1538.69	1606.43	1575.24
5	1603.49	1564.34	1617.55	1520.91	1568.32	1534.74	1562.13	1562.13	1541.41	1562.13	1404.79	1531.68	1562.13	1440.98	1483.72	1343.66	1427.35	1277.26	1277.68	1403.83	1558.58	1598.66	1564.14	1558.81	1570.05	1206.81	1133.29	1173.69	1264.1	1242.34	1571.12	1597.33	1538.69	1606.43	1575.24
6	1603.49	1564.34	1617.55	1520.91	1568.32	1534.74	1562.13	1562.13	1541.41	1562.13	1404.79	1531.68	1562.13	1440.98	1483.72	1343.66	1427.35	1277.26	1277.68	1403.83	1558.58	1598.66	1564.14	1558.81	1570.05	1206.81	1133.29	1173.69	1264.1	1242.34	1571.12	1597.33	1538.69	1606.43	1575.24
7	1603.49	1564.34	1617.55	1520.91	1568.32	1534.74	1562.13	1562.13	1541.41	1562.13	1404.79	1531.68	1562.13	1440.98	1483.72	1343.66	1427.35	1277.26	1277.68	1403.83	1558.58	1598.66	1564.14	1558.81	1570.05	1206.81	1133.29	1173.69	1264.1	1242.34	1571.12	1597.33	1538.69	1606.43	1575.24
8	1603.49	1564.34	1617.55	1520.91	1568.32	1534.74	1562.13	1562.13	1541.41	1562.13	1404.79	1531.68	1562.13	1440.98	1483.72	1343.66	1427.35	1277.26	1277.68	1403.83	1558.58	1598.66	1564.14	1558.81	1570.05	1206.81	1133.29	1173.69	1264.1	1242.34	1571.12	1597.33	1538.69	1606.43	1575.24
9	1603.49	1564.34	1617.55	1520.91	1568.32	1534.74	1562.13	1562.13	1541.41	1562.13	1404.79	1531.68	1562.13	1440.98	1483.72	1343.66	1427.35	1277.26	1277.68	1403.83	1558.58	1598.66	1564.14	1558.81	1570.05	1206.81	1133.29	1173.69	1264.1	1242.34	1571.12	1597.33	1538.69	1606.43	1575.24
10	1603.49	1564.34	1617.55	1520.91	1568.32	1534.74	1562.13	1562.13	1541.41	1562.13	1404.79	1531.68	1562.13	1440.98	1483.72	1343.66	1427.35	1277.26	1277.68	1403.83	1558.58	1598.66	1564.14	1558.81	1570.05	1206.81	1133.29	1173.69	1264.1	1242.34	1571.12	1597.33	1538.69	1606.43	1575.24
11	1603.49	1564.34	1617.55	1520.91	1568.32	1534.74	1562.13	1562.13	1541.41	1562.13	1404.79	1531.68	1562.13	1440.98	1483.72	1343.66	1427.35	1277.26	1277.68	1403.83	1558.58	1598.66	1564.14	1558.81	1570.05	1206.81	1133.29	1173.69	1264.1	1242.34	1571.12	1597.33	1538.69	1606.43	1575.24
12	1603.49	1564.34	1617.55	1520.91	1568.32	1534.74	1562.13	1562.13	1541.41	1562.13	1404.79	1531.68	1562.13	1440.98	1483.72	1343.66	1427.35	1277.26	1277.68	1403.83	1558.58	1598.66	1564.14	1558.81	1570.05	1206.81	1133.29	1173.69	1264.1	1242.34	1571.12	1597.33	1538.69	1606.43	1575.24
13	1603.49	1564.34	1617.55	1520.91	1568.32	1534.74	1562.13	1562.13	1541.41	1562.13	1404.79	1531.68	1562.13	1440.98	1483.72	1343.66	1427.35	1277.26	1277.68	1403.83	1558.58	1598.66	1564.14	1558.81	1570.05	1206.81	1133.29	1173.69	1264.1	1242.34	1571.12	1597.33	1538.69	1606.43	1575.24
14	1603.49	1564.34	1617.55	1520.91	1568.32	1534.74	1562.13	1562.13	1541.41	1562.13	1404.79	1531.68	1562.13	1440.98	1483.72	1343.66	1427.35	1277.26	1277.68	1403.83	1558.58	1598.66	1564.14	1558.81	1570.05	1206.81	1133.29	1173.69	1264.1	1242.34	1571.12	1597.33	1538.69	1606.43	1575.24
15	1603.49	1564.34	1617.55	1520.91	1568.32	1534.74	1562.13	1562.13	1541.41	1562.13	1404.79	1531.68	1562.13	1440.98	1483.72	1343.66	1427.35	1277.26	1277.68	1403.83	1558.58	1598.66	1564.14	1558.81	1570.05	1206.81	1133.29	1173.69	1264.1	1242.34	1571.12	1597.33	1538.69	1606.43	1575.24
16	1603.49	1564.34	1617.55	1520.91	1568.32	1534.74	1562.13	1562.13	1541.41	1562.13	1404.79	1531.68	1562.13	1440.98	1483.72	1343.66	1427.35	1277.26	1277.68	1403.83	1558.58	1598.66	1564.14	1558.81	1570.05	1206.81	1133.29	1173.69	1264.1	1242.34	1571.12	1597.33	1538.69	1606.43	1575.24
17	1603.49	1564.34	1617.55	1520.91	1568.32	1534.74	1562.13	1562.13	1541.41	1562.13	1404.79	1531.68	1562.13	1440.98	1483.72	1343.66	1427.35	1277.26	1277.68	1403.83	1558.58	1598.66	1564.14	1558.81	1570.05	1206.81	1133.29	1173.69	1264.1	1242.34	1571.12	1597.33	1538.69	1606.43	1575.24
18	1603.49	1564.34	1617.55	1520.91	1568.32	1534.74	1562.13	1562.13	1541.41	1562.13	1404.79	1531.68	1562.13	1440.98	1483.72	1343.66	1427.35	1277.26	1277.68	1403.83	1558.58	1598.66	1564.14	1558.81	1570.05	1206.81	1133.29	1173.69	1264.1	1242.34	1571.12	1597.33	1538.69	1606.43	1575.24
19	1603.49	1564.34	1617.55	1520.91	1568.32	1534.74	1562.13	1562.13	1541.41	1562.13	1404.79	1531.68	1562.13	1440.98	1483.72	1343.66	1427.35	1277.26	1277.68	1403.83	1558.58	1598.66	1564.14	1558.81	1570.05	1206.81	1133.29	1173.69	1264.1	1242.34	1571.12	1597.33	1538.69	1606.43	1575.24
20	1603.49	1564.34	1617.55	1520.91	1568.32	1534.74	1562.13	1562.13	1541.41	1562.13	1404.79	1531.68	1562.13	1440.98	1483.72	1343.66	1427.35	1277.26	1277.68	1403.83	1558.58	1598.66	1564.14	1558.81	1570.05	1206.81	1133.29	1173.69	1264.1	1242.34	1571.12	1597.33	1538.69	1606.43	1575.24
21	1603.49	1564.34	1617.55	1520.91	1568.32	1534.74	1562.13	1533.04	1541.41	1562.13	1404.79	1531.68	1562.13	1440.98	1483.72	707.687	696.96	750.988	554.275	761.895	1558.58	1598.66	1564.14	1558.81	1570.05	1206.81	1133.29	1173.69	1264.1	1242.34	1571.12	1597.33	1538.69	1606.43	1575.24
22	1603.49	1564.34	1617.55	1520.91	1568.32	1534.74	1562.13	1533.04	1541.41	1562.13	1404.79	1531.68	1562.13	1440.98	1483.72	707.687	696.96	750.988	554.275	761.895	1558.58	1598.66	1564.14	1558.81	1570.05	1206.81	1133.29	1173.69	1264.1	1242.34	1571.12	1597.33	1538.69	1606.43	1575.24
23	1603.49	1564.34	1617.55	1520.91	1568.32	1534.74	1562.13	1533.04	1541.41	1562.13	1404.79	1531.68	1562.13	1440.98	1483.72	707.687	696.96	750.988	554.275	761.895	1558.58	1598.66	1564.14	1558.81	1570.05	1206.81	1133.29	1173.69	1264.1	1242.34	1571.12	1597.33	1538.69	1606.43	1575.24
24	1603.49	1564.34	1617.55	1520.91	1568.32	1534.74	1562.13	1533.04	1541.41	1562.13	1404.79	1531.68	1562.13	1440.98	1483.72	707.687	696.96	750.988	554.275	761.895	1558.58	1598.66	1564.14	1558.81	1570.05	1206.81	1133.29	1173.69	1264.1	1242.34	1571.12	1597.33	1538.69	1606.43	1575.24
25	1603.49	1564.34	1617.55	1520.91	1568.32	1534.74	1562.13	1533.04	1541.41	1562.13	1404.79	1531.68	1562.13	1440.98	1483.72	707.687	696.96	750.988	554.275	761.895	1558.58	1598.66	1564.14	1558.81	1570.05	1206.81	1133.29	1173.69	1264.1	1242.34	1571.12	1597.33	1538.69	1606.43	1575.24
26	1603.49	1564.34	1617.55	1520.91	1568.32	1534.74	1562.13	1533.04	1541.41	1562.13	1404.79	1531.68	1562.13	1440.98	1483.72	707.687	696.96	750.988	554.275	761.895	1558.58	1598.66	1564.14	1558.81	1570.05	1206.81	1133.29	1173.69	1264.1	1242.34	1571.12	1597.33	1538.69	1606.43	1575.24
27	1603.49	1564.34	1617.55	1520.91	1568.32	1534.74	1562.13	1533.04	1541.41	1562.13	1404.79	1531.68	1562.13	1440.98	1483.72	707.687	696.96	750.988	554.275	761.895	1558.58	1598.66	1564.14	1558.81	1570.05	1206.81	1133.29	1173.69	1264.1	1242.34	1571.12	1597.33	1538.69	1606.43	1575.24
28	1603.49	1564.34	1617.55	1520.91	1568.32	1534.74	1562.13	1533.04	1541.41	1562.13	1404.79	1531.68	1562.13	1440.98	1483.72	707.687	696.96	750.988	554.275	761.895	1558.58	1598.66	1564.14	1558.81	1570.05	1206.81	1133.29	1173.69	1264.1	1242.34	1571.12	1597.33	1538.69	1606.43	1575.24
29	1603.49	1564.34	1617.55	1520.91	1568.32	1534.74	1562.13	1533.04	1541.41	1562.13	1404.79	1531.68	1562.13	1440.98	1483.72	707.687	696.96	750.988	554.275	761.895	1558.58	1598.66	1564.14	1558.81	1570.05	1206.81	1133.29	1173.69	1264.1	1242.34	1571.12	1597.33	1538.69	1606.43	1575.24
30	1603.49	1564.34	1617.55	1520.91	1568.32	1534.74	1562.13	1533.04	1541.41	1562.13	1404.79	1531.68	1562.13	1440.98	1483.72	707.687	696.96	750.988	554.275	761.895	1558.58	1598.66	1564.14	1558.81	1570.05	1206.81	1133.29	1173.69	1264.1	1242.34	1571.12	1597.33	1538.69	1606.43	1575.24
31	1603.49	1564.34	1617.55	1520.91	1568.32	1534.74	1562.13	1533.04	1541.41	1562.13	1404.79	1531.68	1562.13	1440.98	1483.72	707.687	696.96	750.988	554.275	761.895	1558.58	1598.66	1564.14	1558.81	1570.05	1206.81	1133.29	1173.69	1264.1	1242.34	1571.12	1597.33	1538.69	1606.43	1575.24
32	1603.49	1564.34	1617.55	1520.91	1568.32	1534.74	1562.13	1533.04	1541.41	1562.13	1404.79	1531.68	1562.13	1440.98	1483.72	707.687	696.96	750.988	554.275	761.895	1558.58	1598.66	1564.14	1558.81	1570.05	1206.81	1133.29	1173.69	1264.1	1242.34	1571.12	1597.33	1538.69	1606.43	1575.24
33	1603.49	1564.34	1617.55	1520.91	1568.32	1534.74	1562.13	1533.04	1541.41	1562.13	1404.79	1531.68	1562.13	1440.98	1483.72	707.687	696.96	750.988	554.275	761.895	1558.58	1598.66	1564.14	1558.81	1570.05	1206.81	1133.29	1173.69	1264.1	1242.34	1571.12	1597.33	1538.69	1606.43	1575.24
34	1603.49	1564.34	1617.55	1520.91	1568.32	1534.74	1562.13	1533.04	1541.41	1562.13	1404.79	1531.68	1562.13	1440.98	1483.72	707.687	696.96	750.988	554.275	761.895	1558.58	1598.66	1564.14	1558.81	1570.05	1206.81	1133.29	1173.69	1264.1	1242.34	1571.12	1597.33	1538.69	1606.43	1575.24
35	1603.49	1564.34	1617.55	1520.91	1568.32	1534.74	1562.13	1533.04	1541.41	1562.13	1404.79	1531.68	1562.13	1440.98	1483.72	707.687	696.96	750.988	554.275	761.895	1558.58	1598.66	1564.14	1558.81	1570.05	1206.81	1133.29	1173.69	1264.1	1242.34	1571.12	1597.33	1538.69	1606.43	1575.24
36	1603.49	1564.34	1617.55	1520.91	1568.32	1534.74	1562.13	1533.04	1541.41	1562.13	1404.79	1531.68	1562.13	1440.98	1483.72	707.687	696.96	750.988	554.275	761.895	1558.58	1598.66	1564.14	1558.81	1570.05	1206.81	1133.29	1173.69	1264.1	1242.34	1571.12	1597.33	1538.69	1606.43	1575.24
37	1603.49	1564.34	1617.55	1520.91	1568.32	1534.74	1562.13	1533.04	1541.41	1562.13	1404.79	1531.68	1562.13	1440.98	1483.72	707.687	696.96	750.988	554.275	761.895	1558.58	1598.66	1564.14	1558.81	1570.05	1206.81	1133.29	1173.69	1264.1	1242.34	1571.12	1597.33	1538.69	1606.43	1575.24
38	1603.49	1564.34	1617.55	1520.91	1568.32	1534.74	1562.13	1533.04	1541.41	1562.13	1404.79	1531.68	1562.13	1440.98	1483.72	707.687	696.96	750.988	554.275	761.895	1558.58	1598.66	1564.14	1558.81	1570.05	1206.81	1133.29	1173.69	1264.1	1242.34	1571.12	1597.33	1538.69	1606.43	1575.24
39	1603.49	1564.34	1617.55	1520.91	1568.32	1534.74	1562.13	1533.04	1541.41	1562.13	1404.79	1531.68	1562.13	1440.98	1483.72	707.687	696.96	750.988	554.275	761.895	1558.58	1598.66	1564.14	1558.81	1570.05	1206.81	1133.29	1173.69	1264.1	1242.34	1571.12	1597.33	1538.69	1606.43	1575.24
40	1603.49	1564.34	1617.55	1520.91	1568.32	1534.74	1562.13	1533.04	1541.41	1562.13	1404.79	1531.68	1562.13	1440.98	1483.72	707.687	696.96	750.988	554.275	761.895	1558.58	1598.66	1564.14	1558.81	1570.05	1206.81	1133.29	1173.69	1264.1	1242.34	1571.12	1597.33	1538.69	1606.43	1575.24
41	1603.49	1564.34	1617.55	1520.91	1568.32	1534.74	1562.13	1523.54	1541.41	1562.13	1404.79	1497.34	1562.13	1440.98	1483.72	239.84	99.5961	259.938	114.921	90.8764	1558.58	1598.66	1564.14	1558.81	1570.05	1206.81	1133.29	1173.69	1264.1	1242.34	1571.12	1597.33	1538.69	1606.43	1575.24
42	1603.49	1564.34	1617.55	1520.91	1568.32	1534.74	1562.13	1523.54	1541.41	1562.13	1404.79	1497.34	1562.13	1440.98	1483.72	239.84	99.5961	259.938	114.921	90.8764	1558.58	1598.66	1564.14	1558.81	1570.05	1206.81	1133.29	1173.69	1264.1	1242.34	1571.12	1597.33	1538.69	1606.43	1575.24
43	1603.49	1564.34	1617.55	1520.91	1568.32	1534.74	1562.13	1523.54	1541.41	1562.13	1404.79	1497.34	1562.13	1440.98	1483.72	239.84	99.5961	259.938	114.921	90.8764	1558.58	1598.66	1564.14	1558.81	1570.05	1206.81	1133.29	1173.69	1264.1	1242.34	1571.12	1597.33	1538.69	1606.43	1575.24
44	1603.49	1564.34	1617.55	1520.91	1568.32	1534.74	1562.13	1523.54	1541.41	1562.13	1404.79	1497.34	1562.13	1440.98	1483.72	239.84	99.5961	259.938	114.921	90.8764	1558.58	1598.66	1564.14	1558.81	1570.05	1206.81	1133.29	1173.69	1264.1	1242.34	1571.12	1597.33	1538.69	1606.43	1575.24
45	1603.49	1564.34	1617.55	1520.91	1568.32	1534.74	1562.13	1523.54	1541.41	1562.13	1404.79	1497.34	1562.13	1440.98	1483.72	239.84	99.5961	259.938	114.921	90.8764	1558.58	1598.66	1564.14	1558.81	1570.05	1206.81	1133.29	1173.69	1264.1	1242.34	1571.12	1597.33	1538.69	1606.43	1575.24
46	1603.49	1564.34	1617.55	1520.91	1568.32	1534.74	1562.13	1523.54	1541.41	1562.13	1404.79	1497.34	1562.13	1440.98	1483.72	239.84	99.5961	259.938	114.921	90.8764	1558.58	1598.66	1564.14	1558.81	1570.05	1206.81	1133.29	1173.69	1264.1	1242.34	1571.12	1597.33	1538.69	1606.43	1575.24
47	1603.49	1564.34	1617.55	1520.91	1568.32	1534.74	1562.13	1523.54	1541.41	1562.13	1404.79	1497.34	1562.13	1440.98	1483.72	239.84	99.5961	259.938	114.921	90.8764	1558.58	1598.66	1564.14	1558.81	1570.05	1206.81	1133.29	1173.69	1264.1	1242.34	1571.12	1597.33	1538.69	1606.43	1575.24
48	1603.49	1564.34	1617.55	1520.91	1568.32	1534.74	1562.13	1523.54	1541.41	1562.13	1404.79	1497.34	1562.13	1440.98	1483.72	239.84	99.5961	259.938	114.921	90.8764	1558.58	1598.66	1564.14	1558.81	1570.05	1206.81	1133.29	1173.69	1264.1	1242.34	1571.12	1597.33	1538.69	1606.43	1575.24
49	1603.49	1564.34	1617.55	1520.91	1568.32	1534.74	1562.13	1523.54	1541.41	1562.13	1404.79	1497.34	1562.13	1440.98	1483.72	239.84	99.5961	259.938	114.921	90.8764	1558.58	1598.66	1564.14	1558.81	1570.05	1206.81	1133.29	1173.69	1264.1	1242.34	1571.12	1597.33	1538.69	1606.43	1575.24
50	1603.49	1564.34	1617.55	1520.91	1568.32	1534.74	1562.13	1523.54	1541.41	1562.13	1404.79	1497.34	1562.13	1440.98	1483.72	239.84	99.5961	259.938	114.921	90.8764	1558.58	1598.66	1564.14	1558.81	1570.05	1206.81	1133.29	1173.69	1264.1	1242.34	1571.12	1597.33	1538.69	1606.43	1575.24
51	1603.49	1564.34	1617.55	1520.91	1568.32	1534.74	1562.13	1523.54	1541.41	1562.13	1404.79	1497.34	1562.13	1440.98	1483.72	239.84	99.5961	259.938	114.921	90.8764	1558.58	1598.66	1564.14	1558.81	1570.05	1206.81	1133.29	1173.69	1264.1	1242.34	1571.12	1597.33	1538.69	1606.43	1575.24
52	1603.49	1564.34	1617.55	1520.91	1568.32	1534.74	1562.13	1523.54	1541.41	1562.13	1404.79	1497.34	1562.13	1440.98	1483.72	239.84	99.5961	259.938	114.921	90.8764	1558.58	1598.66	1564.14	1558.81	1570.05	1206.81	1133.29	1173.69	1264.1	1242.34	1571.12	1597.33	1538.69	1606.43	1575.24
53	1603.49	1564.34	1617.55	1520.91	1568.32	1534.74	1562.13	1523.54	1541.41	1562.13	1404.79	1497.34	1562.13	1440.98	1483.72	239.84	99.5961	259.938	114.921	90.8764	1558.58	1598.66	1564.14	1558.81	1570.05	1206.81	1133.29	1173.69	1264.1	1242.34	1571.12	1597.33	1538.69	1606.43	1575.24
54	1603.49	1564.34	1617.55	1520.91	1568.32	1534.74	1562.13	1523.54	1541.41	1562.13	1404.79	1497.34	1562.13	1440.98	1483.72	239.84	99.5961	259.938	114.921	90.8764	1558.58	1598.66	1564.14	1558.81	1570.05	1206.81	1133.29	1173.69	1264.1	1242.34	1571.12	1597.33	1538.69	1606.43	1575.24
55	1603.49	1564.34	1617.55	1520.91	1568.32	1534.74	1562.13	1523.54	1541.41	1562.13	1404.79	1497.34	1562.13	1440.98	1483.72	239.84	99.5961	259.938	114.921	90.8764	1558.58	1598.66	1564.14	1558.81	1570.05	1206.81	1133.29	1173.69	1264.1	1242.34	1571.12	1597.33	1538.69	1606.43	1575.24
56	1603.49	1564.34	1617.55	1520.91	1568.32	1534.74	1562.13	1523.54	1541.41	1562.13	1404.79	1497.34	1562.13	1440.98	1483.72	239.84	99.5961	259.938	114.921	90.8764	1558.58	1598.66	1564.14	1558.81	1570.05	1206.81	1133.29	1173.69	1264.1	1242.34	1571.12	1597.33	1538.69	1606.43	1575.24
57	1603.49	1564.34	1617.55	1520.91	1568.32	1534.74	1562.13	1523.54	1541.41	1562.13	1404.79	1497.34	1562.13	1440.98	1483.72	239.84	99.5961	259.938	114.921	90.8764	1558.58	1598.66	1564.14	1558.81	1570.05	1206.81	1133.29	1173.69	1264.1	1242.34	1571.12	1597.33	1538.69	1606.43	1575.24
58	1603.49	1564.34	1617.55	1520.91	1568.32	1534.74	1562.13	1523.54	1541.41	1562.13	1404.79	1497.34	1562.13	1440.98	1483.72	239.84	99.5961	259.938	114.921	90.8764	1558.58	1598.66	1564.14	1558.81	1570.05	1206.81	1133.29	1173.69	1264.1	1242.34	1571.12	1597.33	1538.69	1606.43	1575.24
59	1603.49	1564.34	1617.55	1520.91	1568.32	1534.74	1562.13	1523.54	1541.41	1562.13	1404.79	1497.34	1562.13	1440.98	1483.72	239.84	99.5961	259.938	114.921	90.8764	1558.58	1598.66	1564.14	1558.81	1570.05	1206.81	1133.29	1173.69	1264.1	1242.34	1571.12	1597.33	1538.69	1606.43	1575.24
60	1603.49	1564.34	1617.55	1520.91	1568.32	1534.74	1562.13	1523.54	1541.41	1562.13	1404.79	1497.34	1562.13	1440.98	1483.72	239.84	99.5961	259.938	114.921	90.8764	1558.58	1598.66	1564.14	1558.81	1570.05	1206.81	1133.29	1173.69	1264.1	1242.34	1571.12	1597.33	1538.69	1606.43	1575.24
61	1603.49	1564.34	1617.55	1520.91	1568.32	1534.74	1562.13	1523.54	1531.12	1562.13	1404.79	1497.34	1562.13	1440.98	1483.72	239.84	99.5961	259.938	81.8232	90.8764	1558.58	1598.66	1564.14	1558.81	1570.05	1206.81	1133.29	1173.69	1264.1	1242.34	1571.12	1597.33	1538.69	1606.43	1575.24
62	1603.49	1564.34	1617.55	1520.91	1568.32	1534.74	1562.13	1523.54	1531.12	1562.13	1404.79	1497.34	1562.13	1440.98	1483.72	239.84	99.5961	259.938	81.8232	90.8764	1558.58	1598.66	1564.14	1558.81	1570.05	1206.81	1133.29	1173.69	1264.1	1242.34	1571.12	1597.33	1538.69	1606.43	1575.24
63	1603.49	1564.34	1617.55	1520.91	1568.32	1534.74	1562.13	1523.54	1531.12	1562.13	1404.79	1497.34	1562.13	1440.98	1483.72	239.84	99.5961	259.938	81.8232	90.8764	1558.58	1598.66	1564.14	1558.81	1570.05	1206.81	1133.29	1173.69	1264.1	1242.34	1571.12	1597.33	1538.69	1606.43	1575.24
64	1603.49	1564.34	1617.55	1520.91	1568.32	1534.74	1562.13	1523.54	1531.12	1562.13	1404.79	1497.34	1562.13	1440.98	1483.72	239.84	99.5961	259.938	81.8232	90.8764	1558.58	1598.66	1564.14	1558.81	1570.05	1206.81	1133.29	1173.69	1264.1	1242.34	1571.12	1597.33	1538.69	1606.43	1575.24
65	1603.49	1564.34	1617.55	1520.91	1568.32	1534.74	1562.13	1523.54	1531.12	1562.13	1404.79	1497.34	1562.13	1440.98	1483.72	239.84	99.5961	259.938	81.8232	90.8764	1558.58	1598.66	1564.14	1558.81	1570.05	1206.81	1133.29	1173.69	1264.1	1242.34	1571.12	1597.33	1538.69	1606.43	1575.24
66	1603.49	1564.34	1617.55	1520.91	1568.32	1534.74	1562.13	1523.54	1531.12	1562.13	1404.79	1497.34	1562.13	1440.98	1483.72	239.84	99.5961	259.938	81.8232	90.8764	1558.58	1598.66	1564.14	1558.81	1570.05	1206.81	1133.29	1173.69	1264.1	1242.34	1571.12	1597.33	1538.69	1606.43	1575.24
67	1603.49	1564.34	1617.55	1520.91	1568.32	1534.74	1562.13	1523.54	1531.12	1562.13	1404.79	1497.34	1562.13	1440.98	1483.72	239.84	99.5961	259.938	81.8232	90.8764	1558.58	1598.66	1564.14	1558.81	1570.05	1206.81	1133.29	1173.69	1264.1	1242.34	1571.12	1597.33	1538.69	1606.43	1575.24
68	1603.49	1564.34	1617.55	1520.91	1568.32	1534.74	1562.13	1523.54	1531.12	1562.13	1404.79	1497.34	1562.13	1440.98	1483.72	239.84	99.5961	259.938	81.8232	90.8764	1558.58	1598.66	1564.14	1558.81	1570.05	1206.81	1133.29	1173.69	1264.1	1242.34	1571.12	1597.33	1538.69	1606.43	1575.24
69	1603.49	1564.34	1617.55	1520.91	1568.32	1534.74	1562.13	1523.54	1531.12	1562.13	1404.79	1497.34	1562.13	1440.98	1483.72	239.84	99.5961	259.938	81.8232	90.8764	1558.58	1598.66	1564.14	1558.81	1570.05	1206.81	1133.29	1173.69	1264.1	1242.34	1571.12	1597.33	1538.69	1606.43	1575.24
70	1603.49	1564.34	1617.55	1520.91	1568.32	1534.74	1562.13	1523.54	1531.12	1562.13	1404.79	1497.34	1562.13	1440.98	1483.72	239.84	99.5961	259.938	81.8232	90.8764	1558.58	1598.66	1564.14	1558.81	1570.05	1206.81	1133.29	1173.69	1264.1	1242.34	1571.12	1597.33	1538.69	1606.43	1575.24
71	1603.49	1564.34	1617.55	1520.91	1568.32	1534.74	1562.13	1523.54	1531.12	1562.13	1404.79	1497.34	1562.13	1440.98	1483.72	239.84	99.5961	259.938	81.8232	90.8764	1558.58	1598.66	1564.14	1558.81	1570.05	1206.81	1133.29	1173.69	1264.1	1242.34	1571.12	1597.33	1538.69	1606.43	1575.24
72	1603.49	1564.34	1617.55	1520.91	1568.32	1534.74	1562.13	1523.54	1531.12	1562.13	1404.79	1497.34	1562.13	1440.98	1483.72	239.84	99.5961	259.938	81.8232	90.8764	1558.58	1598.66	1564.14	1558.81	1570.05	1206.81	1133.29	1173.69	1264.1	1242.34	1571.12	1597.33	1538.69	1606.43	1575.24
73	1603.49	1564.34	1617.55	1520.91	1568.32	1534.74	1562.13	1523.54	1531.12	1562.13	1404.79	1497.34	1562.13	1440.98	1483.72	239.84	99.5961	259.938	81.8232	90.8764	1558.58	1598.66	1564.14	1558.81	1570.05	1206.81	1133.29	1173.69	1264.1	1242.34	1571.12	1597.33	1538.69	1606.43	1575.24
74	1603.49	1564.34	1617.55	1520.91	1568.32	1534.74	1562.13	1523.54	1531.12	1562.13	1404.79	1497.34	1562.13	1440.98	1483.72	239.84	99.5961	259.938	81.8232	90.8764	1558.58	1598.66	1564.14	1558.81	1570.05	1206.81	1133.29	1173.69	1264.1	1242.34	1571.12	1597.33	1538.69	1606.43	1575.24
75	1603.49	1564.34	1617.55	1520.91	1568.32	1534.74	1562.13	1523.54	1531.12	1562.13	1404.79	1497.34	1562.13	1440.98	1483.72	239.84	99.5961	259.938	81.8232	90.8764	1558.58	1598.66	1564.14	1558.81	1570.05	1206.81	1133.29	1173.69	1264.1	1242.34	1571.12	1597.33	1538.69	1606.43	1575.24
76	1603.49	1564.34	1617.55	1520.91	1568.32	1534.74	1562.13	1523.54	1531.12	1562.13	1404.79	1497.34	1562.13	1440.98	1483.72	239.84	99.5961	259.938	81.8232	90.8764	1558.58	1598.66	1564.14	1558.81	1570.05	1206.81	1133.29	1173.69	1264.1	1242.34	1571.12	1597.33	1538.69	1606.43	1575.24
77	1603.49	1564.34	1617.55	1520.91	1568.32	1534.74	1562.13	1523.54	1531.12	1562.13	1404.79	1497.34	1562.13	1440.98	1483.72	239.84	99.5961	259.938	81.8232	90.8764	1558.58	1598.66	1564.14	1558.81	1570.05	1206.81	1133.29	1173.69	1264.1	1242.34	1571.12	1597.33	1538.69	1606.43	1575.24
78	1603.49	1564.34	1617.55	1520.91	1568.32	1534.74	1562.13	1523.54	1531.12	1562.13	1404.79	1497.34	1562.13	1440.98	1483.72	239.84	99.5961	259.938	81.8232	90.8764	1558.58	1598.66	1564.14	1558.81	1570.05	1206.81	1133.29	1173.69	1264.1	1242.34	1571.12	1597.33	1538.69	1606.43	1575.24
79	1603.49	1564.34	1617.55	1520.91	1568.32	1534.74	1562.13	1523.54	1531.12	1562.13	1404.79	1497.34	1562.13	1440.98	1483.72	239.84	99.5961	259.938	81.8232	90.8764	1558.58	1598.66	1564.14	1558.81	1570.05	1206.81	1133.29	1173.69	1264.1	1242.34	1571.12	1597.33	1538.69	1606.43	1575.24
80	1603.49	1564.34	1617.55	1520.91	1568.32	1534.74	1562.13	1523.54	1531.12	1562.13	1404.79	1497.34	1562.13	1440.98	1483.72	239.84	99.5961	259.938	81.8232	90.8764	1558.58	1598.66	1564.14	1558.81	1570.05	1206.81	1133.29	1173.69	1264.1	1242.34	1571.12	1597.33	1538.69	1606.43	1575.24
81	1603.49	1564.34	1617.55	1520.91	1568.32	1534.74	1562.13	1512.54	1476.14	1562.13	1404.79	1497.34	1562.13	1440.98	1483.72	55.2161	99.5961	69.1139	19.1983	87.5827	1558.58	1598.66	1564.14	1558.81	1570.05	1206.81	1133.29	1173.69	1264.1	1242.34	1571.12	1597.33	1538.69	1606.43	1575.24
82	1603.49	1564.34	1617.55	1520.91	1568.32	1534.74	1562.13	1512.54	1476.14	1562.13	1404.79	1497.34	1562.13	1440.98	1483.72	55.2161	99.5961	69.1139	19.1983	87.5827	1558.58	1598.66	1564.14	1558.81	1570.05	1206.81	1133.29	1173.69	1264.1	1242.34	1571.12	1597.33	1538.69	1606.43	1575.24
83	1603.49	1564.34	1617.55	1520.91	1568.32	1534.74	1562.13	1512.54	1476.14	1562.13	1404.79	1497.34	1562.13	1440.98	1483.72	55.2161	99.5961	69.1139	19.1983	87.5827	1558.58	1598.66	1564.14	1558.81	1570.05	1206.81	1133.29	1173.69	1264.1	1242.34	1571.12	1597.33	1538.69	1606.43	1575.24
84	1603.49	1564.34	1617.55	1520.91	1568.32	1534.74	1562.13	1512.54	1476.14	1562.13	1404.79	1497.34	1562.13	1440.98	1483.72	55.2161	99.5961	69.1139	19.1983	87.5827	1558.58	1598.66	1564.14	1558.81	1570.05	1206.81	1133.29	1173.69	1264.1	1242.34	1571.12	1597.33	1538.69	1606.43	1575.24
85	1603.49	1564.34	1617.55	1520.91	1568.32	1534.74	1562.13	1512.54	1476.14	1562.13	1404.79	1497.34	1562.13	1440.98	1483.72	55.2161	99.5961	69.1139	19.1983	87.5827	1558.58	1598.66	1564.14	1558.81	1570.05	1206.81	1133.29	1173.69	1264.1	1242.34	1571.12	1597.33	1538.69	1606.43	1575.24
86	1603.49	1564.34	1617.55	1520.91	1568.32	1534.74	1562.13	1512.54	1476.14	1562.13	1404.79	1497.34	1562.13	1440.98	1483.72	55.2161	99.5961	69.1139	19.1983	87.5827	1558.58	1598.66	1564.14	1558.81	1570.05	1206.81	1133.29	1173.69	1264.1	1242.34	1571.12	1597.33	1538.69	1606.43	1575.24
87	1603.49	1564.34	1617.55	1520.91	1568.32	1534.74	1562.13	1512.54	1476.14	1562.13	1404.79	1497.34	1562.13	1440.98	1483.72	55.2161	99.5961	69.1139	19.1983	87.5827	1558.58	1598.66	1564.14	1558.81	1570.05	1206.81	1133.29	1173.69	1264.1	1242.34	1571.12	1597.33	1538.69	1606.43	1575.24
88	1603.49	1564.34	1617.55	1520.91	1568.32	1534.74	1562.13	1512.54	1476.14	1562.13	1404.79	1497.34	1562.13	1440.98	1483.72	55.2161	99.5961	69.1139	19.1983	87.5827	1558.58	1598.66	1564.14	1558.81	1570.05	1206.81	1133.29	1173.69	1264.1	1242.34	1571.12	1597.33	1538.69	1606.43	1575.24
89	1603.49	1564.34	1617.55	1520.91	1568.32	1534.74	1562.13	1512.54	1476.14	1562.13	1404.79	1497.34	1562.13	1440.98	1483.72	55.2161	99.5961	69.1139	19.1983	87.5827	1558.58	1598.66	1564.14	1558.81	1570.05	1206.81	1133.29	1173.69	1264.1	1242.34	1571.12	1597.33	1538.69	1606.43	1575.24
90	1603.49	1564.34	1617.55	1520.91	1568.32	1534.74	1562.13	1512.54	1476.14	1562.13	1404.79	1497.34	1562.13	1440.98	1483.72	55.2161	99.5961	69.1139	19.1983	87.5827	1558.58	1598.66	1564.14	1558.81	1570.05	1206.81	1133.29	1173.69	1264.1	1242.34	1571.12	1597.33	1538.69	1606.43	1575.24
91	1603.49	1564.34	1617.55	1520.91	1568.32	1534.74	1562.13	1512.54	1476.14	1562.13	1404.79	1497.34	1562.13	1440.98	1483.72	55.2161	99.5961	69.1139	19.1983	87.5827	1558.58	1598.66	1564.14	1558.81	1570.05	1206.81	1133.29	1173.69	1264.1	1242.34	1571.12	1597.33	1538.69	1606.43	1575.24
92	1603.49	1564.34	1617.55	1520.91	1568.32	1534.74	1562.13	1512.54	1476.14	1562.13	1404.79	1497.34	1562.13	1440.98	1483.72	55.2161	99.5961	69.1139	19.1983	87.5827	1558.58	1598.66	1564.14	1558.81	1570.05	1206.81	1133.29	1173.69	1264.1	1242.34	1571.12	1597.33	1538.69	1606.43	1575.24
93	1603.49	1564.34	1617.55	1520.91	1568.32	1534.74	1562.13	1512.54	1476.14	1562.13	1404.79	1497.34	1562.13	1440.98	1483.72	55.2161	99.5961	69.1139	19.1983	87.5827	1558.58	1598.66	1564.14	1558.81	1570.05	1206.81	1133.29	1173.69	1264.1	1242.34	1571.12	1597.33	1538.69	1606.43	1575.24
94	1603.49	1564.34	1617.55	1520.91	1568.32	1534.74	1562.13	1512.54	1476.14	1562.13	1404.79	1497.34	1562.13	1440.98	1483.72	55.2161	99.5961	69.1139	19.1983	87.5827	1558.58	1598.66	1564.14	1558.81	1570.05	1206.81	1133.29	1173.69	1264.1	1242.34	1571.12	1597.33	1538.69	1606.43	1575.24
95	1603.49	1564.34	1617.55	1520.91	1568.32	1534.74	1562.13	1512.54	1476.14	1562.13	1404.79	1497.34	1562.13	1440.98	1483.72	55.2161	99.5961	69.1139	19.1983	87.5827	1558.58	1598.66	1564.14	1558.81	1570.05	1206.81	1133.29	1173.69	1264.1	1242.34	1571.12	1597.33	1538.69	1606.43	1575.24
96	1603.49	1564.34	1617.55	1520.91	1568.32	1534.74	1562.13	1512.54	1476.14	1562.13	1404.79	1497.34	1562.13	1440.98	1483.72	55.2161	99.5961	69.1139	19.1983	87.5827	1558.58	1598.66	1564.14	1558.81	1570.05	1206.81	1133.29	1173.69	1264.1	1242.34	1571.12	1597.33	1538.69	1606.43	1575.24
97	1603.49	1564.34	1617.55	1520.91	1568.32	1534.74	1562.13	1512.54	1476.14	1562.13	1404.79	1497.34	1562.13	1440.98	1483.72	55.2161	99.5961	69.1139	19.1983	87.5827	1558.58	1598.66	1564.14	1558.81	1570.05	1206.81	1133.29	1173.69	1264.1	1242.34	1571.12	1597.33	1538.69	1606.43	1575.24
98	1603.49	1564.34	1617.55	1520.91	1568.32	1534.74	1562.13	1512.54	1476.14	1562.13	1404.79	1497.34	1562.13	1440.98	1483.72	55.2161	99.5961	69.1139	19.1983	87.5827	1558.58	1598.66	1564.14	1558.81	1570.05	1206.81	1133.29	1173.69	1264.1	1242.34	1571.12	1597.33	1538.69	1606.43	1575.24
99	1603.49	1564.34	1617.55	1520.91	1568.32	1534.74	1562.13	1512.54	1476.14	1562.13	1404.79	1497.34	1562.13	1440.98	1483.72	55.2161	99.5961	69.1139	19.1983	87.5827	1558.58	1598.66	1564.14	1558.81	1570.05	1206.81	1133.29	1173.69	1264.1	1242.34	1571.12	1597.33	1538.69	1606.43	1575.24
100	1603.49	1564.34	1617.55	1520.91	1568.32	1534.74	1562.13	1512.54	1476.14	1562.13	1404.79	1497.34	1562.13	1440.98	1483.72	55.2161	99.5961	69.1139	19.1983	87.5827	1558.58	1598.66	1564.14	1558.81	1570.05	1206.81	1133.29	1173.69	1264.1	1242.34	1571.12	1597.33	1538.69	1606.43	1575.24
101	1603.49	1564.34	1617.55	1520.91	1568.32	1534.74	1562.13	1506.91	1476.14	1562.13	1404.79	1497.34	1562.13	1440.98	1483.72	55.2161	71.0337	69.1139	7.67932	54.9456	1558.58	1598.66	1564.14	1558.81	1570.05	1206.81	1133.29	1173.69	1264.1	1242.34	1571.12	1597.33	1538.69	1606.43	1575.24
102	1603.49	1564.34	1617.55	1520.91	1568.32	1534.74	1562.13	1506.91	1476.14	1562.13	1404.79	1497.34	1562.13	1440.98	1483.72	55.2161	71.0337	69.1139	7.67932	54.9456	1558.58	1598.66	1564.14	1558.81	1570.05	1206.81	1133.29	1173.69	1264.1	1242.34	1571.12	1597.33	1538.69	1606.43	1575.24
103	1603.49	1564.34	1617.55	1520.91	1568.32	1534.74	1562.13	1506.91	1476.14	1562.13	1404.79	1497.34	1562.13	1440.98	1483.72	55.2161	71.0337	69.1139	7.67932	54.9456	1558.58	1598.66	1564.14	1558.81	1570.05	1206.81	1133.29	1173.69	1264.1	1242.34	1571.12	1597.33	1538.69	1606.43	1575.24
104	1603.49	1564.34	1617.55	1520.91	1568.32	1534.74	1562.13	1506.91	1476.14	1562.13	1404.79	1497.34	1562.13	1440.98	1483.72	55.2161	71.0337	69.1139	7.67932	54.9456	1558.58	1598.66	1564.14	1558.81	1570.05	1206.81	1133.29	1173.69	1264.1	1242.34	1571.12	1597.33	1538.69	1606.43	1575.24
105	1603.49	1564.34	1617.55	1520.91	1568.32	1534.74	1562.13	1506.91	1476.14	1562.13	1404.79	1497.34	1562.13	1440.98	1483.72	55.2161	71.0337	69.1139	7.67932	54.9456	1558.58	1598.66	1564.14	1558.81	1570.05	1206.81	1133.29	1173.69	1264.1	1242.34	1571.12	1597.33	1538.69	1606.43	1575.24
106	1603.49	1564.34	1617.55	1520.91	1568.32	1534.74	1562.13	1506.91	1476.14	1562.13	1404.79	1497.34	1562.13	1440.98	1483.72	55.2161	71.0337	69.1139	7.67932	54.9456	1558.58	1598.66	1564.14	1558.81	1570.05	1206.81	1133.29	1173.69	1264.1	1242.34	1571.12	1597.33	1538.69	1606.43	1575.24
107	1603.49	1564.34	1617.55	1520.91	1568.32	1534.74	1562.13	1506.91	1476.14	1562.13	1404.79	1497.34	1562.13	1440.98	1483.72	55.2161	71.0337	69.1139	7.67932	54.9456	1558.58	1598.66	1564.14	1558.81	1570.05	1206.81	1133.29	1173.69	1264.1	1242.34	1571.12	1597.33	1538.69	1606.43	1575.24
108	1603.49	1564.34	1617.55	1520.91	1568.32	1534.74	1562.13	1506.91	1476.14	1562.13	1404.79	1497.34	1562.13	1440.98	1483.72	55.2161	71.0337	69.1139	7.67932	54.9456	1558.58	1598.66	1564.14	1558.81	1570.05	1206.81	1133.29	1173.69	1264.1	1242.34	1571.12	1597.33	1538.69	1606.43	1575.24
109	1603.49	1564.34	1617.55	1520.91	1568.32	1534.74	1562.13	1506.91	1476.14	1562.13	1404.79	1497.34	1562.13	1440.98	1483.72	55.2161	71.0337	69.1139	7.67932	54.9456	1558.58	1598.66	1564.14	1558.81	1570.05	1206.81	1133.29	1173.69	1264.1	1242.34	1571.12	1597.33	1538.69	1606.43	1575.24
110	1603.49	1564.34	1617.55	1520.91	1568.32	1534.74	1562.13	1506.91	1476.14	1562.13	1404.79	1497.34	1562.13	1440.98	1483.72	55.2161	71.0337	69.1139	7.67932	54.9456	1558.58	1598.66	1564.14	1558.81	1570.05	1206.81	1133.29	1173.69	1264.1	1242.34	1571.12	1597.33	1538.69	1606.43	1575.24
111	1603.49	1564.34	1617.55	1520.91	1568.32	1534.74	1562.13	1506.91	1476.14	1562.13	1404.79	1497.34	1562.13	1440.98	1483.72	55.2161	71.0337	69.1139	7.67932	54.9456	1558.58	1598.66	1564.14	1558.81	1570.05	1206.81	1133.29	1173.69	1264.1	1242.34	1571.12	1597.33	1538.69	1606.43	1575.24
112	1603.49	1564.34	1617.55	1520.91	1568.32	1534.74	1562.13	1506.91	1476.14	1562.13	1404.79	1497.34	1562.13	1440.98	1483.72	55.2161	71.0337	69.1139	7.67932	54.9456	1558.58	1598.66	1564.14	1558.81	1570.05	1206.81	1133.29	1173.69	1264.1	1242.34	1571.12	1597.33	1538.69	1606.43	1575.24
113	1603.49	1564.34	1617.55	1520.91	1568.32	1534.74	1562.13	1506.91	1476.14	1562.13	1404.79	1497.34	1562.13	1440.98	1483.72	55.2161	71.0337	69.1139	7.67932	54.9456	1558.58	1598.66	1564.14	1558.81	1570.05	1206.81	1133.29	1173.69	1264.1	1242.34	1571.12	1597.33	1538.69	1606.43	1575.24
114	1603.49	1564.34	1617.55	1520.91	1568.32	1534.74	1562.13	1506.91	1476.14	1562.13	1404.79	1497.34	1562.13	1440.98	1483.72	55.2161	71.0337	69.1139	7.67932	54.9456	1558.58	1598.66	1564.14	1558.81	1570.05	1206.81	1133.29	1173.69	1264.1	1242.34	1571.12	1597.33	1538.69	1606.43	1575.24
115	1603.49	1564.34	1617.55	1520.91	1568.32	1534.74	1562.13	1506.91	1476.14	1562.13	1404.79	1497.34	1562.13	1440.98	1483.72	55.2161	71.0337	69.1139	7.67932	54.9456	1558.58	1598.66	1564.14	1558.81	1570.05	1206.81	1133.29	1173.69	1264.1	1242.34	1571.12	1597.33	1538.69	1606.43	1575.24
116	1603.49	1564.34	1617.55	1520.91	1568.32	1534.74	1562.13	1506.91	1476.14	1562.13	1404.79	1497.34	1562.13	1440.98	1483.72	55.2161	71.0337	69.1139	7.67932	54.9456	1558.58	1598.66	1564.14	1558.81	1570.05	1206.81	1133.29	1173.69	1264.1	1242.34	1571.12	1597.33	1538.69	1606.43	1575.24
117	1603.49	1564.34	1617.55	1520.91	1568.32	1534.74	1562.13	1506.91	1476.14	1562.13	1404.79	1497.34	1562.13	1440.98	1483.72	55.2161	71.0337	69.1139	7.67932	54.9456	1558.58	1598.66	1564.14	1558.81	1570.05	1206.81	1133.29	1173.69	1264.1	1242.34	1571.12	1597.33	1538.69	1606.43	1575.24
118	1603.49	1564.34	1617.55	1520.91	1568.32	1534.74	1562.13	1506.91	1476.14	1562.13	1404.79	1497.34	1562.13	1440.98	1483.72	55.2161	71.0337	69.1139	7.67932	54.9456	1558.58	1598.66	1564.14	1558.81	1570.05	1206.81	1133.29	1173.69	1264.1	1242.34	1571.12	1597.33	1538.69	1606.43	1575.24
119	1603.49	1564.34	1617.55	1520.91	1568.32	1534.74	1562.13	1506.91	1476.14	1562.13	1404.79	1497.34	1562.13	1440.98	1483.72	55.2161	71.0337	69.1139	7.67932	54.9456	1558.58	1598.66	1564.14	1558.81	1570.05	1206.81	1133.29	1173.69	1264.1	1242.34	1571.12	1597.33	1538.69	1606.43	1575.24
120	1603.49	1564.34	1617.55	1520.91	1568.32	1534.74	1562.13	1506.91	1476.14	1562.13	1404.79	1497.34	1562.13	1440.98	1483.72	55.2161	71.0337	69.1139	7.67932	54.9456	1558.58	1598.66	1564.14	1558.81	1570.05	1206.81	1133.29	1173.69	1264.1	1242.34	1571.12	1597.33	1538.69	1606.43	1575.24
121	1603.49	1564.34	1617.55	1520.91	1568.32	1534.74	1562.13	1506.91	1472.23	1562.13	1404.79	1497.34	1525.93	1440.98	1483.72	11.519	68.3844	69.1139	7.67932	19.1983	1558.58	1598.66	1564.14	1558.81	1570.05	1206.81	1133.29	1173.69	1264.1	1242.34	1571.12	1597.33	1538.69	1606.43	1575.24
122	1603.49	1564.34	1617.55	1520.91	1568.32	1534.74	1562.13	1506.91	1472.23	1562.13	1404.79	1497.34	1525.93	1440.98	1483.72	11.519	68.3844	69.1139	7.67932	19.1983	1558.58	1598.66	1564.14	1558.81	1570.05	1206.81	1133.29	1173.69	1264.1	1242.34	1571.12	1597.33	1538.69	1606.43	1575.24
123	1603.49	1564.34	1617.55	1520.91	1568.32	1534.74	1562.13	1506.91	1472.23	1562.13	1404.79	1497.34	1525.93	1440.98	1483.72	11.519	68.3844	69.1139	7.67932	19.1983	1558.58	1598.66	1564.14	1558.81	1570.05	1206.81	1133.29	1173.69	1264.1	1242.34	1571.12	1597.33	1538.69	1606.43	1575.24
124	1603.49	1564.34	1617.55	1520.91	1568.32	1534.74	1562.13	1506.91	1472.23	1562.13	1404.79	1497.34	1525.93	1440.98	1483.72	11.519	68.3844	69.1139	7.67932	19.1983	1558.58	1598.66	1564.14	1558.81	1570.05	1206.81	1133.29	1173.69	1264.1	1242.34	1571.12	1597.33	1538.69	1606.43	1575.24
125	1603.49	1564.34	1617.55	1520.91	1568.32	1534.74	1562.13	1506.91	1472.23	1562.13	1404.79	1497.34	1525.93	1440.98	1483.72	11.519	68.3844	69.1139	7.67932	19.1983	1558.58	1598.66	1564.14	1558.81	1570.05	1206.81	1133.29	1173.69	1264.1	1242.34	1571.12	1597.33	1538.69	1606.43	1575.24
126	1603.49	1564.34	1617.55	1520.91	1568.32	1534.74	1562.13	1506.91	1472.23	1562.13	1404.79	1497.34	1525.93	1440.98	1483.72	11.519	68.3844	69.1139	7.67932	19.1983	1558.58	1598.66	1564.14	1558.81	1570.05	1206.81	1133.29	1173.69	1264.1	1242.34	1571.12	1597.33	1538.69	1606.43	1575.24
127	1603.49	1564.34	1617.55	1520.91	1568.32	1534.74	1562.13	1506.91	1472.23	1562.13	1404.79	1497.34	1525.93	1440.98	1483.72	11.519	68.3844	69.1139	7.67932	19.1983	1558.58	1598.66	1564.14	1558.81	1570.05	1206.81	1133.29	1173.69	1264.1	1242.34	1571.12	1597.33	1538.69	1606.43	1575.24
128	1603.49	1564.34	1617.55	1520.91	1568.32	1534.74	1562.13	1506.91	1472.23	1562.13	1404.79	1497.34	1525.93	1440.98	1483.72	11.519	68.3844	69.1139	7.67932	19.1983	1558.58	1598.66	1564.14	1558.81	1570.05	1206.81	1133.29	1173.69	1264.1	1242.34	1571.12	1597.33	1538.69	1606.43	1575.24
129	1603.49	1564.34	1617.55	1520.91	1568.32	1534.74	1562.13	1506.91	1472.23	1562.13	1404.79	1497.34	1525.93	1440.98	1483.72	11.519	68.3844	69.1139	7.67932	19.1983	1558.58	1598.66	1564.14	1558.81	1570.05	1206.81	1133.29	1173.69	1264.1	1242.34	1571.12	1597.33	1538.69	1606.43	1575.24
130	1603.49	1564.34	1617.55	1520.91	1568.32	1534.74	1562.13	1506.91	1472.23	1562.13	1404.79	1497.34	1525.93	1440.98	1483.72	11.519	68.3844	69.1139	7.67932	19.1983	1558.58	1598.66	1564.14	1558.81	1570.05	1206.81	1133.29	1173.69	1264.1	1242.34	1571.12	1597.33	1538.69	1606.43	1575.24
131	1603.49	1564.34	1617.55	1520.91	1568.32	1534.74	1562.13	1506.91	1472.23	1562.13	1404.79	1497.34	1525.93	1440.98	1483.72	11.519	68.3844	69.1139	7.67932	19.1983	1558.58	1598.66	1564.14	1558.81	1570.05	1206.81	1133.29	1173.69	1264.1	1242.34	1571.12	1597.33	1538.69	1606.43	1575.24
132	1603.49	1564.34	1617.55	1520.91	1568.32	1534.74	1562.13	1506.91	1472.23	1562.13	1404.79	1497.34	1525.93	1440.98	1483.72	11.519	68.3844	69.1139	7.67932	19.1983	1558.58	1598.66	1564.14	1558.81	1570.05	1206.81	1133.29	1173.69	1264.1	1242.34	1571.12	1597.33	1538.69	1606.43	1575.24
133	1603.49	1564.34	1617.55	1520.91	1568.32	1534.74	1562.13	1506.91	1472.23	1562.13	1404.79	1497.34	1525.93	1440.98	1483.72	11.519	68.3844	69.1139	7.67932	19.1983	1558.58	1598.66	1564.14	1558.81	1570.05	1206.81	1133.29	1173.69	1264.1	1242.34	1571.12	1597.33	1538.69	1606.43	1575.24
134	1603.49	1564.34	1617.55	1520.91	1568.32	1534.74	1562.13	1506.91	1472.23	1562.13	1404.79	1497.34	1525.93	1440.98	1483.72	11.519	68.3844	69.1139	7.67932	19.1983	1558.58	1598.66	1564.14	1558.81	1570.05	1206.81	1133.29	1173.69	1264.1	1242.34	1571.12	1597.33	1538.69	1606.43	1575.24
135	1603.49	1564.34	1617.55	1520.91	1568.32	1534.74	1562.13	1506.91	1472.23	1562.13	1404.79	1497.34	1525.93	1440.98	1483.72	11.519	68.3844	69.1139	7.67932	19.1983	1558.58	1598.66	1564.14	1558.81	1570.05	1206.81	1133.29	1173.69	1264.1	1242.34	1571.12	1597.33	1538.69	1606.43	1575.24
136	1603.49	1564.34	1617.55	1520.91	1568.32	1534.74	1562.13	1506.91	1472.23	1562.13	1404.79	1497.34	1525.93	1440.98	1483.72	11.519	68.3844	69.1139	7.67932	19.1983	1558.58	1598.66	1564.14	1558.81	1570.05	1206.81	1133.29	1173.69	1264.1	1242.34	1571.12	1597.33	1538.69	1606.43	1575.24
137	1603.49	1564.34	1617.55	1520.91	1568.32	1534.74	1562.13	1506.91	1472.23	1562.13	1404.79	1497.34	1525.93	1440.98	1483.72	11.519	68.3844	69.1139	7.67932	19.1983	1558.58	1598.66	1564.14	1558.81	1570.05	1206.81	1133.29	1173.69	1264.1	1242.34	1571.12	1597.33	1538.69	1606.43	1575.24
138	1603.49	1564.34	1617.55	1520.91	1568.32	1534.74	1562.13	1506.91	1472.23	1562.13	1404.79	1497.34	1525.93	1440.98	1483.72	11.519	68.3844	69.1139	7.67932	19.1983	1558.58	1598.66	1564.14	1558.81	1570.05	1206.81	1133.29	1173.69	1264.1	1242.34	1571.12	1597.33	1538.69	1606.43	1575.24
139	1603.49	1564.34	1617.55	1520.91	1568.32	1534.74	1562.13	1506.91	1472.23	1562.13	1404.79	1497.34	1525.93	1440.98	1483.72	11.519	68.3844	69.1139	7.67932	19.1983	1558.58	1598.66	1564.14	1558.81	1570.05	1206.81	1133.29	1173.69	1264.1	1242.34	1571.12	1597.33	1538.69	1606.43	1575.24
140	1603.49	1564.34	1617.55	1520.91	1568.32	1534.74	1562.13	1506.91	1472.23	1562.13	1404.79	1497.34	1525.93	1440.98	1483.72	11.519	68.3844	69.1139	7.67932	19.1983	1558.58	1598.66	1564.14	1558.81	1570.05	1206.81	1133.29	1173.69	1264.1	1242.34	1571.12	1597.33	1538.69	1606.43	1575.24
141	1603.49	1564.34	1617.55	1520.91	1568.32	1534.74	1562.13	1506.91	1472.23	1562.13	1404.79	1497.34	1460.09	1440.98	1483.72	11.519	68.3844	61.4346	7.67932	17.2785	1558.58	1598.66	1564.14	1558.81	1570.05	1206.81	1133.29	1173.69	1264.1	1242.34	1571.12	1597.33	1538.69	1606.43	1575.24
142	1603.49	1564.34	1617.55	1520.91	1568.32	1534.74	1562.13	1506.91	1472.23	1562.13	1404.79	1497.34	1460.09	1440.98	1483.72	11.519	68.3844	61.4346	7.67932	17.2785	1558.58	1598.66	1564.14	1558.81	1570.05	1206.81	1133.29	1173.69	1264.1	1242.34	1571.12	1597.33	1538.69	1606.43	1575.24
143	1603.49	1564.34	1617.55	1520.91	1568.32	1534.74	1562.13	1506.91	1472.23	1562.13	1404.79	1497.34	1460.09	1440.98	1483.72	11.519	68.3844	61.4346	7.67932	17.2785	1558.58	1598.66	1564.14	1558.81	1570.05	1206.81	1133.29	1173.69	1264.1	1242.34	1571.12	1597.33	1538.69	1606.43	1575.24
144	1603.49	1564.34	1617.55	1520.91	1568.32	1534.74	1562.13	1506.91	1472.23	1562.13	1404.79	1497.34	1460.09	1440.98	1483.72	11.519	68.3844	61.4346	7.67932	17.2785	1558.58	1598.66	1564.14	1558.81	1570.05	1206.81	1133.29	1173.69	1264.1	1242.34	1571.12	1597.33	1538.69	1606.43	1575.24
145	1603.49	1564.34	1617.55	1520.91	1568.32	1534.74	1562.13	1506.91	1472.23	1562.13	1404.79	1497.34	1460.09	1440.98	1483.72	11.519	68.3844	61.4346	7.67932	17.2785	1558.58	1598.66	1564.14	1558.81	1570.05	1206.81	1133.29	1173.69	1264.1	1242.34	1571.12	1597.33	1538.69	1606.43	1575.24
146	1603.49	1564.34	1617.55	1520.91	1568.32	1534.74	1562.13	1506.91	1472.23	1562.13	1404.79	1497.34	1460.09	1440.98	1483.72	11.519	68.3844	61.4346	7.67932	17.2785	1558.58	1598.66	1564.14	1558.81	1570.05	1206.81	1133.29	1173.69	1264.1	1242.34	1571.12	1597.33	1538.69	1606.43	1575.24
147	1603.49	1564.34	1617.55	1520.91	1568.32	1534.74	1562.13	1506.91	1472.23	1562.13	1404.79	1497.34	1460.09	1440.98	1483.72	11.519	68.3844	61.4346	7.67932	17.2785	1558.58	1598.66	1564.14	1558.81	1570.05	1206.81	1133.29	1173.69	1264.1	1242.34	1571.12	1597.33	1538.69	1606.43	1575.24
148	1603.49	1564.34	1617.55	1520.91	1568.32	1534.74	1562.13	1506.91	1472.23	1562.13	1404.79	1497.34	1460.09	1440.98	1483.72	11.519	68.3844	61.4346	7.67932	17.2785	1558.58	1598.66	1564.14	1558.81	1570.05	1206.81	1133.29	1173.69	1264.1	1242.34	1571.12	1597.33	1538.69	1606.43	1575.24
149	1603.49	1564.34	1617.55	1520.91	1568.32	1534.74	1562.13	1506.91	1472.23	1562.13	1404.79	1497.34	1460.09	1440.98	1483.72	11.519	68.3844	61.4346	7.67932	17.2785	1558.58	1598.66	1564.14	1558.81	1570.05	1206.81	1133.29	1173.69	1264.1	1242.34	1571.12	1597.33	1538.69	1606.43	1575.24
150	1603.49	1564.34	1617.55	1520.91	1568.32	1534.74	1562.13	1506.91	1472.23	1562.13	1404.79	1497.34	1460.09	1440.98	1483.72	11.519	68.3844	61.4346	7.67932	17.2785	1558.58	1598.66	1564.14	1558.81	1570.05	1206.81	1133.29	1173.69	1264.1	1242.34	1571.12	1597.33	1538.69	1606.43	1575.24
151	1603.49	1564.34	1617.55	1520.91	1568.32	1534.74	1562.13	1506.91	1472.23	1562.13	1404.79	1497.34	1460.09	1440.98	1483.72	11.519	68.3844	61.4346	7.67932	17.2785	1558.58	1598.66	1564.14	1558.81	1570.05	1206.81	1133.29	1173.69	1264.1	1242.34	1571.12	1597.33	1538.69	1606.43	1575.24
152	1603.49	1564.34	1617.55	1520.91	1568.32	1534.74	1562.13	1506.91	1472.23	1562.13	1404.79	1497.34	1460.09	1440.98	1483.72	11.519	68.3844	61.4346	7.67932	17.2785	1558.58	1598.66	1564.14	1558.81	1570.05	1206.81	1133.29	1173.69	1264.1	1242.34	1571.12	1597.33	1538.69	1606.43	1575.24
153	1603.49	1564.34	1617.55	1520.91	1568.32	1534.74	1562.13	1506.91	1472.23	1562.13	1404.79	1497.34	1460.09	1440.98	1483.72	11.519	68.3844	61.4346	7.67932	17.2785	1558.58	1598.66	1564.14	1558.81	1570.05	1206.81	1133.29	1173.69	1264.1	1242.34	1571.12	1597.33	1538.69	1606.43	1575.24
154	1603.49	1564.34	1617.55	1520.91	1568.32	1534.74	1562.13	1506.91	1472.23	1562.13	1404.79	1497.34	1460.09	1440.98	1483.72	11.519	68.3844	61.4346	7.67932	17.2785	1558.58	1598.66	1564.14	1558.81	1570.05	1206.81	1133.29	1173.69	1264.1	1242.34	1571.12	1597.33	1538.69	1606.43	1575.24
155	1603.49	1564.34	1617.55	1520.91	1568.32	1534.74	1562.13	1506.91	1472.23	1562.13	1404.79	1497.34	1460.09	1440.98	1483.72	11.519	68.3844	61.4346	7.67932	17.2785	1558.58	1598.66	1564.14	1558.81	1570.05	1206.81	1133.29	1173.69	1264.1	1242.34	1571.12	1597.33	1538.69	1606.43	1575.24
156	1603.49	1564.34	1617.55	1520.91	1568.32	1534.74	1562.13	1506.91	1472.23	1562.13	1404.79	1497.34	1460.09	1440.98	1483.72	11.519	68.3844	61.4346	7.67932	17.2785	1558.58	1598.66	1564.14	1558.81	1570.05	1206.81	1133.29	1173.69	1264.1	1242.34	1571.12	1597.33	1538.69	1606.43	1575.24
157	1603.49	1564.34	1617.55	1520.91	1568.32	1534.74	1562.13	1506.91	1472.23	1562.13	1404.79	1497.34	1460.09	1440.98	1483.72	11.519	68.3844	61.4346	7.67932	17.2785	1558.58	1598.66	1564.14	1558.81	1570.05	1206.81	1133.29	1173.69	1264.1	1242.34	1571.12	1597.33	1538.69	1606.43	1575.24
158	1603.49	1564.34	1617.55	1520.91	1568.32	1534.74	1562.13	1506.91	1472.23	1562.13	1404.79	1497.34	1460.09	1440.98	1483.72	11.519	68.3844	61.4346	7.67932	17.2785	1558.58	1598.66	1564.14	1558.81	1570.05	1206.81	1133.29	1173.69	1264.1	1242.34	1571.12	1597.33	1538.69	1606.43	1575.24
159	1603.49	1564.34	1617.55	1520.91	1568.32	1534.74	1562.13	1506.91	1472.23	1562.13	1404.79	1497.34	1460.09	1440.98	1483.72	11.519	68.3844	61.4346	7.67932	17.2785	1558.58	1598.66	1564.14	1558.81	1570.05	1206.81	1133.29	1173.69	1264.1	1242.34	1571.12	1597.33	1538.69	1606.43	1575.24
160	1603.49	1564.34	1617.55	1520.91	1568.32	1534.74	1562.13	1506.91	1472.23	1562.13	1404.79	1497.34	1460.09	1440.98	1483.72	11.519	68.3844	61.4346	7.67932	17.2785	1558.58	1598.66	1564.14	1558.81	1570.05	1206.81	1133.29	1173.69	1264.1	1242.34	1571.12	1597.33	1538.69	1606.43	1575.24
161	1603.49	1564.34	1617.55	1520.91	1568.32	1534.74	1562.13	1506.91	1452.72	1562.13	1404.79	1497.34	1402.93	1440.98	1483.72	11.519	51.8354	40.0578	7.67932	17.2785	1558.58	1598.66	1564.14	1558.81	1570.05	1206.81	1133.29	1173.69	1264.1	1242.34	1571.12	1597.33	1538.69	1606.43	1575.24
162	1603.49	1564.34	1617.55	1520.91	1568.32	1534.74	1562.13	1506.91	1452.72	1562.13	1404.79	1497.34	1402.93	1440.98	1483.72	11.519	51.8354	40.0578	7.67932	17.2785	1558.58	1598.66	1564.14	1558.81	1570.05	1206.81	1133.29	1173.69	1264.1	1242.34	1571.12	1597.33	1538.69	1606.43	1575.24
163	1603.49	1564.34	1617.55	1520.91	1568.32	1534.74	1562.13	1506.91	1452.72	1562.13	1404.79	1497.34	1402.93	1440.98	1483.72	11.519	51.8354	40.0578	7.67932	17.2785	1558.58	1598.66	1564.14	1558.81	1570.05	1206.81	1133.29	1173.69	1264.1	1242.34	1571.12	1597.33	1538.69	1606.43	1575.24
164	1603.49	1564.34	1617.55	1520.91	1568.32	1534.74	1562.13	1506.91	1452.72	1562.13	1404.79	1497.34	1402.93	1440.98	1483.72	11.519	51.8354	40.0578	7.67932	17.2785	1558.58	1598.66	1564.14	1558.81	1570.05	1206.81	1133.29	1173.69	1264.1	1242.34	1571.12	1597.33	1538.69	1606.43	1575.24
165	1603.49	1564.34	1617.55	1520.91	1568.32	1534.74	1562.13	1506.91	1452.72	1562.13	1404.79	1497.34	1402.93	1440.98	1483.72	11.519	51.8354	40.0578	7.67932	17.2785	1558.58	1598.66	1564.14	1558.81	1570.05	1206.81	1133.29	1173.69	1264.1	1242.34	1571.12	1597.33	1538.69	1606.43	1575.24
166	1603.49	1564.34	1617.55	1520.91	1568.32	1534.74	1562.13	1506.91	1452.72	1562.13	1404.79	1497.34	1402.93	1440.98	1483.72	11.519	51.8354	40.0578	7.67932	17.2785	1558.58	1598.66	1564.14	1558.81	1570.05	1206.81	1133.29	1173.69	1264.1	1242.34	1571.12	1597.33	1538.69	1606.43	1575.24
167	1603.49	1564.34	1617.55	1520.91	1568.32	1534.74	1562.13	1506.91	1452.72	1562.13	1404.79	1497.34	1402.93	1440.98	1483.72	11.519	51.8354	40.0578	7.67932	17.2785	1558.58	1598.66	1564.14	1558.81	1570.05	1206.81	1133.29	1173.69	1264.1	1242.34	1571.12	1597.33	1538.69	1606.43	1575.24
168	1603.49	1564.34	1617.55	1520.91	1568.32	1534.74	1562.13	1506.91	1452.72	1562.13	1404.79	1497.34	1402.93	1440.98	1483.72	11.519	51.8354	40.0578	7.67932	17.2785	1558.58	1598.66	1564.14	1558.81	1570.05	1206.81	1133.29	1173.69	1264.1	1242.34	1571.12	1597.33	1538.69	1606.43	1575.24
169	1603.49	1564.34	1617.55	1520.91	1568.32	1534.74	1562.13	1506.91	1452.72	1562.13	1404.79	1497.34	1402.93	1440.98	1483.72	11.519	51.8354	40.0578	7.67932	17.2785	1558.58	1598.66	1564.14	1558.81	1570.05	1206.81	1133.29	1173.69	1264.1	1242.34	1571.12	1597.33	1538.69	1606.43	1575.24
170	1603.49	1564.34	1617.55	1520.91	1568.32	1534.74	1562.13	1506.91	1452.72	1562.13	1404.79	1497.34	1402.93	1440.98	1483.72	11.519	51.8354	40.0578	7.67932	17.2785	1558.58	1598.66	1564.14	1558.81	1570.05	1206.81	1133.29	1173.69	1264.1	1242.34	1571.12	1597.33	1538.69	1606.43	1575.24
171	1603.49	1564.34	1617.55	1520.91	1568.32	1534.74	1562.13	1506.91	1452.72	1562.13	1404.79	1497.34	1402.93	1440.98	1483.72	11.519	51.8354	40.0578	7.67932	17.2785	1558.58	1598.66	1564.14	1558.81	1570.05	1206.81	1133.29	1173.69	1264.1	1242.34	1571.12	1597.33	1538.69	1606.43	1575.24
172	1603.49	1564.34	1617.55	1520.91	1568.32	1534.74	1562.13	1506.91	1452.72	1562.13	1404.79	1497.34	1402.93	1440.98	1483.72	11.519	51.8354	40.0578	7.67932	17.2785	1558.58	1598.66	1564.14	1558.81	1570.05	1206.81	1133.29	1173.69	1264.1	1242.34	1571.12	1597.33	1538.69	1606.43	1575.24
173	1603.49	1564.34	1617.55	1520.91	1568.32	1534.74	1562.13	1506.91	1452.72	1562.13	1404.79	1497.34	1402.93	1440.98	1483.72	11.519	51.8354	40.0578	7.67932	17.2785	1558.58	1598.66	1564.14	1558.81	1570.05	1206.81	1133.29	1173.69	1264.1	1242.34	1571.12	1597.33	1538.69	1606.43	1575.24
174	1603.49	1564.34	1617.55	1520.91	1568.32	1534.74	1562.13	1506.91	1452.72	1562.13	1404.79	1497.34	1402.93	1440.98	1483.72	11.519	51.8354	40.0578	7.67932	17.2785	1558.58	1598.66	1564.14	1558.81	1570.05	1206.81	1133.29	1173.69	1264.1	1242.34	1571.12	1597.33	1538.69	1606.43	1575.24
175	1603.49	1564.34	1617.55	1520.91	1568.32	1534.74	1562.13	1506.91	1452.72	1562.13	1404.79	1497.34	1402.93	1440.98	1483.72	11.519	51.8354	40.0578	7.67932	17.2785	1558.58	1598.66	1564.14	1558.81	1570.05	1206.81	1133.29	1173.69	1264.1	1242.34	1571.12	1597.33	1538.69	1606.43	1575.24
176	1603.49	1564.34	1617.55	1520.91	1568.32	1534.74	1562.13	1506.91	1452.72	1562.13	1404.79	1497.34	1402.93	1440.98	1483.72	11.519	51.8354	40.0578	7.67932	17.2785	1558.58	1598.66	1564.14	1558.81	1570.05	1206.81	1133.29	1173.69	1264.1	1242.34	1571.12	1597.33	1538.69	1606.43	1575.24
177	1603.49	1564.34	1617.55	1520.91	1568.32	1534.74	1562.13	1506.91	1452.72	1562.13	1404.79	1497.34	1402.93	1440.98	1483.72	11.519	51.8354	40.0578	7.67932	17.2785	1558.58	1598.66	1564.14	1558.81	1570.05	1206.81	1133.29	1173.69	1264.1	1242.34	1571.12	1597.33	1538.69	1606.43	1575.24
178	1603.49	1564.34	1617.55	1520.91	1568.32	1534.74	1562.13	1506.91	1452.72	1562.13	1404.79	1497.34	1402.93	1440.98	1483.72	11.519	51.8354	40.0578	7.67932	17.2785	1558.58	1598.66	1564.14	1558.81	1570.05	1206.81	1133.29	1173.69	1264.1	1242.34	1571.12	1597.33	1538.69	1606.43	1575.24
179	1603.49	1564.34	1617.55	1520.91	1568.32	1534.74	1562.13	1506.91	1452.72	1562.13	1404.79	1497.34	1402.93	1440.98	1483.72	11.519	51.8354	40.0578	7.67932	17.2785	1558.58	1598.66	1564.14	1558.81	1570.05	1206.81	1133.29	1173.69	1264.1	1242.34	1571.12	1597.33	1538.69	1606.43	1575.24
180	1603.49	1564.34	1617.55	1520.91	1568.32	1534.74	1562.13	1506.91	1452.72	1562.13	1404.79	1497.34	1402.93	1440.98	1483.72	11.519	51.8354	40.0578	7.67932	17.2785	1558.58	1598.66	1564.14	1558.81	1570.05	1206.81	1133.29	1173.69	1264.1	1242.34	1571.12	1597.33	1538.69	1606.43	1575.24
181	1603.49	1564.34	1617.55	1520.91	1568.32	1534.74	1562.13	1506.91	1452.72	1562.13	1404.79	1497.34	1402.93	1440.98	1483.72	11.519	51.8354	36.4768	7.67932	17.2785	1558.58	1598.66	1564.14	1558.81	1570.05	1206.81	1133.29	1173.69	1264.1	1242.34	1571.12	1597.33	1538.69	1606.43	1575.24
182	1603.49	1564.34	1617.55	1520.91	1568.32	1534.74	1562.13	1506.91	1452.72	1562.13	1404.79	1497.34	1402.93	1440.98	1483.72	11.519	51.8354	36.4768	7.67932	17.2785	1558.58	1598.66	1564.14	1558.81	1570.05	1206.81	1133.29	1173.69	1264.1	1242.34	1571.12	1597.33	1538.69	1606.43	1575.24
183	1603.49	1564.34	1617.55	1520.91	1568.32	1534.74	1562.13	1506.91	1452.72	1562.13	1404.79	1497.34	1402.93	1440.98	1483.72	11.519	51.8354	36.4768	7.67932	17.2785	1558.58	1598.66	1564.14	1558.81	1570.05	1206.81	1133.29	1173.69	1264.1	1242.34	1571.12	1597.33	1538.69	1606.43	1575.24
184	1603.49	1564.34	1617.55	1520.91	1568.32	1534.74	1562.13	1506.91	1452.72	1562.13	1404.79	1497.34	1402.93	1440.98	1483.72	11.519	51.8354	36.4768	7.67932	17.2785	1558.58	1598.66	1564.14	1558.81	1570.05	1206.81	1133.29	1173.69	1264.1	1242.34	1571.12	1597.33	1538.69	1606.43	1575.24
185	1603.49	1564.34	1617.55	1520.91	1568.32	1534.74	1562.13	1506.91	1452.72	1562.13	1404.79	1497.34	1402.93	1440.98	1483.72	11.519	51.8354	36.4768	7.67932	17.2785	1558.58	1598.66	1564.14	1558.81	1570.05	1206.81	1133.29	1173.69	1264.1	1242.34	1571.12	1597.33	1538.69	1606.43	1575.24
186	1603.49	1564.34	1617.55	1520.91	1568.32	1534.74	1562.13	1506.91	1452.72	1562.13	1404.79	1497.34	1402.93	1440.98	1483.72	11.519	51.8354	36.4768	7.67932	17.2785	1558.58	1598.66	1564.14	1558.81	1570.05	1206.81	1133.29	1173.69	1264.1	1242.34	1571.12	1597.33	1538.69	1606.43	1575.24
187	1603.49	1564.34	1617.55	1520.91	1568.32	1534.74	1562.13	1506.91	1452.72	1562.13	1404.79	1497.34	1402.93	1440.98	1483.72	11.519	51.8354	36.4768	7.67932	17.2785	1558.58	1598.66	1564.14	1558.81	1570.05	1206.81	1133.29	1173.69	1264.1	1242.34	1571.12	1597.33	1538.69	1606.43	1575.24
188	1603.49	1564.34	1617.55	1520.91	1568.32	1534.74	1562.13	1506.91	1452.72	1562.13	1404.79	1497.34	1402.93	1440.98	1483.72	11.519	51.8354	36.4768	7.67932	17.2785	1558.58	1598.66	1564.14	1558.81	1570.05	1206.81	1133.29	1173.69	1264.1	1242.34	1571.12	1597.33	1538.69	1606.43	1575.24
189	1603.49	1564.34	1617.55	1520.91	1568.32	1534.74	1562.13	1506.91	1452.72	1562.13	1404.79	1497.34	1402.93	1440.98	1483.72	11.519	51.8354	36.4768	7.67932	17.2785	1558.58	1598.66	1564.14	1558.81	1570.05	1206.81	1133.29	1173.69	1264.1	1242.34	1571.12	1597.33	1538.69	1606.43	1575.24
190	1603.49	1564.34	1617.55	1520.91	1568.32	1534.74	1562.13	1506.91	1452.72	1562.13	1404.79	1497.34	1402.93	1440.98	1483.72	11.519	51.8354	36.4768	7.67932	17.2785	1558.58	1598.66	1564.14	1558.81	1570.05	1206.81	1133.29	1173.69	1264.1	1242.34	1571.12	1597.33	1538.69	1606.43	1575.24
191	1603.49	1564.34	1617.55	1520.91	1568.32	1534.74	1562.13	1506.91	1452.72	1562.13	1404.79	1497.34	1402.93	1440.98	1483.72	11.519	51.8354	36.4768	7.67932	17.2785	1558.58	1598.66	1564.14	1558.81	1570.05	1206.81	1133.29	1173.69	1264.1	1242.34	1571.12	1597.33	1538.69	1606.43	1575.24
192	1603.49	1564.34	1617.55	1520.91	1568.32	1534.74	1562.13	1506.91	1452.72	1562.13	1404.79	1497.34	1402.93	1440.98	1483.72	11.519	51.8354	36.4768	7.67932	17.2785	1558.58	1598.66	1564.14	1558.81	1570.05	1206.81	1133.29	1173.69	1264.1	1242.34	1571.12	1597.33	1538.69	1606.43	1575.24
193	1603.49	1564.34	1617.55	1520.91	1568.32	1534.74	1562.13	1506.91	1452.72	1562.13	1404.79	1497.34	1402.93	1440.98	1483.72	11.519	51.8354	36.4768	7.67932	17.2785	1558.58	1598.66	1564.14	1558.81	1570.05	1206.81	1133.29	1173.69	1264.1	1242.34	1571.12	1597.33	1538.69	1606.43	1575.24
[truncated: 2,007 more rows]

## Sheet: f
Number of data acquisition	KRR (test #1)	KRR (test #2)	KRR (test #3)	KRR (test #4)	KRR (test #5)	RF (test #1)	RF (test #2)	RF (test #3)	RF (test #4)	RF (test #5)	GBDT (test #1)	GBDT (test #2)	GBDT (test #3)	GBDT (test #4)	GBDT (test #5)	DNN (test #1)	DNN (test #2)	DNN (test #3)	DNN (test #4)	DNN (test #5)	Lasso (test #1)	Lasso (test #2)	Lasso (test #3)	Lasso (test #4)	Lasso (test #5)	SVM (test #1)	SVM (test #2)	SVM (test #3)	SVM (test #4)	SVM (test #5)	GP (test #1)	GP (test #2)	GP (test #3)	GP (test #4)	GP (test #5)
[truncated: 3,001 more rows]

[truncated: 4 more sheets: g, h, i, j]
