# Supplementary material for: Deep active optimization for complex systems
Source: Nat Comput Sci. 2025 Aug 25;5(9):801–12. doi: 10.1038/s43588-025-00858-x (PMC12457189; doi:10.1038/s43588-025-00858-x)
Supplement: Supplementary file 4 — Statistical source data. [file 43588_2025_858_MOESM4_ESM.xlsx]

## Sheet: b
Number of data acquisition	TuRBO5 (test #1)	TuRBO5 (test #2)	TuRBO5 (test #3)	TuRBO5 (test #4)	TuRBO5 (test #5)	DANTE (test #1)	DANTE (test #2)	DANTE (test #3)	DANTE (test #4)	DANTE (test #5)	DA (test #1)	DA (test #2)	DA (test #3)	DA (test #4)	DA (test #5)	Random (test #1)	Random (test #2)	Random (test #3)	Random (test #4)	Random (test #5)	MCMC (test #1)	MCMC (test #2)	MCMC (test #3)	MCMC (test #4)	MCMC (test #5)	CMA-ES (test #1)	CMA-ES (test #2)	CMA-ES (test #3)	CMA-ES (test #4)	CMA-ES (test #5)
0	0.936899	0.938368	0.9375	0.935697	0.936966	0.936899	0.938368	0.9375	0.935697	0.936966	0.936899	0.938368	0.9375	0.935697	0.936966	0.936899	0.938368	0.9375	0.935697	0.936966	0.936899	0.938368	0.9375	0.935697	0.936966	0.936899	0.938368	0.9375	0.935697	0.936966
1	0.936899	0.938368	0.9375	0.935697	0.936966	0.936899	0.938368	0.9375	0.935697	0.936966	0.936899	0.938368	0.9375	0.935697	0.936966	0.936899	0.938368	0.9375	0.935697	0.936966	0.936899	0.938368	0.9375	0.935697	0.936966	0.936899	0.938368	0.9375	0.935697	0.936966
2	0.936899	0.938368	0.9375	0.935697	0.936966	0.936899	0.938368	0.9375	0.935697	0.936966	0.936899	0.938368	0.9375	0.935697	0.936966	0.936899	0.938368	0.9375	0.935697	0.936966	0.936899	0.938368	0.9375	0.935697	0.936966	0.936899	0.938368	0.9375	0.935697	0.936966
3	0.936899	0.938368	0.9375	0.935697	0.936966	0.936899	0.938368	0.9375	0.935697	0.936966	0.936899	0.938368	0.9375	0.935697	0.936966	0.936899	0.938368	0.9375	0.935697	0.936966	0.936899	0.938368	0.9375	0.935697	0.936966	0.936899	0.938368	0.9375	0.935697	0.936966
4	0.936899	0.938368	0.9375	0.935697	0.936966	0.936899	0.938368	0.9375	0.935697	0.936966	0.936899	0.938368	0.9375	0.935697	0.936966	0.936899	0.938368	0.9375	0.935697	0.936966	0.936899	0.938368	0.9375	0.935697	0.936966	0.936899	0.938368	0.9375	0.935697	0.936966
5	0.936899	0.938368	0.9375	0.935697	0.936966	0.936899	0.938368	0.9375	0.935697	0.936966	0.936899	0.938368	0.9375	0.935697	0.936966	0.936899	0.938368	0.9375	0.935697	0.936966	0.936899	0.938368	0.9375	0.935697	0.936966	0.936899	0.938368	0.9375	0.935697	0.936966
6	0.936899	0.938368	0.9375	0.935697	0.936966	0.936899	0.938368	0.9375	0.935697	0.936966	0.936899	0.938368	0.9375	0.935697	0.936966	0.936899	0.938368	0.9375	0.935697	0.936966	0.936899	0.938368	0.9375	0.935697	0.936966	0.936899	0.938368	0.9375	0.935697	0.936966
7	0.936899	0.938368	0.9375	0.935697	0.936966	0.936899	0.938368	0.9375	0.935697	0.936966	0.936899	0.938368	0.9375	0.935697	0.936966	0.936899	0.938368	0.9375	0.935697	0.936966	0.936899	0.938368	0.9375	0.935697	0.936966	0.936899	0.938368	0.9375	0.935697	0.936966
8	0.936899	0.938368	0.9375	0.935697	0.936966	0.936899	0.938368	0.9375	0.935697	0.936966	0.936899	0.938368	0.9375	0.935697	0.936966	0.936899	0.938368	0.9375	0.935697	0.936966	0.936899	0.938368	0.9375	0.937033	0.936966	0.936899	0.938368	0.9375	0.935697	0.936966
9	0.936899	0.938368	0.9375	0.935697	0.936966	0.936899	0.938368	0.9375	0.935697	0.936966	0.936899	0.938368	0.9375	0.935697	0.936966	0.936899	0.938368	0.9375	0.935697	0.936966	0.936899	0.938368	0.9375	0.937033	0.936966	0.936899	0.938368	0.9375	0.935697	0.936966
10	0.936899	0.938368	0.9375	0.935697	0.936966	0.936899	0.938368	0.9375	0.935697	0.936966	0.936899	0.938368	0.9375	0.935697	0.936966	0.936899	0.938368	0.9375	0.935697	0.936966	0.936899	0.938368	0.9375	0.937033	0.936966	0.936899	0.938368	0.9375	0.935697	0.936966
11	0.936899	0.938368	0.9375	0.935697	0.936966	0.936899	0.938368	0.9375	0.935697	0.936966	0.936899	0.938368	0.9375	0.935697	0.936966	0.936899	0.938368	0.9375	0.935697	0.936966	0.938001	0.938368	0.9375	0.937033	0.936966	0.936899	0.938368	0.9375	0.935697	0.936966
12	0.936899	0.938368	0.9375	0.935697	0.936966	0.936899	0.938368	0.9375	0.935697	0.936966	0.936899	0.938368	0.9375	0.935697	0.936966	0.936899	0.938368	0.9375	0.935697	0.936966	0.938001	0.938368	0.9375	0.937033	0.936966	0.936899	0.938368	0.9375	0.935697	0.936966
13	0.936899	0.938368	0.9375	0.935697	0.936966	0.936899	0.938368	0.9375	0.935697	0.936966	0.936899	0.938368	0.9375	0.935697	0.936966	0.936899	0.938368	0.9375	0.935697	0.936966	0.938001	0.938368	0.9375	0.937033	0.936966	0.936899	0.938368	0.9375	0.935697	0.936966
14	0.936899	0.938368	0.9375	0.935697	0.936966	0.936899	0.938368	0.9375	0.935697	0.936966	0.936899	0.938368	0.9375	0.935697	0.936966	0.936899	0.938368	0.9375	0.935697	0.936966	0.938001	0.938368	0.9375	0.937033	0.936966	0.936899	0.938368	0.9375	0.935697	0.936966
15	0.936899	0.938368	0.9375	0.935697	0.936966	0.936899	0.938368	0.9375	0.935697	0.936966	0.937166	0.938368	0.9375	0.935697	0.936966	0.936899	0.938368	0.9375	0.935697	0.936966	0.938001	0.938368	0.9375	0.937033	0.936966	0.936899	0.938368	0.9375	0.935697	0.936966
16	0.936899	0.938368	0.9375	0.935697	0.936966	0.936899	0.938368	0.9375	0.935697	0.936966	0.937166	0.938368	0.9375	0.935697	0.936966	0.936899	0.938368	0.9375	0.935697	0.936966	0.938001	0.938368	0.9375	0.937033	0.936966	0.936899	0.938368	0.9375	0.935697	0.936966
17	0.936899	0.938368	0.9375	0.935697	0.936966	0.936899	0.938368	0.9375	0.935697	0.936966	0.937166	0.938368	0.9375	0.935697	0.936966	0.936899	0.938368	0.9375	0.935697	0.936966	0.938001	0.938368	0.9375	0.937033	0.936966	0.936899	0.938368	0.9375	0.935697	0.936966
18	0.936899	0.938368	0.9375	0.935697	0.936966	0.936899	0.938368	0.9375	0.935697	0.936966	0.937166	0.938368	0.9375	0.935697	0.936966	0.936899	0.938368	0.9375	0.935697	0.936966	0.938001	0.938368	0.9375	0.937033	0.936966	0.936899	0.938368	0.9375	0.935697	0.936966
19	0.936899	0.938368	0.9375	0.935697	0.936966	0.936899	0.938368	0.9375	0.935697	0.936966	0.937166	0.938368	0.9375	0.935697	0.936966	0.936899	0.938368	0.9375	0.935697	0.936966	0.938001	0.938368	0.9375	0.937033	0.936966	0.936899	0.938368	0.9375	0.935697	0.936966
20	0.936899	0.938368	0.9375	0.935697	0.936966	0.936899	0.938368	0.9375	0.935697	0.936966	0.937166	0.938368	0.9375	0.935697	0.936966	0.936899	0.938368	0.9375	0.935697	0.936966	0.938001	0.938368	0.9375	0.937033	0.936966	0.936899	0.938368	0.9375	0.935697	0.936966
21	0.936899	0.938368	0.9375	0.935697	0.936966	0.936899	0.938368	0.9375	0.935697	0.936966	0.937166	0.938368	0.9375	0.935697	0.936966	0.936899	0.938368	0.9375	0.935697	0.936966	0.938001	0.938368	0.9375	0.937033	0.936966	0.936899	0.938368	0.9375	0.935697	0.936966
22	0.936899	0.938368	0.9375	0.935697	0.936966	0.936899	0.938368	0.9375	0.935697	0.936966	0.937166	0.938368	0.9375	0.935697	0.936966	0.936899	0.938368	0.9375	0.935697	0.936966	0.938001	0.938368	0.9375	0.937033	0.936966	0.936899	0.938368	0.9375	0.935697	0.936966
23	0.936899	0.938368	0.9375	0.935697	0.936966	0.936899	0.938368	0.9375	0.935697	0.936966	0.937166	0.938368	0.9375	0.935697	0.936966	0.936899	0.938368	0.9375	0.935697	0.936966	0.938001	0.938368	0.9375	0.937033	0.937333	0.936899	0.939136	0.9375	0.935697	0.936966
24	0.936899	0.938368	0.9375	0.935697	0.936966	0.936899	0.938368	0.9375	0.935697	0.936966	0.937166	0.938368	0.9375	0.935697	0.936966	0.936899	0.938368	0.9375	0.935697	0.936966	0.938001	0.938368	0.9375	0.937033	0.937333	0.936899	0.939136	0.9375	0.935697	0.936966
25	0.936899	0.938368	0.9375	0.935697	0.936966	0.936899	0.938368	0.9375	0.935697	0.936966	0.937166	0.938368	0.9375	0.935697	0.936966	0.936899	0.938368	0.9375	0.935697	0.936966	0.938001	0.938368	0.9375	0.937033	0.937333	0.936899	0.939136	0.9375	0.935697	0.936966
26	0.936899	0.938368	0.9375	0.935697	0.936966	0.936899	0.938368	0.9375	0.940605	0.936966	0.937166	0.938368	0.9375	0.935697	0.936966	0.936899	0.938368	0.9375	0.935697	0.936966	0.938001	0.938368	0.9375	0.937033	0.937333	0.936899	0.939136	0.9375	0.935697	0.936966
27	0.936899	0.938368	0.9375	0.935697	0.936966	0.936899	0.938368	0.9375	0.940605	0.936966	0.938201	0.938368	0.9375	0.935697	0.936966	0.936899	0.938368	0.9375	0.935697	0.936966	0.938001	0.938368	0.9375	0.937033	0.937333	0.936899	0.939136	0.9375	0.935697	0.936966
28	0.936899	0.938368	0.9375	0.935697	0.936966	0.936899	0.938368	0.9375	0.940605	0.936966	0.938201	0.938368	0.9375	0.936866	0.936966	0.936899	0.938368	0.9375	0.935697	0.936966	0.938001	0.938368	0.9375	0.937033	0.937333	0.936899	0.939136	0.9375	0.935697	0.936966
29	0.936899	0.938368	0.9375	0.935697	0.936966	0.936899	0.938368	0.9375	0.940605	0.936966	0.938201	0.938368	0.9375	0.936866	0.936966	0.936899	0.938368	0.9375	0.935697	0.936966	0.938001	0.938368	0.9375	0.937033	0.937333	0.936899	0.939136	0.9375	0.935697	0.936966
30	0.936899	0.938368	0.9375	0.935697	0.936966	0.936899	0.938368	0.9375	0.940605	0.936966	0.938201	0.938368	0.9375	0.936866	0.936966	0.936899	0.938368	0.9375	0.935697	0.936966	0.938001	0.938368	0.9375	0.937033	0.937333	0.936899	0.939136	0.9375	0.935697	0.936966
31	0.936899	0.938368	0.9375	0.935697	0.936966	0.936899	0.938368	0.9375	0.940605	0.936966	0.938201	0.938368	0.9375	0.936866	0.936966	0.936899	0.938368	0.9375	0.935697	0.936966	0.938001	0.938368	0.9375	0.937033	0.937333	0.936899	0.939136	0.9375	0.935697	0.936966
32	0.936899	0.938368	0.9375	0.935697	0.936966	0.936899	0.938368	0.9375	0.940605	0.936966	0.938201	0.938368	0.9375	0.936866	0.936966	0.936899	0.938368	0.9375	0.935697	0.936966	0.938001	0.938368	0.9375	0.937033	0.937333	0.936899	0.939136	0.9375	0.935697	0.936966
33	0.936899	0.938368	0.9375	0.935697	0.936966	0.936899	0.938368	0.9375	0.940605	0.936966	0.938201	0.938368	0.9375	0.936866	0.936966	0.936899	0.938368	0.9375	0.935697	0.936966	0.938001	0.938368	0.9375	0.937033	0.937333	0.936899	0.939136	0.9375	0.935697	0.936966
34	0.936899	0.938368	0.9375	0.935697	0.936966	0.936899	0.938368	0.9375	0.940605	0.936966	0.938201	0.938368	0.9375	0.936866	0.936966	0.936899	0.938368	0.9375	0.935697	0.936966	0.938001	0.938368	0.9375	0.937033	0.937333	0.936899	0.939136	0.9375	0.935697	0.936966
35	0.936899	0.938368	0.9375	0.935697	0.936966	0.936899	0.938368	0.9375	0.940605	0.936966	0.938201	0.938368	0.9375	0.936866	0.936966	0.936899	0.938368	0.9375	0.935697	0.936966	0.938001	0.938368	0.9375	0.937033	0.937333	0.936899	0.939136	0.9375	0.935697	0.936966
36	0.936899	0.938368	0.9375	0.935697	0.936966	0.936899	0.938368	0.9375	0.940605	0.936966	0.938201	0.938368	0.9375	0.936866	0.936966	0.936899	0.938368	0.9375	0.935697	0.936966	0.938001	0.938368	0.9375	0.937033	0.937333	0.936899	0.939136	0.9375	0.935697	0.936966
37	0.936899	0.938368	0.9375	0.935697	0.936966	0.936899	0.938368	0.9375	0.940605	0.936966	0.938201	0.938368	0.9375	0.936866	0.936966	0.936899	0.938368	0.9375	0.935697	0.936966	0.938001	0.938368	0.9375	0.937033	0.937333	0.936899	0.939136	0.9375	0.935697	0.936966
38	0.936899	0.938368	0.9375	0.935697	0.936966	0.936899	0.938368	0.9375	0.942207	0.936966	0.938201	0.938368	0.9375	0.936866	0.936966	0.936899	0.938368	0.9375	0.935697	0.936966	0.938001	0.938368	0.9375	0.937033	0.937333	0.936899	0.939136	0.9375	0.935697	0.936966
39	0.936899	0.938368	0.9375	0.935697	0.936966	0.936899	0.938368	0.9375	0.942207	0.936966	0.938201	0.938368	0.9375	0.936866	0.936966	0.936899	0.938368	0.9375	0.935697	0.936966	0.938001	0.938368	0.9375	0.937033	0.937333	0.936899	0.939136	0.9375	0.935697	0.936966
40	0.936899	0.938368	0.9375	0.935697	0.936966	0.936899	0.938368	0.9375	0.942207	0.936966	0.938201	0.938368	0.9375	0.936866	0.936966	0.936899	0.938368	0.9375	0.935697	0.936966	0.938001	0.938368	0.9375	0.937033	0.937333	0.936899	0.939136	0.9375	0.935697	0.936966
41	0.936899	0.938368	0.9375	0.935697	0.936966	0.936899	0.938368	0.9375	0.942207	0.936966	0.938201	0.938368	0.9375	0.936866	0.936966	0.936899	0.938368	0.9375	0.935697	0.936966	0.938001	0.938368	0.9375	0.937033	0.937333	0.936899	0.939136	0.9375	0.935697	0.936966
42	0.936899	0.938368	0.9375	0.935697	0.936966	0.936899	0.938368	0.9375	0.942207	0.936966	0.938201	0.938368	0.9375	0.936866	0.936966	0.936899	0.938368	0.9375	0.935697	0.936966	0.938001	0.938368	0.9375	0.937033	0.937333	0.936899	0.939136	0.9375	0.935697	0.936966
43	0.936899	0.938368	0.9375	0.935697	0.936966	0.936899	0.938368	0.9375	0.942207	0.936966	0.938201	0.938368	0.9375	0.936866	0.936966	0.936899	0.938368	0.9375	0.935697	0.936966	0.938001	0.938368	0.9375	0.937033	0.937333	0.936899	0.939136	0.9375	0.935697	0.936966
44	0.936899	0.938368	0.9375	0.935697	0.936966	0.936899	0.938368	0.9375	0.942207	0.936966	0.938201	0.938368	0.9375	0.936866	0.937166	0.936899	0.938368	0.9375	0.935697	0.936966	0.938001	0.938368	0.9375	0.937033	0.937333	0.936899	0.939136	0.9375	0.935697	0.936966
45	0.936899	0.938368	0.9375	0.935697	0.936966	0.936899	0.938368	0.9375	0.942207	0.936966	0.938201	0.938368	0.9375	0.936866	0.937166	0.936899	0.938368	0.9375	0.935697	0.936966	0.938001	0.938368	0.9375	0.937033	0.937333	0.936899	0.939136	0.9375	0.935697	0.936966
46	0.936899	0.938368	0.9375	0.935697	0.936966	0.936899	0.938368	0.9375	0.942207	0.936966	0.938201	0.938368	0.9375	0.936866	0.937166	0.936899	0.938368	0.9375	0.935697	0.936966	0.938001	0.938368	0.9375	0.937033	0.937333	0.936899	0.939136	0.9375	0.935697	0.936966
47	0.936899	0.938368	0.9375	0.935697	0.936966	0.936899	0.938368	0.9375	0.942207	0.936966	0.938201	0.938368	0.9375	0.936866	0.937166	0.936899	0.938368	0.9375	0.935697	0.936966	0.938001	0.938368	0.9375	0.937033	0.937333	0.936899	0.939136	0.9375	0.935697	0.936966
48	0.936899	0.938368	0.9375	0.935697	0.936966	0.936899	0.938368	0.9375	0.942207	0.936966	0.938201	0.938368	0.9375	0.936866	0.937166	0.936899	0.938368	0.9375	0.935697	0.936966	0.938001	0.938368	0.9375	0.937033	0.937333	0.936899	0.939136	0.9375	0.935697	0.936966
49	0.936899	0.938368	0.9375	0.935697	0.936966	0.936899	0.938368	0.9375	0.942207	0.936966	0.938201	0.938368	0.9375	0.936866	0.937166	0.936899	0.938368	0.9375	0.935697	0.936966	0.938001	0.938368	0.9375	0.937033	0.937333	0.939704	0.939136	0.9375	0.935697	0.936966
50	0.936899	0.938368	0.9375	0.935697	0.936966	0.936899	0.938368	0.9375	0.942207	0.936966	0.938201	0.938368	0.9375	0.936866	0.937166	0.936899	0.938368	0.9375	0.935697	0.936966	0.938001	0.938368	0.9375	0.937033	0.937333	0.939704	0.939136	0.9375	0.935697	0.936966
51	0.936899	0.938368	0.9375	0.935697	0.936966	0.936899	0.938368	0.9375	0.942207	0.936966	0.938201	0.938368	0.9375	0.936866	0.937166	0.936899	0.938368	0.9375	0.935697	0.936966	0.938001	0.938368	0.9375	0.937033	0.937333	0.939704	0.939136	0.9375	0.935697	0.936966
52	0.936899	0.938368	0.9375	0.935697	0.936966	0.936899	0.938368	0.9375	0.942207	0.936966	0.938201	0.938368	0.9375	0.936866	0.937166	0.936899	0.938368	0.9375	0.935697	0.936966	0.938001	0.938368	0.9375	0.937033	0.937333	0.939704	0.939136	0.9375	0.935697	0.936966
53	0.936899	0.938368	0.9375	0.935697	0.936966	0.936899	0.938368	0.9375	0.942207	0.936966	0.938201	0.938368	0.9375	0.936866	0.937166	0.936899	0.938368	0.9375	0.935697	0.936966	0.938001	0.938368	0.9375	0.939203	0.937333	0.939704	0.939136	0.9375	0.935697	0.936966
54	0.936899	0.938368	0.9375	0.935697	0.936966	0.936899	0.938368	0.9375	0.942207	0.936966	0.938201	0.938368	0.9375	0.936866	0.937166	0.936899	0.938368	0.9375	0.935697	0.936966	0.938001	0.938368	0.9375	0.939203	0.937333	0.939704	0.939136	0.9375	0.935697	0.936966
55	0.936899	0.938368	0.9375	0.935697	0.936966	0.936899	0.938368	0.9375	0.942207	0.936966	0.938201	0.938368	0.9375	0.936866	0.937166	0.936899	0.938368	0.9375	0.935697	0.936966	0.938001	0.938368	0.9375	0.939203	0.937333	0.939704	0.939136	0.9375	0.935697	0.936966
56	0.936899	0.938368	0.9375	0.935697	0.936966	0.936899	0.938368	0.9375	0.942207	0.936966	0.938201	0.938368	0.9375	0.936866	0.937166	0.936899	0.938368	0.9375	0.935697	0.936966	0.938001	0.938368	0.9375	0.939203	0.937333	0.939704	0.939136	0.9375	0.935697	0.936966
57	0.936899	0.938368	0.9375	0.935697	0.936966	0.936899	0.938368	0.9375	0.942207	0.936966	0.938201	0.938368	0.9375	0.936866	0.937166	0.936899	0.938368	0.9375	0.935697	0.936966	0.938001	0.938368	0.9375	0.939203	0.937333	0.939704	0.939136	0.9375	0.935697	0.936966
58	0.936899	0.938368	0.9375	0.935697	0.936966	0.936899	0.938368	0.9375	0.942207	0.936966	0.938201	0.938368	0.9375	0.936866	0.937166	0.936899	0.938368	0.9375	0.935697	0.936966	0.938001	0.938368	0.9375	0.939203	0.937333	0.939704	0.939136	0.9375	0.935697	0.936966
59	0.936899	0.938368	0.9375	0.935697	0.936966	0.936899	0.938368	0.9375	0.942207	0.936966	0.938201	0.938368	0.9375	0.936866	0.937166	0.936899	0.938368	0.9375	0.935697	0.936966	0.938001	0.938368	0.9375	0.939203	0.938168	0.939704	0.939136	0.9375	0.935697	0.936966
60	0.936899	0.938368	0.9375	0.935697	0.936966	0.936899	0.938368	0.9375	0.942207	0.936966	0.938201	0.938368	0.9375	0.936866	0.937166	0.936899	0.938368	0.9375	0.935697	0.936966	0.938001	0.938368	0.9375	0.939203	0.938168	0.939704	0.939136	0.9375	0.935697	0.936966
61	0.936899	0.938368	0.938201	0.935697	0.936966	0.936899	0.938368	0.9375	0.942207	0.938168	0.938201	0.938368	0.9375	0.936866	0.937166	0.936899	0.938368	0.9375	0.935697	0.939036	0.938001	0.938368	0.9375	0.939203	0.938168	0.939704	0.939136	0.9375	0.935697	0.936966
62	0.936899	0.938368	0.938201	0.935697	0.936966	0.936899	0.938368	0.9375	0.942207	0.938168	0.938201	0.938368	0.9375	0.936866	0.937166	0.936899	0.938368	0.9375	0.935697	0.939036	0.938001	0.938368	0.9375	0.939203	0.938168	0.939704	0.939136	0.9375	0.935697	0.936966
63	0.936899	0.938368	0.938201	0.935697	0.936966	0.936899	0.938368	0.9375	0.942207	0.938168	0.938201	0.938368	0.9375	0.936866	0.937166	0.936899	0.938368	0.9375	0.935697	0.939036	0.938001	0.938368	0.9375	0.939203	0.938168	0.939704	0.939136	0.9375	0.935697	0.936966
64	0.936899	0.938368	0.938201	0.935697	0.936966	0.936899	0.938368	0.9375	0.942207	0.938168	0.938201	0.938368	0.9375	0.936866	0.937166	0.936899	0.938368	0.9375	0.935697	0.939036	0.938001	0.938368	0.9375	0.939203	0.938168	0.939704	0.939136	0.9375	0.935697	0.936966
65	0.936899	0.938368	0.938201	0.935697	0.936966	0.936899	0.938368	0.9375	0.942207	0.938168	0.938201	0.938368	0.9375	0.936866	0.937166	0.936899	0.938368	0.9375	0.935697	0.939036	0.938001	0.938368	0.9375	0.939203	0.938168	0.939704	0.939136	0.9375	0.935697	0.936966
66	0.936899	0.938368	0.938201	0.935697	0.936966	0.936899	0.938368	0.9375	0.942207	0.938168	0.938201	0.938368	0.9375	0.936866	0.937166	0.936899	0.938368	0.9375	0.935697	0.939036	0.938001	0.938368	0.9375	0.939203	0.938168	0.939704	0.939136	0.9375	0.935697	0.936966
67	0.936899	0.938368	0.938201	0.935697	0.936966	0.936899	0.938368	0.9375	0.942207	0.938168	0.938201	0.938368	0.9375	0.936866	0.937166	0.936899	0.938368	0.9375	0.935697	0.939036	0.938001	0.938368	0.9375	0.939203	0.938168	0.939704	0.939136	0.9375	0.935697	0.936966
68	0.936899	0.938368	0.938201	0.935697	0.936966	0.936899	0.938368	0.9375	0.942207	0.938168	0.938201	0.938368	0.9375	0.936866	0.937166	0.936899	0.938368	0.9375	0.935697	0.939036	0.938001	0.938368	0.9375	0.939203	0.938168	0.939704	0.939136	0.9375	0.935697	0.936966
69	0.936899	0.938368	0.938201	0.935697	0.936966	0.936899	0.938368	0.9375	0.942207	0.938168	0.938201	0.938368	0.9375	0.936866	0.937166	0.936899	0.938368	0.9375	0.935697	0.939036	0.938001	0.938368	0.9375	0.939203	0.938168	0.939704	0.939136	0.9375	0.935697	0.936966
70	0.936899	0.938368	0.938201	0.935697	0.936966	0.936899	0.938368	0.9375	0.942207	0.938168	0.938201	0.938368	0.9375	0.936866	0.937166	0.936899	0.938368	0.9375	0.935697	0.939036	0.938001	0.938368	0.9375	0.939203	0.938168	0.939704	0.939136	0.9375	0.935697	0.936966
71	0.936899	0.938368	0.938201	0.935697	0.936966	0.936899	0.938368	0.9375	0.942207	0.938168	0.938201	0.938368	0.9375	0.936866	0.937166	0.936899	0.938368	0.9375	0.935697	0.939036	0.938001	0.938368	0.9375	0.939203	0.938168	0.939704	0.939136	0.9375	0.935697	0.936966
72	0.936899	0.938368	0.938201	0.935697	0.936966	0.936899	0.938368	0.9375	0.942207	0.938168	0.938201	0.938368	0.9375	0.936866	0.937166	0.936899	0.938368	0.9375	0.935697	0.939036	0.938001	0.938368	0.9375	0.939203	0.938168	0.939704	0.939136	0.9375	0.935697	0.936966
73	0.936899	0.938368	0.938201	0.935697	0.936966	0.936899	0.938368	0.9375	0.942207	0.938168	0.938201	0.938368	0.9375	0.936866	0.937166	0.936899	0.938368	0.9375	0.935697	0.939036	0.938001	0.938368	0.9375	0.939203	0.938168	0.939704	0.939136	0.9375	0.935697	0.936966
74	0.936899	0.938368	0.938201	0.935697	0.936966	0.936899	0.938368	0.9375	0.942207	0.938168	0.938201	0.938368	0.9375	0.936866	0.937166	0.936899	0.938368	0.9375	0.935697	0.939036	0.938001	0.938368	0.9375	0.939203	0.938168	0.939704	0.939136	0.9375	0.935697	0.936966
75	0.936899	0.938368	0.938201	0.935697	0.936966	0.936899	0.938368	0.9375	0.942207	0.938168	0.938201	0.938368	0.9375	0.936866	0.937166	0.936899	0.938368	0.9375	0.935697	0.939036	0.938001	0.938368	0.9375	0.939203	0.938168	0.939704	0.939136	0.9375	0.936331	0.936966
76	0.936899	0.938368	0.938201	0.935697	0.936966	0.936899	0.938368	0.9375	0.942207	0.938168	0.938201	0.938368	0.9375	0.936866	0.937166	0.936899	0.938368	0.9375	0.935697	0.939036	0.938001	0.938368	0.9375	0.939203	0.938168	0.939704	0.939136	0.9375	0.936331	0.936966
77	0.936899	0.938368	0.938201	0.935697	0.936966	0.936899	0.938368	0.9375	0.942207	0.938168	0.938201	0.938368	0.9375	0.936866	0.937166	0.936899	0.938368	0.9375	0.935697	0.939036	0.938001	0.938368	0.9375	0.939203	0.938168	0.939704	0.939136	0.9375	0.936331	0.936966
78	0.936899	0.938368	0.938201	0.935697	0.936966	0.936899	0.938368	0.9375	0.942207	0.938168	0.938201	0.938368	0.9375	0.936866	0.937166	0.936899	0.938368	0.9375	0.935697	0.939036	0.938001	0.938368	0.9375	0.939203	0.938168	0.939704	0.939136	0.9375	0.936331	0.936966
79	0.936899	0.938368	0.938201	0.935697	0.936966	0.936899	0.938368	0.9375	0.942207	0.938168	0.938201	0.938368	0.9375	0.936866	0.937166	0.936899	0.938368	0.9375	0.935697	0.939036	0.938001	0.938368	0.9375	0.939203	0.938168	0.939704	0.939136	0.9375	0.936331	0.936966
80	0.936899	0.938368	0.938201	0.935697	0.936966	0.936899	0.938368	0.9375	0.942207	0.938168	0.938201	0.938368	0.9375	0.936866	0.937166	0.936899	0.938368	0.9375	0.935697	0.939036	0.938001	0.938368	0.9375	0.939203	0.938168	0.939704	0.939136	0.9375	0.936331	0.936966
81	0.936899	0.938368	0.938201	0.935697	0.936966	0.936899	0.938368	0.9375	0.942207	0.938168	0.938201	0.938368	0.9375	0.936866	0.937166	0.936899	0.938368	0.9375	0.937834	0.939036	0.938001	0.938368	0.9375	0.939203	0.938168	0.939704	0.939136	0.9375	0.936331	0.936966
82	0.936899	0.938368	0.938201	0.935697	0.936966	0.936899	0.938368	0.9375	0.942207	0.938168	0.938201	0.938368	0.9375	0.936866	0.937166	0.936899	0.938368	0.9375	0.937834	0.939036	0.938001	0.938368	0.9375	0.939203	0.938168	0.939704	0.939136	0.9375	0.936331	0.936966
83	0.936899	0.938368	0.938201	0.935697	0.936966	0.936899	0.938368	0.9375	0.942207	0.938168	0.938201	0.938368	0.9375	0.936866	0.937166	0.936899	0.938368	0.9375	0.937834	0.939036	0.938001	0.938368	0.9375	0.939203	0.938168	0.939704	0.939136	0.9375	0.936331	0.936966
84	0.936899	0.938368	0.938201	0.935697	0.936966	0.936899	0.938368	0.9375	0.942207	0.938168	0.938201	0.938368	0.9375	0.936866	0.937166	0.936899	0.938368	0.9375	0.937834	0.939036	0.938001	0.938368	0.9375	0.939203	0.938168	0.939704	0.939136	0.9375	0.936331	0.936966
85	0.936899	0.938368	0.938201	0.935697	0.936966	0.936899	0.938368	0.9375	0.942207	0.938168	0.938201	0.938368	0.9375	0.936866	0.937166	0.936899	0.938368	0.9375	0.937834	0.939036	0.938001	0.938368	0.9375	0.94144	0.938168	0.939704	0.939136	0.9375	0.936331	0.936966
86	0.936899	0.938368	0.938201	0.935697	0.936966	0.936899	0.938368	0.9375	0.942207	0.938168	0.938201	0.938368	0.9375	0.936866	0.937166	0.936899	0.938368	0.9375	0.937834	0.939036	0.938001	0.938368	0.9375	0.94144	0.938168	0.939704	0.939136	0.9375	0.936331	0.936966
87	0.936899	0.938368	0.938201	0.935697	0.936966	0.936899	0.938368	0.9375	0.942207	0.938168	0.938201	0.938368	0.9375	0.938201	0.937166	0.936899	0.938368	0.9375	0.937834	0.939036	0.938001	0.938368	0.9375	0.94144	0.938168	0.939704	0.939136	0.9375	0.936331	0.936966
88	0.937366	0.938368	0.938201	0.935697	0.936966	0.936899	0.938368	0.9375	0.942207	0.938168	0.938201	0.938368	0.9375	0.938201	0.937166	0.936899	0.938368	0.9375	0.937834	0.939036	0.938001	0.938368	0.9375	0.94144	0.938168	0.939704	0.939136	0.9375	0.936331	0.936966
89	0.937366	0.938368	0.938201	0.935697	0.936966	0.937667	0.938368	0.9375	0.942207	0.938168	0.938201	0.938368	0.9375	0.938201	0.937166	0.936899	0.938368	0.9375	0.937834	0.939036	0.938001	0.938368	0.9375	0.94144	0.938168	0.939704	0.939136	0.9375	0.936331	0.936966
90	0.937366	0.938368	0.938201	0.935697	0.936966	0.937667	0.938368	0.9375	0.942207	0.938168	0.938201	0.938368	0.9375	0.938201	0.937166	0.936899	0.938368	0.9375	0.937834	0.939036	0.938001	0.938368	0.9375	0.94144	0.938168	0.939704	0.939136	0.9375	0.936331	0.936966
91	0.937366	0.938368	0.938201	0.935697	0.936966	0.937667	0.938368	0.9375	0.942207	0.938168	0.938201	0.938368	0.9375	0.938201	0.937166	0.936899	0.938368	0.9375	0.937834	0.939036	0.938001	0.938368	0.9375	0.94144	0.938168	0.939704	0.939136	0.9375	0.936331	0.936966
92	0.937366	0.938368	0.938201	0.935697	0.936966	0.937667	0.938368	0.9375	0.942207	0.938168	0.938201	0.938368	0.9375	0.938201	0.937166	0.936899	0.938368	0.9375	0.937834	0.939036	0.938001	0.938368	0.9375	0.94144	0.938168	0.939704	0.939136	0.9375	0.936331	0.936966
93	0.937366	0.938368	0.938201	0.935697	0.936966	0.937667	0.938368	0.9375	0.942207	0.938168	0.938201	0.938368	0.9375	0.938201	0.937166	0.936899	0.938368	0.9375	0.937834	0.939036	0.938001	0.938368	0.9375	0.94144	0.938168	0.939704	0.939136	0.9375	0.936331	0.936966
94	0.937366	0.938368	0.938201	0.935697	0.936966	0.937667	0.938368	0.9375	0.942207	0.938168	0.938201	0.938368	0.9375	0.938201	0.937166	0.936899	0.938368	0.9375	0.937834	0.939036	0.938001	0.938368	0.9375	0.94144	0.938168	0.939704	0.939136	0.9375	0.936331	0.936966
95	0.937366	0.938368	0.938201	0.935697	0.936966	0.937667	0.938368	0.9375	0.942207	0.938168	0.938201	0.938368	0.9375	0.938201	0.937166	0.936899	0.938368	0.9375	0.937834	0.939036	0.938001	0.938368	0.9375	0.94144	0.938168	0.939704	0.939136	0.9375	0.936331	0.936966
96	0.937366	0.938368	0.938201	0.935697	0.936966	0.937667	0.938368	0.9375	0.942207	0.938168	0.938201	0.938368	0.9375	0.938201	0.937166	0.936899	0.938368	0.9375	0.937834	0.939036	0.938001	0.938368	0.9375	0.94144	0.938168	0.939704	0.939136	0.9375	0.936331	0.936966
97	0.937366	0.938368	0.938201	0.935697	0.936966	0.937667	0.938368	0.9375	0.942207	0.938168	0.938201	0.938368	0.9375	0.938201	0.937166	0.936899	0.938368	0.9375	0.937834	0.939036	0.938001	0.938368	0.9375	0.94144	0.938168	0.939704	0.939136	0.9375	0.936331	0.936966
98	0.937366	0.938368	0.938201	0.935697	0.936966	0.937667	0.938368	0.9375	0.942207	0.938168	0.938201	0.938368	0.9375	0.938201	0.937166	0.936899	0.938368	0.9375	0.937834	0.939036	0.938001	0.938368	0.9375	0.94144	0.938168	0.939704	0.939136	0.9375	0.936331	0.936966
99	0.937366	0.938368	0.938201	0.935697	0.936966	0.937667	0.938368	0.9375	0.942207	0.938168	0.938201	0.938368	0.9375	0.938201	0.937166	0.936899	0.938368	0.9375	0.937834	0.939036	0.938001	0.938368	0.9375	0.94144	0.938168	0.939704	0.939136	0.9375	0.936331	0.936966
100	0.937366	0.938368	0.938201	0.935697	0.936966	0.937667	0.938368	0.9375	0.942207	0.938168	0.938201	0.938368	0.9375	0.938201	0.937166	0.936899	0.938368	0.9375	0.937834	0.939036	0.938001	0.938368	0.9375	0.94144	0.938168	0.939704	0.939136	0.9375	0.936331	0.936966
101	0.937366	0.938368	0.938201	0.935697	0.936966	0.937667	0.938368	0.9375	0.942207	0.938168	0.938201	0.938368	0.9375	0.938201	0.937166	0.936899	0.938368	0.9375	0.937834	0.939036	0.938001	0.940672	0.9375	0.94144	0.938168	0.939704	0.939136	0.9375	0.936331	0.936966
102	0.937366	0.938368	0.938201	0.935697	0.936966	0.937667	0.938368	0.9375	0.942207	0.938168	0.938201	0.938368	0.9375	0.938201	0.937166	0.936899	0.938368	0.9375	0.937834	0.939036	0.938001	0.940672	0.9375	0.94144	0.938168	0.939704	0.939136	0.9375	0.936331	0.936966
103	0.937366	0.938368	0.938201	0.935697	0.936966	0.937667	0.938368	0.9375	0.942207	0.938168	0.938201	0.938368	0.9375	0.938201	0.937166	0.936899	0.938368	0.9375	0.937834	0.939036	0.938001	0.940672	0.9375	0.94144	0.938168	0.939704	0.939136	0.9375	0.936331	0.936966
104	0.937366	0.938368	0.938201	0.935697	0.936966	0.937667	0.938368	0.9375	0.942207	0.938168	0.938201	0.938368	0.9375	0.938201	0.937166	0.936899	0.938368	0.9375	0.937834	0.939036	0.938001	0.940672	0.9375	0.94144	0.938168	0.939704	0.939136	0.9375	0.936331	0.936966
105	0.937366	0.938368	0.938201	0.935697	0.936966	0.937667	0.938368	0.9375	0.942207	0.938168	0.938201	0.938368	0.9375	0.938201	0.937166	0.936899	0.938368	0.9375	0.937834	0.939036	0.938001	0.940672	0.9375	0.94144	0.938168	0.939704	0.939136	0.9375	0.936331	0.936966
106	0.937366	0.938368	0.938201	0.935697	0.936966	0.937667	0.938368	0.9375	0.942207	0.938168	0.938201	0.938368	0.9375	0.938201	0.937166	0.936899	0.938368	0.9375	0.937834	0.939036	0.938001	0.940672	0.9375	0.94144	0.938168	0.939704	0.939136	0.9375	0.936331	0.936966
107	0.937366	0.938368	0.938201	0.935697	0.936966	0.937667	0.938368	0.9375	0.942207	0.938168	0.938201	0.938368	0.9375	0.938201	0.937166	0.936899	0.938368	0.9375	0.938134	0.939036	0.938001	0.940672	0.9375	0.94144	0.938168	0.939704	0.939136	0.9375	0.936331	0.936966
108	0.937366	0.938368	0.938201	0.935697	0.936966	0.937667	0.938368	0.9375	0.942207	0.938168	0.938201	0.938368	0.9375	0.938201	0.937166	0.936899	0.938368	0.9375	0.938134	0.939036	0.938001	0.940672	0.9375	0.94144	0.938168	0.939704	0.939136	0.9375	0.936331	0.936966
109	0.937366	0.938368	0.938201	0.935697	0.936966	0.937667	0.938368	0.9375	0.942207	0.938168	0.938201	0.938368	0.9375	0.938201	0.937166	0.936899	0.938368	0.9375	0.938134	0.939036	0.938001	0.940672	0.9375	0.94144	0.938168	0.939704	0.939136	0.9375	0.936331	0.936966
110	0.937366	0.938368	0.938201	0.935697	0.936966	0.937667	0.938368	0.9375	0.942207	0.938168	0.938201	0.938368	0.9375	0.938201	0.937166	0.936899	0.938368	0.9375	0.938134	0.939036	0.938001	0.940672	0.9375	0.94144	0.938168	0.939704	0.939136	0.9375	0.936331	0.936966
111	0.937366	0.938368	0.938201	0.935697	0.936966	0.937667	0.938368	0.9375	0.942207	0.938168	0.938201	0.938368	0.9375	0.938201	0.937166	0.936899	0.938368	0.9375	0.938134	0.939036	0.938001	0.940672	0.9375	0.94144	0.938168	0.939704	0.939136	0.9375	0.936331	0.936966
112	0.937366	0.938368	0.938201	0.935697	0.936966	0.937667	0.938368	0.9375	0.942207	0.938168	0.938201	0.938368	0.9375	0.938201	0.937166	0.936899	0.938368	0.9375	0.938134	0.939036	0.938001	0.940672	0.9375	0.94144	0.938168	0.939704	0.939136	0.9375	0.936331	0.936966
113	0.937366	0.938368	0.938201	0.935697	0.936966	0.937667	0.938368	0.9375	0.942207	0.938168	0.938201	0.938368	0.9375	0.938201	0.937166	0.936899	0.938368	0.9375	0.938134	0.939036	0.938001	0.940672	0.937834	0.94144	0.938168	0.939704	0.939136	0.9375	0.936331	0.936966
114	0.937366	0.938368	0.938201	0.935697	0.936966	0.937667	0.938368	0.9375	0.942207	0.938168	0.938201	0.938368	0.9375	0.938201	0.937166	0.936899	0.938368	0.9375	0.938134	0.939036	0.938001	0.940672	0.937834	0.94144	0.938168	0.939704	0.939136	0.9375	0.936331	0.936966
115	0.937366	0.938368	0.938201	0.935697	0.936966	0.937667	0.938368	0.9375	0.942207	0.938168	0.938201	0.938368	0.9375	0.938201	0.937166	0.936899	0.938368	0.9375	0.938134	0.939036	0.938001	0.940672	0.937834	0.94144	0.938168	0.939704	0.939136	0.9375	0.936331	0.936966
116	0.937366	0.938368	0.938201	0.935697	0.936966	0.937667	0.938368	0.9375	0.942207	0.938168	0.938201	0.938368	0.9375	0.938201	0.937166	0.936899	0.938368	0.9375	0.938134	0.939036	0.938001	0.940672	0.937834	0.94144	0.938168	0.939704	0.939136	0.9375	0.936331	0.936966
117	0.937366	0.938368	0.938201	0.935697	0.936966	0.937667	0.938368	0.9375	0.942207	0.938168	0.938201	0.938368	0.9375	0.938201	0.937166	0.936899	0.938368	0.9375	0.938134	0.939036	0.938001	0.940672	0.937834	0.94144	0.938168	0.939704	0.939136	0.9375	0.936331	0.936966
118	0.937366	0.938368	0.938201	0.935697	0.936966	0.937667	0.938368	0.9375	0.942207	0.938168	0.938201	0.938368	0.9375	0.938201	0.937166	0.936899	0.938368	0.9375	0.938134	0.939036	0.938001	0.940672	0.937834	0.94144	0.938168	0.939704	0.939136	0.9375	0.936331	0.936966
119	0.937366	0.938368	0.938201	0.935697	0.936966	0.937667	0.938368	0.9375	0.942207	0.938168	0.938201	0.938368	0.9375	0.938201	0.937166	0.936899	0.938368	0.9375	0.938134	0.939036	0.938001	0.940672	0.937834	0.94144	0.938168	0.939704	0.939136	0.9375	0.936331	0.936966
120	0.937366	0.938368	0.938201	0.935697	0.936966	0.937667	0.938368	0.9375	0.942207	0.938168	0.938201	0.938368	0.9375	0.938201	0.937166	0.936899	0.938368	0.9375	0.938134	0.939036	0.938001	0.940672	0.937834	0.94144	0.938168	0.939704	0.939136	0.9375	0.936331	0.936966
121	0.937366	0.938368	0.938201	0.935697	0.936966	0.937667	0.938368	0.9375	0.942207	0.938168	0.938201	0.938368	0.9375	0.938201	0.937166	0.936899	0.938368	0.9375	0.938134	0.939036	0.938001	0.940672	0.937834	0.94144	0.938168	0.939704	0.939136	0.9375	0.936331	0.936966
122	0.937366	0.938368	0.938201	0.935697	0.936966	0.937667	0.938368	0.9375	0.942207	0.938168	0.938201	0.938368	0.9375	0.938201	0.937166	0.936899	0.938368	0.9375	0.938134	0.939036	0.938001	0.940672	0.937834	0.94144	0.938168	0.939704	0.939136	0.9375	0.936331	0.936966
123	0.937366	0.938368	0.938201	0.935697	0.936966	0.937667	0.938368	0.9375	0.942207	0.938168	0.938201	0.938368	0.9375	0.938201	0.937166	0.936899	0.938368	0.9375	0.938134	0.939036	0.938001	0.940672	0.937834	0.94144	0.938168	0.939704	0.939136	0.9375	0.936899	0.936966
124	0.937366	0.938368	0.938201	0.935697	0.936966	0.937667	0.938368	0.9375	0.942207	0.938168	0.938201	0.938368	0.9375	0.938201	0.937166	0.936899	0.938368	0.9375	0.938134	0.939036	0.938001	0.940672	0.937834	0.94144	0.938168	0.939704	0.939136	0.9375	0.936899	0.936966
125	0.937366	0.938368	0.938201	0.935697	0.936966	0.937667	0.938368	0.9375	0.942207	0.938168	0.938201	0.938368	0.9375	0.938201	0.937166	0.936899	0.938368	0.9375	0.938134	0.939036	0.938001	0.940672	0.937834	0.94144	0.938168	0.939704	0.939136	0.9375	0.936899	0.936966
126	0.937366	0.938368	0.938201	0.935697	0.936966	0.937667	0.938368	0.9375	0.942207	0.938168	0.938201	0.938368	0.9375	0.938201	0.937166	0.936899	0.938368	0.9375	0.938134	0.939036	0.938001	0.940672	0.937834	0.94144	0.938168	0.939704	0.939136	0.9375	0.936899	0.936966
127	0.937366	0.938368	0.938201	0.935697	0.936966	0.937667	0.938368	0.9375	0.942207	0.938168	0.938201	0.938368	0.9375	0.938201	0.937166	0.936899	0.938368	0.9375	0.938134	0.939036	0.938001	0.940672	0.937834	0.94144	0.938168	0.939704	0.939136	0.9375	0.936899	0.936966
128	0.937366	0.938368	0.938201	0.935697	0.936966	0.937667	0.938368	0.9375	0.942207	0.938168	0.938201	0.938368	0.9375	0.938201	0.937166	0.936899	0.938368	0.9375	0.938134	0.939036	0.938001	0.940672	0.937834	0.94144	0.938168	0.939704	0.939136	0.9375	0.936899	0.936966
129	0.937366	0.938368	0.938201	0.935697	0.936966	0.937667	0.938368	0.9375	0.942207	0.938168	0.938201	0.938368	0.9375	0.938201	0.937166	0.936899	0.938368	0.9375	0.938134	0.939036	0.938001	0.940672	0.937834	0.94144	0.938168	0.939704	0.939136	0.9375	0.936899	0.936966
130	0.937366	0.938368	0.938201	0.935697	0.936966	0.937667	0.938368	0.9375	0.942207	0.938168	0.938201	0.938368	0.9375	0.938201	0.937166	0.936899	0.938368	0.9375	0.938134	0.939036	0.938001	0.940672	0.937834	0.94144	0.938168	0.939704	0.939136	0.9375	0.936899	0.936966
131	0.937366	0.938368	0.938201	0.935697	0.936966	0.937667	0.938368	0.9375	0.942207	0.938168	0.938201	0.938368	0.9375	0.938201	0.937166	0.936899	0.938368	0.9375	0.938134	0.939036	0.938001	0.940672	0.937834	0.94144	0.938168	0.939704	0.939136	0.9375	0.936899	0.936966
132	0.937366	0.938368	0.938201	0.935697	0.936966	0.937667	0.938368	0.9375	0.942207	0.938168	0.938201	0.938368	0.9375	0.938201	0.937166	0.936899	0.938368	0.9375	0.938134	0.939036	0.938001	0.940672	0.937834	0.94144	0.938168	0.939704	0.939136	0.9375	0.936899	0.936966
133	0.937366	0.938368	0.938201	0.935697	0.936966	0.937667	0.938368	0.9375	0.942207	0.938168	0.938201	0.938368	0.9375	0.938201	0.937166	0.936899	0.938368	0.9375	0.938134	0.939036	0.938001	0.940672	0.937834	0.94144	0.938168	0.939704	0.939136	0.9375	0.936899	0.936966
134	0.937366	0.938368	0.938201	0.935697	0.936966	0.937667	0.938368	0.9375	0.942207	0.938168	0.938201	0.938368	0.9375	0.938201	0.937166	0.936899	0.938368	0.9375	0.938134	0.939036	0.938001	0.940672	0.937834	0.94144	0.938168	0.939704	0.939136	0.9375	0.936899	0.936966
135	0.937366	0.938368	0.938201	0.935697	0.936966	0.937667	0.938368	0.9375	0.942207	0.938168	0.938201	0.938368	0.9375	0.938201	0.937166	0.936899	0.938368	0.9375	0.938134	0.939036	0.938001	0.940672	0.937834	0.94144	0.938168	0.939704	0.939136	0.9375	0.936899	0.936966
136	0.937366	0.938368	0.938201	0.935697	0.936966	0.937667	0.938368	0.9375	0.942207	0.938168	0.938201	0.938368	0.9375	0.938201	0.937166	0.936899	0.938368	0.9375	0.938134	0.939036	0.938001	0.940672	0.937834	0.94144	0.938168	0.939704	0.939136	0.9375	0.936899	0.936966
137	0.937366	0.938368	0.938201	0.935697	0.936966	0.937667	0.938368	0.9375	0.942207	0.938168	0.938201	0.938368	0.9375	0.938201	0.937166	0.936899	0.938368	0.9375	0.938134	0.939036	0.938001	0.940672	0.937834	0.94144	0.938168	0.939704	0.939136	0.9375	0.936899	0.936966
138	0.937366	0.938368	0.938201	0.935697	0.936966	0.937667	0.938368	0.9375	0.942207	0.938168	0.938201	0.938368	0.9375	0.938201	0.937166	0.936899	0.938368	0.9375	0.938134	0.939036	0.938001	0.940672	0.937834	0.94144	0.938168	0.939704	0.939136	0.9375	0.936899	0.936966
139	0.937366	0.938368	0.938201	0.935697	0.936966	0.937667	0.938368	0.9375	0.942207	0.938168	0.938201	0.938368	0.9375	0.938201	0.937166	0.936899	0.938368	0.9375	0.938134	0.939036	0.938001	0.940672	0.937834	0.94144	0.938168	0.939704	0.939136	0.9375	0.936899	0.936966
140	0.937366	0.938368	0.938201	0.935697	0.936966	0.937667	0.938368	0.9375	0.942207	0.938168	0.938201	0.938368	0.9375	0.938201	0.937166	0.936899	0.938368	0.9375	0.938134	0.939036	0.938001	0.940672	0.937834	0.94144	0.938168	0.939704	0.939136	0.9375	0.936899	0.936966
141	0.937366	0.938368	0.938201	0.935697	0.936966	0.937667	0.938368	0.9375	0.942207	0.938168	0.938201	0.938368	0.9375	0.938201	0.937166	0.936899	0.938368	0.9375	0.938134	0.939036	0.938001	0.940672	0.937834	0.94144	0.938168	0.939704	0.939136	0.9375	0.936899	0.936966
142	0.937366	0.938368	0.938201	0.935697	0.936966	0.937667	0.938368	0.9375	0.942207	0.938168	0.938201	0.938368	0.9375	0.938201	0.937166	0.936899	0.938368	0.9375	0.938134	0.939036	0.938001	0.940672	0.937834	0.94144	0.938168	0.939704	0.939136	0.9375	0.936899	0.936966
143	0.937366	0.938368	0.938201	0.935697	0.936966	0.937667	0.938368	0.9375	0.942207	0.938168	0.938201	0.938368	0.9375	0.938201	0.937166	0.936899	0.938368	0.9375	0.938134	0.939036	0.938001	0.940672	0.937834	0.94144	0.938168	0.939704	0.939136	0.9375	0.936899	0.937166
144	0.937366	0.938368	0.938201	0.935697	0.936966	0.937667	0.938368	0.9375	0.942207	0.938168	0.938201	0.938368	0.9375	0.938201	0.937166	0.936899	0.938368	0.9375	0.938134	0.939036	0.938001	0.940672	0.937834	0.94144	0.938168	0.939704	0.939136	0.9375	0.936899	0.937166
145	0.937366	0.938368	0.938201	0.935697	0.936966	0.937667	0.938368	0.9375	0.942207	0.938168	0.938201	0.938368	0.9375	0.938201	0.937166	0.936899	0.938368	0.9375	0.938134	0.939036	0.938001	0.940672	0.937834	0.94144	0.938168	0.939704	0.939136	0.9375	0.936899	0.937901
146	0.937366	0.938368	0.938201	0.935697	0.936966	0.942207	0.938368	0.9375	0.942207	0.938168	0.938201	0.938368	0.9375	0.938201	0.937166	0.936899	0.938368	0.9375	0.938134	0.939036	0.938001	0.940672	0.937834	0.94144	0.938168	0.939704	0.939136	0.9375	0.936899	0.937901
147	0.937366	0.938368	0.938201	0.936031	0.936966	0.942207	0.938368	0.9375	0.942207	0.938168	0.938201	0.938368	0.9375	0.938201	0.937166	0.936899	0.938368	0.9375	0.938134	0.939036	0.938001	0.940672	0.937834	0.94144	0.938168	0.939704	0.939136	0.9375	0.936899	0.937901
148	0.937366	0.938368	0.938201	0.937033	0.936966	0.942207	0.938368	0.9375	0.942207	0.938168	0.938201	0.938368	0.9375	0.938201	0.937166	0.936899	0.938368	0.9375	0.938134	0.939036	0.938001	0.940672	0.937834	0.94144	0.938168	0.939704	0.939136	0.9375	0.936899	0.937901
149	0.937366	0.938368	0.938201	0.937033	0.936966	0.942207	0.938368	0.9375	0.942207	0.938168	0.938201	0.938368	0.9375	0.938201	0.937166	0.936899	0.938368	0.9375	0.938134	0.939036	0.938001	0.940672	0.937834	0.94144	0.938168	0.939704	0.939136	0.9375	0.936899	0.937901
150	0.937366	0.938368	0.938201	0.937033	0.936966	0.942207	0.938368	0.9375	0.942207	0.938168	0.938201	0.938368	0.9375	0.938201	0.937166	0.936899	0.938368	0.9375	0.938134	0.939036	0.938001	0.940672	0.937834	0.94144	0.938168	0.939704	0.939136	0.9375	0.936899	0.937901
151	0.937366	0.938368	0.938201	0.937033	0.936966	0.942207	0.938368	0.9375	0.942207	0.938168	0.938201	0.938368	0.9375	0.938201	0.937166	0.936899	0.938368	0.9375	0.938134	0.939036	0.938001	0.940672	0.937834	0.94144	0.938168	0.939704	0.939136	0.9375	0.936899	0.937901
152	0.937366	0.938368	0.938201	0.937033	0.936966	0.942207	0.938368	0.9375	0.942207	0.938168	0.938201	0.938368	0.9375	0.938201	0.937166	0.936899	0.938368	0.9375	0.938134	0.939036	0.938001	0.940672	0.937834	0.94144	0.938168	0.939704	0.939136	0.9375	0.936899	0.937901
153	0.937366	0.938368	0.938201	0.937033	0.936966	0.942207	0.938368	0.9375	0.942207	0.938168	0.938201	0.938368	0.9375	0.938201	0.937166	0.936899	0.938368	0.9375	0.938134	0.939036	0.938001	0.940672	0.937834	0.94144	0.938168	0.939704	0.939136	0.9375	0.936899	0.937901
154	0.937366	0.938368	0.938201	0.937033	0.936966	0.942207	0.938368	0.9375	0.942207	0.938168	0.938201	0.938368	0.9375	0.938201	0.937166	0.936899	0.938368	0.9375	0.938134	0.939036	0.938001	0.940672	0.937834	0.94144	0.938168	0.939704	0.939136	0.9375	0.936899	0.937901
155	0.937366	0.938368	0.938201	0.937033	0.936966	0.942207	0.938368	0.9375	0.942207	0.938168	0.938201	0.938368	0.9375	0.938201	0.937166	0.936899	0.938368	0.9375	0.938134	0.939036	0.938001	0.940672	0.937834	0.94144	0.938168	0.939704	0.939136	0.9375	0.936899	0.937901
156	0.937366	0.938368	0.938201	0.937033	0.936966	0.942207	0.938368	0.9375	0.942207	0.938168	0.938201	0.938368	0.9375	0.938201	0.937166	0.936899	0.938368	0.9375	0.938134	0.939036	0.938001	0.940672	0.937834	0.94144	0.938168	0.939704	0.939136	0.9375	0.936899	0.937901
157	0.937366	0.938368	0.938201	0.937033	0.936966	0.942207	0.938368	0.9375	0.942207	0.938168	0.938201	0.938368	0.9375	0.938201	0.937166	0.936899	0.938368	0.9375	0.938134	0.939036	0.938001	0.940672	0.937834	0.94144	0.938168	0.939704	0.939136	0.9375	0.936899	0.937901
158	0.937366	0.938368	0.938201	0.937033	0.936966	0.942207	0.938368	0.9375	0.942207	0.938168	0.938201	0.938368	0.9375	0.938201	0.937166	0.936899	0.938368	0.9375	0.938134	0.939036	0.938001	0.940672	0.937834	0.94144	0.938168	0.939704	0.939136	0.9375	0.936899	0.937901
159	0.937366	0.938368	0.938201	0.937033	0.936966	0.942207	0.938368	0.9375	0.942207	0.938168	0.938201	0.938368	0.9375	0.938201	0.937166	0.936899	0.938368	0.9375	0.938134	0.939036	0.938001	0.940672	0.937834	0.94144	0.938168	0.939704	0.939136	0.9375	0.936899	0.937901
160	0.937366	0.938368	0.938201	0.937033	0.936966	0.942207	0.938368	0.9375	0.942207	0.938168	0.938201	0.938368	0.9375	0.938201	0.937166	0.936899	0.938368	0.9375	0.938134	0.939036	0.938001	0.940672	0.937834	0.94144	0.938168	0.939704	0.939136	0.9375	0.936899	0.937901
161	0.937366	0.938368	0.938201	0.937033	0.936966	0.942207	0.938368	0.9375	0.942207	0.938168	0.938201	0.938368	0.9375	0.938201	0.937166	0.936899	0.938368	0.9375	0.938134	0.939036	0.938001	0.940672	0.937834	0.94144	0.938168	0.939704	0.939136	0.9375	0.936899	0.937901
162	0.937366	0.938368	0.938201	0.937033	0.936966	0.942207	0.938368	0.9375	0.942207	0.938168	0.938201	0.938368	0.9375	0.938201	0.937166	0.936899	0.938368	0.9375	0.938134	0.939036	0.938001	0.940672	0.937834	0.94144	0.938168	0.939704	0.939136	0.9375	0.936899	0.937901
163	0.937366	0.938368	0.938201	0.937033	0.936966	0.942207	0.938368	0.9375	0.942207	0.938168	0.938201	0.938368	0.9375	0.938201	0.937166	0.936899	0.938368	0.9375	0.938134	0.939036	0.938001	0.940672	0.937834	0.94144	0.938168	0.939704	0.939136	0.9375	0.936899	0.937901
164	0.937366	0.938368	0.938201	0.937033	0.936966	0.942207	0.938368	0.9375	0.942207	0.938168	0.938201	0.938368	0.9375	0.938201	0.937166	0.936899	0.938368	0.9375	0.938134	0.939036	0.938001	0.940672	0.937834	0.94144	0.938168	0.939704	0.939136	0.9375	0.936899	0.937901
165	0.937366	0.938368	0.938201	0.937033	0.936966	0.942207	0.938368	0.9375	0.942207	0.938168	0.938201	0.938368	0.9375	0.938201	0.937166	0.936899	0.938368	0.9375	0.938134	0.939036	0.938001	0.940672	0.938468	0.94144	0.938168	0.939704	0.939136	0.9375	0.936899	0.937901
166	0.937366	0.938368	0.938201	0.937033	0.936966	0.942207	0.938368	0.9375	0.942207	0.938168	0.938201	0.938368	0.9375	0.938201	0.937166	0.936899	0.938368	0.9375	0.938134	0.939036	0.938001	0.940672	0.938468	0.94144	0.938168	0.939704	0.939136	0.9375	0.936899	0.937901
167	0.937366	0.938368	0.938201	0.937033	0.936966	0.942207	0.938368	0.9375	0.942207	0.938168	0.938201	0.938368	0.9375	0.938201	0.937166	0.936899	0.938368	0.9375	0.938134	0.939036	0.938001	0.940672	0.938468	0.94144	0.938168	0.939704	0.939136	0.9375	0.936899	0.937901
168	0.937366	0.938368	0.938201	0.937033	0.936966	0.942207	0.938368	0.9375	0.942207	0.938168	0.938201	0.938368	0.9375	0.938201	0.937166	0.936899	0.938368	0.9375	0.938134	0.939036	0.938001	0.940672	0.938468	0.94144	0.938401	0.939704	0.939136	0.9375	0.936899	0.937901
169	0.937366	0.938368	0.938201	0.937033	0.936966	0.942207	0.938368	0.9375	0.942207	0.938168	0.938201	0.938368	0.9375	0.938201	0.937166	0.936899	0.938368	0.9375	0.938134	0.939036	0.938001	0.940672	0.938468	0.94144	0.938401	0.939704	0.939136	0.9375	0.936899	0.937901
170	0.937366	0.938368	0.938201	0.937033	0.936966	0.942207	0.938368	0.9375	0.942207	0.938168	0.938201	0.938368	0.9375	0.938201	0.937166	0.936899	0.938368	0.9375	0.938134	0.939036	0.938001	0.940672	0.938468	0.94144	0.938401	0.939704	0.939136	0.9375	0.936899	0.937901
171	0.937366	0.938368	0.938201	0.937033	0.936966	0.942207	0.938368	0.9375	0.942207	0.938168	0.938201	0.938368	0.9375	0.938201	0.937166	0.936899	0.938368	0.9375	0.938134	0.939036	0.938001	0.940672	0.938468	0.94144	0.939336	0.939704	0.939136	0.9375	0.936899	0.937901
172	0.937366	0.938368	0.938201	0.937033	0.936966	0.942207	0.938368	0.9375	0.942207	0.938168	0.938201	0.938368	0.9375	0.938201	0.937166	0.936899	0.938368	0.9375	0.938134	0.939036	0.938001	0.940672	0.938468	0.94144	0.939336	0.939704	0.939136	0.9375	0.936899	0.937901
173	0.937366	0.938368	0.938201	0.937033	0.936966	0.942207	0.938368	0.9375	0.942207	0.938168	0.938201	0.938368	0.9375	0.938201	0.937166	0.936899	0.938368	0.9375	0.938134	0.939036	0.938001	0.940672	0.938468	0.94144	0.939336	0.939704	0.939136	0.9375	0.936899	0.937901
174	0.937366	0.938368	0.938201	0.937033	0.936966	0.942207	0.938368	0.9375	0.942207	0.938168	0.938201	0.938368	0.9375	0.938201	0.937166	0.936899	0.938368	0.9375	0.938134	0.939036	0.938001	0.940672	0.938468	0.94144	0.939336	0.939704	0.939136	0.9375	0.936899	0.937901
175	0.937366	0.938368	0.938201	0.937033	0.936966	0.942207	0.938368	0.9375	0.942207	0.938168	0.938201	0.938368	0.9375	0.938201	0.937166	0.936899	0.938368	0.9375	0.938134	0.939036	0.938001	0.940672	0.938468	0.94144	0.939336	0.939704	0.939136	0.9375	0.936899	0.937901
176	0.937366	0.938368	0.938201	0.937033	0.936966	0.942207	0.938368	0.9375	0.942207	0.938168	0.938201	0.938368	0.9375	0.938201	0.937166	0.936899	0.938368	0.9375	0.938134	0.939036	0.938001	0.940672	0.938468	0.94144	0.939336	0.939704	0.939136	0.9375	0.936899	0.937901
177	0.937366	0.938368	0.938201	0.937033	0.936966	0.942207	0.938368	0.9375	0.942207	0.938168	0.938201	0.938368	0.9375	0.938201	0.937166	0.936899	0.938368	0.9375	0.938134	0.939036	0.938001	0.940672	0.938468	0.94144	0.939336	0.939704	0.939136	0.9375	0.936899	0.937901
178	0.937366	0.938368	0.938201	0.937033	0.936966	0.942207	0.938368	0.9375	0.942207	0.938168	0.938201	0.938368	0.9375	0.938201	0.937166	0.936899	0.938368	0.9375	0.938134	0.939036	0.938001	0.940672	0.938468	0.94144	0.939336	0.939704	0.939136	0.9375	0.938835	0.937901
179	0.937366	0.938368	0.938201	0.937033	0.936966	0.942207	0.938368	0.9375	0.942207	0.938168	0.938201	0.938368	0.9375	0.938201	0.937166	0.936899	0.938368	0.9375	0.938134	0.939036	0.938001	0.940672	0.938468	0.94144	0.939336	0.939704	0.939136	0.9375	0.938835	0.937901
180	0.937366	0.938368	0.938201	0.937033	0.936966	0.942207	0.938368	0.9375	0.942207	0.938168	0.938201	0.938368	0.9375	0.938201	0.937166	0.936899	0.938368	0.9375	0.938134	0.939036	0.938001	0.940672	0.938468	0.94144	0.939336	0.939704	0.939136	0.9375	0.938835	0.937901
181	0.937366	0.938368	0.938201	0.937033	0.936966	0.942207	0.938368	0.9375	0.942207	0.938168	0.938201	0.938368	0.9375	0.938201	0.937166	0.936899	0.938368	0.9375	0.938134	0.939036	0.938001	0.940672	0.938468	0.94144	0.939336	0.939704	0.939136	0.9375	0.938835	0.937901
182	0.937366	0.938368	0.938201	0.937033	0.936966	0.942207	0.938368	0.9375	0.942207	0.938168	0.938201	0.938368	0.9375	0.938201	0.937166	0.936899	0.938368	0.9375	0.938134	0.939036	0.938001	0.940672	0.938468	0.94144	0.939336	0.939704	0.939136	0.9375	0.938835	0.937901
183	0.937366	0.938368	0.938201	0.937033	0.936966	0.942207	0.938368	0.9375	0.942207	0.938168	0.938201	0.938368	0.9375	0.938201	0.937166	0.936899	0.938368	0.9375	0.938134	0.939036	0.938001	0.940672	0.938468	0.94144	0.939336	0.939704	0.939136	0.9375	0.938835	0.937901
184	0.937366	0.938368	0.938201	0.937033	0.936966	0.942207	0.938368	0.9375	0.942207	0.938168	0.938201	0.938368	0.9375	0.938201	0.937166	0.936899	0.938368	0.9375	0.938134	0.939036	0.938001	0.940672	0.938468	0.94144	0.939336	0.939704	0.939136	0.9375	0.938835	0.937901
185	0.937366	0.938368	0.938201	0.937033	0.936966	0.942207	0.938368	0.9375	0.942207	0.938168	0.938201	0.938368	0.9375	0.938201	0.937166	0.936899	0.938368	0.9375	0.938134	0.939036	0.938001	0.940672	0.938468	0.94144	0.939336	0.939704	0.939136	0.9375	0.938835	0.937901
186	0.937366	0.938368	0.938201	0.937033	0.936966	0.942207	0.938368	0.937634	0.942207	0.938168	0.938201	0.938368	0.9375	0.938201	0.937166	0.936899	0.938368	0.9375	0.938134	0.939036	0.938001	0.940672	0.938468	0.94144	0.939336	0.939704	0.939136	0.9375	0.938835	0.937901
187	0.937366	0.938368	0.938201	0.937033	0.936966	0.942207	0.938368	0.937634	0.942207	0.938168	0.938201	0.938368	0.9375	0.938201	0.937166	0.936899	0.938368	0.9375	0.938134	0.939036	0.938001	0.940672	0.938468	0.94144	0.939336	0.939704	0.939136	0.9375	0.938835	0.937901
188	0.937366	0.938368	0.938201	0.937033	0.936966	0.942207	0.938368	0.937634	0.942207	0.938168	0.938201	0.938368	0.9375	0.938201	0.937166	0.936899	0.938368	0.9375	0.938134	0.939036	0.938001	0.940672	0.938468	0.94144	0.939336	0.939704	0.939136	0.9375	0.938835	0.937901
189	0.937366	0.938368	0.938201	0.937033	0.936966	0.942207	0.938368	0.937634	0.942207	0.938168	0.938201	0.938368	0.9375	0.938201	0.937166	0.936899	0.938368	0.9375	0.938134	0.939036	0.938001	0.940672	0.938468	0.94144	0.939336	0.939704	0.939136	0.9375	0.938835	0.937901
190	0.937366	0.938368	0.938201	0.937033	0.936966	0.942207	0.938368	0.937634	0.942207	0.938168	0.938201	0.938368	0.9375	0.938201	0.937166	0.936899	0.938368	0.9375	0.938134	0.939036	0.938001	0.940672	0.938468	0.94144	0.939336	0.939704	0.939136	0.9375	0.938835	0.937901
191	0.937366	0.938368	0.938201	0.937033	0.936966	0.942207	0.938368	0.937634	0.942207	0.938168	0.938201	0.938368	0.9375	0.938201	0.937166	0.936899	0.938368	0.9375	0.938134	0.939036	0.938001	0.940672	0.938468	0.94144	0.939336	0.939704	0.939136	0.9375	0.938835	0.937901
192	0.937366	0.938368	0.938201	0.937033	0.936966	0.942207	0.938368	0.937634	0.942207	0.938168	0.938201	0.938368	0.9375	0.938201	0.937166	0.936899	0.938368	0.9375	0.938134	0.939036	0.938001	0.940672	0.938468	0.94144	0.939336	0.939704	0.939136	0.9375	0.938835	0.937901
193	0.937366	0.938368	0.938201	0.937033	0.936966	0.942207	0.938368	0.937634	0.942207	0.938168	0.938201	0.938368	0.9375	0.938201	0.937166	0.936899	0.938368	0.9375	0.938134	0.939036	0.938001	0.940672	0.938468	0.94144	0.939336	0.939704	0.939136	0.9375	0.938835	0.937901
194	0.937366	0.938368	0.938201	0.937033	0.936966	0.942207	0.938368	0.937634	0.942207	0.938168	0.938201	0.938368	0.9375	0.938201	0.937166	0.936899	0.938368	0.9375	0.938134	0.939036	0.938001	0.940672	0.938468	0.94144	0.939336	0.939704	0.939136	0.9375	0.938835	0.937901
195	0.937366	0.938368	0.938201	0.937033	0.936966	0.942207	0.938368	0.937634	0.942207	0.938168	0.938201	0.938368	0.9375	0.938201	0.937166	0.936899	0.938368	0.9375	0.938134	0.939036	0.938001	0.940672	0.938468	0.94144	0.939336	0.939704	0.939136	0.9375	0.938835	0.937901
196	0.937366	0.938368	0.938201	0.937033	0.936966	0.942207	0.938368	0.937634	0.942207	0.938168	0.938201	0.938368	0.9375	0.938201	0.937166	0.936899	0.938368	0.9375	0.938134	0.939036	0.938001	0.940672	0.938468	0.94144	0.939336	0.939704	0.939136	0.9375	0.938835	0.937901
197	0.937366	0.938368	0.938201	0.937033	0.936966	0.942207	0.938368	0.937634	0.942207	0.938168	0.938201	0.938368	0.9375	0.938201	0.937166	0.936899	0.938368	0.9375	0.938134	0.939036	0.938001	0.940672	0.938468	0.94144	0.939336	0.939704	0.939136	0.9375	0.938835	0.937901
198	0.937366	0.938368	0.938201	0.937033	0.936966	0.942207	0.938368	0.937634	0.942207	0.938168	0.938201	0.938368	0.9375	0.938201	0.937166	0.936899	0.938368	0.9375	0.938134	0.939036	0.938001	0.940672	0.938468	0.94144	0.939336	0.939704	0.939136	0.9375	0.938835	0.937901
199	0.937366	0.938368	0.938201	0.937033	0.936966	0.942207	0.938368	0.937634	0.942207	0.938168	0.938201	0.938368	0.9375	0.938201	0.937166	0.936899	0.938368	0.9375	0.938134	0.939036	0.938001	0.940672	0.938468	0.94144	0.939336	0.939704	0.939136	0.9375	0.938835	0.937901
200	0.937366	0.938368	0.938201	0.937033	0.936966	0.942207	0.938368	0.937634	0.942207	0.938168	0.938201	0.938368	0.9375	0.938201	0.937166	0.936899	0.938368	0.9375	0.938134	0.939036	0.938001	0.940672	0.938468	0.94144	0.939336	0.939704	0.939136	0.9375	0.938835	0.937901
201	0.937366	0.938368	0.938201	0.937033	0.936966	0.942207	0.938368	0.937634	0.942207	0.938168	0.938201	0.938368	0.9375	0.938201	0.937166	0.936899	0.938368	0.9375	0.938134	0.939036	0.938001	0.940672	0.938468	0.94144	0.939336	0.939704	0.939136	0.9375	0.938835	0.937901
202	0.937366	0.938368	0.938201	0.937033	0.936966	0.942207	0.938368	0.937634	0.942207	0.938168	0.938201	0.938368	0.9375	0.938201	0.937166	0.936899	0.938368	0.9375	0.938134	0.939036	0.938001	0.940672	0.938468	0.94144	0.939336	0.939704	0.939136	0.9375	0.938835	0.937901
203	0.937366	0.938368	0.938201	0.937033	0.936966	0.942207	0.938368	0.937634	0.942207	0.938168	0.938201	0.938368	0.9375	0.938201	0.937166	0.936899	0.938368	0.9375	0.938134	0.939036	0.938001	0.940672	0.938468	0.94144	0.939336	0.939704	0.939136	0.9375	0.938835	0.937901
204	0.937366	0.938368	0.938201	0.937033	0.936966	0.942207	0.938368	0.937634	0.942207	0.938168	0.938201	0.938368	0.9375	0.938201	0.937166	0.936899	0.938368	0.9375	0.938134	0.939036	0.938001	0.940672	0.938468	0.94144	0.939336	0.939704	0.939403	0.9375	0.938835	0.937901
205	0.937366	0.938368	0.938201	0.937033	0.936966	0.942207	0.938368	0.937634	0.942207	0.938168	0.938201	0.938368	0.9375	0.938201	0.937166	0.936899	0.938368	0.9375	0.938134	0.939036	0.938001	0.940672	0.938468	0.94144	0.939336	0.939704	0.939403	0.9375	0.938835	0.937901
206	0.937366	0.938368	0.938201	0.937033	0.936966	0.942207	0.938368	0.937634	0.942207	0.938168	0.938201	0.938368	0.9375	0.938201	0.937166	0.936899	0.938368	0.9375	0.938134	0.939036	0.938001	0.940672	0.938468	0.94144	0.939336	0.939704	0.939403	0.9375	0.938835	0.937901
207	0.937366	0.938368	0.938201	0.937033	0.936966	0.942207	0.938368	0.937634	0.942207	0.938168	0.938201	0.938368	0.9375	0.938201	0.937166	0.936899	0.938368	0.9375	0.938134	0.939036	0.938001	0.940672	0.938468	0.94144	0.939336	0.939704	0.939403	0.9375	0.938835	0.937901
208	0.937366	0.938368	0.938201	0.937033	0.936966	0.942207	0.938368	0.937634	0.942207	0.938168	0.938201	0.938368	0.9375	0.938201	0.937166	0.936899	0.938368	0.9375	0.938134	0.939036	0.938001	0.940672	0.938468	0.94144	0.939336	0.939704	0.939403	0.9375	0.938835	0.937901
209	0.937366	0.938368	0.938201	0.937033	0.936966	0.942207	0.938368	0.937634	0.942207	0.938168	0.938201	0.938368	0.9375	0.938201	0.937166	0.936899	0.938368	0.9375	0.938134	0.939036	0.938001	0.940672	0.938468	0.94144	0.939336	0.939704	0.939403	0.9375	0.938835	0.937901
210	0.937366	0.938368	0.938201	0.937033	0.936966	0.942207	0.938368	0.937634	0.942207	0.938168	0.938201	0.938368	0.9375	0.938201	0.937166	0.936899	0.938368	0.9375	0.938134	0.939036	0.938001	0.940672	0.938468	0.94144	0.939336	0.939704	0.939403	0.9375	0.938835	0.937901
211	0.937366	0.938368	0.938201	0.937033	0.936966	0.942207	0.938368	0.937634	0.942207	0.938168	0.938201	0.938368	0.9375	0.938201	0.937166	0.936899	0.938368	0.9375	0.938134	0.939036	0.938001	0.940672	0.938468	0.94144	0.939336	0.939704	0.939403	0.9375	0.938835	0.937901
212	0.937366	0.938368	0.938201	0.937033	0.936966	0.942207	0.938368	0.937634	0.942207	0.938168	0.938201	0.938368	0.9375	0.938201	0.937166	0.936899	0.938368	0.9375	0.938134	0.939036	0.938001	0.940672	0.938468	0.94144	0.939336	0.939704	0.939403	0.9375	0.938835	0.937901
213	0.937366	0.938368	0.938201	0.937033	0.936966	0.942207	0.938368	0.937634	0.942207	0.938168	0.938201	0.938368	0.9375	0.938201	0.937166	0.936899	0.938368	0.9375	0.938134	0.939036	0.938001	0.940672	0.938468	0.94144	0.939336	0.939704	0.939403	0.9375	0.938835	0.937901
214	0.937366	0.938368	0.938201	0.937033	0.936966	0.942207	0.938368	0.937634	0.942207	0.938168	0.938201	0.938368	0.9375	0.938201	0.937166	0.936899	0.938368	0.9375	0.938134	0.939036	0.938001	0.940672	0.938468	0.94144	0.939336	0.939704	0.939403	0.9375	0.938835	0.937901
215	0.937366	0.938368	0.938201	0.937033	0.936966	0.942207	0.938368	0.937634	0.942207	0.938168	0.938201	0.938368	0.9375	0.938201	0.937166	0.936899	0.938368	0.9375	0.938134	0.939036	0.938001	0.940672	0.938468	0.94144	0.939336	0.939704	0.939403	0.9375	0.938835	0.937901
216	0.937366	0.938368	0.938201	0.937033	0.936966	0.942207	0.938368	0.937634	0.942207	0.938168	0.938201	0.938368	0.9375	0.938201	0.937166	0.936899	0.938368	0.9375	0.938134	0.939036	0.938001	0.940672	0.938468	0.94144	0.939336	0.939704	0.939403	0.9375	0.938835	0.937901
217	0.937366	0.938368	0.938201	0.937033	0.936966	0.942207	0.938368	0.937634	0.942207	0.938168	0.938201	0.938368	0.9375	0.938201	0.937166	0.936899	0.938368	0.9375	0.938134	0.939036	0.938001	0.940672	0.938468	0.94144	0.939336	0.939704	0.939403	0.9375	0.938835	0.937901
218	0.937366	0.938368	0.938201	0.937033	0.936966	0.942207	0.938368	0.937634	0.942207	0.938168	0.938201	0.938368	0.9375	0.938201	0.937166	0.936899	0.938368	0.9375	0.938134	0.939036	0.938001	0.940672	0.938468	0.94144	0.939336	0.939704	0.939403	0.9375	0.938835	0.937901
219	0.937366	0.938368	0.938201	0.937033	0.936966	0.942207	0.938368	0.937634	0.942207	0.938168	0.938201	0.938368	0.9375	0.938201	0.937166	0.936899	0.938368	0.9375	0.938134	0.939036	0.938001	0.940672	0.938468	0.94144	0.939336	0.939704	0.939403	0.9375	0.938835	0.937901
220	0.937366	0.938368	0.938201	0.937033	0.936966	0.942207	0.938368	0.937634	0.942207	0.938168	0.938201	0.938368	0.9375	0.938201	0.937166	0.936899	0.938368	0.9375	0.938134	0.939036	0.938001	0.940672	0.938468	0.94144	0.939336	0.939704	0.939403	0.9375	0.938835	0.937901
221	0.937366	0.938368	0.938201	0.937033	0.936966	0.942207	0.938368	0.937634	0.942207	0.938168	0.938201	0.938368	0.9375	0.938201	0.937166	0.936899	0.938368	0.9375	0.938134	0.939036	0.938001	0.940672	0.938468	0.94144	0.939336	0.939704	0.939704	0.9375	0.938835	0.937901
222	0.937366	0.938368	0.938201	0.937033	0.936966	0.942207	0.938368	0.937634	0.942207	0.938168	0.938201	0.938368	0.9375	0.938201	0.937166	0.936899	0.938368	0.9375	0.938134	0.939036	0.938001	0.940672	0.938468	0.94144	0.939336	0.939704	0.939704	0.9375	0.938835	0.937901
223	0.937366	0.938368	0.938201	0.937033	0.936966	0.942207	0.938368	0.937634	0.942207	0.938168	0.938201	0.938368	0.9375	0.938201	0.937166	0.936899	0.938368	0.9375	0.938134	0.939036	0.938001	0.940672	0.938468	0.94144	0.939336	0.939704	0.939704	0.9375	0.938835	0.937901
224	0.937366	0.938368	0.938201	0.937033	0.936966	0.942207	0.938368	0.937634	0.942207	0.938168	0.938201	0.938368	0.9375	0.938201	0.937166	0.936899	0.938368	0.9375	0.938134	0.939036	0.938001	0.940672	0.938468	0.94144	0.939336	0.939704	0.939704	0.9375	0.938835	0.937901
225	0.937366	0.938368	0.938201	0.937033	0.936966	0.942207	0.938368	0.937634	0.942207	0.938168	0.938201	0.938368	0.9375	0.938201	0.937166	0.936899	0.938368	0.9375	0.938134	0.939036	0.938001	0.940672	0.938468	0.94144	0.939336	0.939704	0.939704	0.9375	0.938835	0.937901
226	0.937366	0.938368	0.938201	0.937033	0.936966	0.942207	0.938368	0.937634	0.942207	0.938168	0.938201	0.938368	0.9375	0.938201	0.937166	0.936899	0.938368	0.9375	0.938134	0.939036	0.938001	0.940672	0.938468	0.94144	0.939336	0.939704	0.939704	0.9375	0.938835	0.937901
227	0.937366	0.938368	0.938201	0.937033	0.936966	0.942207	0.938368	0.937634	0.942207	0.938168	0.938201	0.938368	0.9375	0.938201	0.937166	0.936899	0.938368	0.9375	0.938134	0.939036	0.938001	0.940672	0.938468	0.94144	0.939336	0.939704	0.939704	0.9375	0.938835	0.937901
228	0.937366	0.938368	0.938201	0.937033	0.936966	0.942207	0.938368	0.937634	0.942207	0.938168	0.938201	0.938368	0.9375	0.938201	0.937166	0.936899	0.938368	0.9375	0.938134	0.939036	0.938001	0.940672	0.938468	0.94144	0.939336	0.939704	0.939704	0.9375	0.938835	0.937901
229	0.937366	0.938368	0.938201	0.937033	0.936966	0.942207	0.938368	0.937634	0.942207	0.938168	0.938201	0.938368	0.9375	0.938201	0.937166	0.936899	0.938368	0.9375	0.938134	0.939036	0.938001	0.940672	0.938468	0.94144	0.939336	0.939704	0.939704	0.9375	0.938835	0.937901
230	0.937366	0.938368	0.938201	0.937033	0.936966	0.942207	0.938368	0.937634	0.942207	0.938168	0.938201	0.938368	0.9375	0.938201	0.937166	0.936899	0.938368	0.9375	0.938134	0.939036	0.938001	0.940672	0.938468	0.94144	0.939336	0.939704	0.939704	0.9375	0.938835	0.937901
231	0.937366	0.938368	0.938201	0.937033	0.936966	0.942207	0.938368	0.937634	0.942207	0.938168	0.938201	0.938368	0.9375	0.938201	0.937166	0.936899	0.938368	0.9375	0.938134	0.939036	0.938001	0.940672	0.938468	0.94144	0.939336	0.939704	0.939704	0.9375	0.938835	0.937901
232	0.937366	0.938368	0.938201	0.937033	0.936966	0.942207	0.938368	0.937634	0.942207	0.938168	0.938201	0.938368	0.9375	0.938201	0.937166	0.936899	0.938368	0.9375	0.938134	0.939036	0.938001	0.940672	0.938468	0.94144	0.939336	0.939704	0.939704	0.9375	0.938835	0.937901
233	0.937366	0.938368	0.938201	0.937033	0.936966	0.942207	0.938368	0.937634	0.942207	0.938168	0.938201	0.938368	0.9375	0.938201	0.937166	0.936899	0.938368	0.9375	0.938134	0.939036	0.938001	0.940672	0.938468	0.94144	0.939336	0.939704	0.939704	0.9375	0.938835	0.937901
234	0.937366	0.938368	0.938201	0.937033	0.936966	0.942207	0.938368	0.937634	0.942207	0.938168	0.938201	0.938368	0.9375	0.938201	0.937166	0.936899	0.938368	0.9375	0.938134	0.939036	0.938001	0.940672	0.938468	0.94144	0.939336	0.939704	0.939704	0.9375	0.938835	0.937901
235	0.937366	0.938368	0.938201	0.937033	0.936966	0.942207	0.938368	0.937634	0.942207	0.938168	0.938201	0.938368	0.9375	0.938201	0.937166	0.936899	0.938368	0.9375	0.938134	0.939036	0.938001	0.940672	0.938468	0.94144	0.939336	0.939704	0.939704	0.9375	0.938835	0.937901
236	0.937366	0.938368	0.938201	0.937033	0.936966	0.942207	0.938368	0.937634	0.942207	0.938168	0.938201	0.938368	0.9375	0.938201	0.937166	0.936899	0.938368	0.9375	0.938134	0.939036	0.938001	0.940672	0.938468	0.94144	0.939336	0.939704	0.939704	0.9375	0.938835	0.937901
237	0.937366	0.938368	0.938201	0.937033	0.936966	0.942207	0.938368	0.937634	0.942207	0.938168	0.938201	0.938368	0.9375	0.938201	0.937166	0.936899	0.938368	0.9375	0.938134	0.939036	0.938001	0.940672	0.938468	0.94144	0.939336	0.939704	0.939704	0.9375	0.938835	0.937901
238	0.937366	0.938368	0.938201	0.937033	0.936966	0.942207	0.938368	0.937634	0.942207	0.938168	0.938201	0.938368	0.9375	0.938201	0.937166	0.936899	0.938368	0.9375	0.938134	0.939036	0.938001	0.940672	0.938468	0.94144	0.939336	0.939704	0.939704	0.9375	0.938835	0.937901
239	0.937366	0.938368	0.938201	0.937033	0.936966	0.942207	0.938368	0.937634	0.942207	0.938168	0.938201	0.938368	0.9375	0.938201	0.937166	0.936899	0.938368	0.9375	0.938134	0.939036	0.938001	0.940672	0.938468	0.94144	0.939336	0.939704	0.939704	0.9375	0.938835	0.937901
240	0.937366	0.938368	0.938201	0.937033	0.936966	0.942207	0.938368	0.937634	0.942207	0.938168	0.938201	0.938368	0.9375	0.938201	0.937166	0.936899	0.938368	0.9375	0.938134	0.939036	0.938001	0.940672	0.938468	0.94144	0.939336	0.939704	0.939704	0.9375	0.938835	0.937901
241	0.937366	0.938368	0.938201	0.937033	0.936966	0.942207	0.938368	0.942207	0.942207	0.938168	0.938201	0.938368	0.9375	0.938201	0.937166	0.936899	0.938368	0.9375	0.938134	0.939036	0.938001	0.940672	0.938468	0.94144	0.939336	0.939704	0.939704	0.9375	0.938835	0.937901
242	0.937366	0.938368	0.938201	0.937033	0.936966	0.942207	0.938368	0.942207	0.942207	0.938168	0.938201	0.938368	0.9375	0.938201	0.937166	0.936899	0.938368	0.9375	0.938134	0.939036	0.938001	0.940672	0.938468	0.94144	0.939336	0.939704	0.939704	0.9375	0.938835	0.937901
243	0.937366	0.938368	0.938201	0.937033	0.936966	0.942207	0.938368	0.942207	0.942207	0.938168	0.938201	0.938368	0.9375	0.938201	0.937166	0.936899	0.938368	0.9375	0.938134	0.939036	0.938001	0.940672	0.938468	0.94144	0.939336	0.939704	0.939704	0.9375	0.938835	0.937901
244	0.937366	0.938368	0.938201	0.937033	0.936966	0.942207	0.938368	0.942207	0.942207	0.938168	0.938201	0.938368	0.9375	0.938201	0.937166	0.936899	0.938368	0.9375	0.938134	0.939036	0.938001	0.940672	0.938468	0.94144	0.939336	0.939704	0.939704	0.9375	0.938835	0.937901
245	0.937366	0.938368	0.938201	0.937033	0.936966	0.942207	0.938368	0.942207	0.942207	0.938168	0.938201	0.938368	0.9375	0.938201	0.937166	0.936899	0.938368	0.9375	0.938568	0.939036	0.938001	0.940672	0.938468	0.94144	0.939336	0.939704	0.939704	0.9375	0.938835	0.937901
246	0.937366	0.938368	0.938201	0.937033	0.936966	0.942207	0.938368	0.942207	0.942207	0.938168	0.938201	0.938368	0.9375	0.938201	0.937166	0.936899	0.938368	0.9375	0.938568	0.939036	0.938001	0.940672	0.938468	0.94144	0.939336	0.939704	0.939704	0.9375	0.938835	0.937901
247	0.937366	0.938368	0.938201	0.937033	0.936966	0.942207	0.938368	0.942207	0.942207	0.938168	0.938201	0.938368	0.9375	0.938201	0.937166	0.936899	0.938368	0.9375	0.938568	0.939036	0.938001	0.940672	0.938468	0.94144	0.939336	0.939704	0.939704	0.9375	0.938835	0.937901
248	0.937366	0.938368	0.938201	0.937033	0.936966	0.942207	0.938368	0.942207	0.942207	0.938168	0.938201	0.938368	0.9375	0.938201	0.937166	0.936899	0.938368	0.9375	0.938568	0.939036	0.938001	0.940672	0.938468	0.94144	0.939336	0.939704	0.939704	0.9375	0.938835	0.937901
249	0.937366	0.938368	0.938201	0.937033	0.936966	0.942207	0.938368	0.942207	0.942207	0.938168	0.938201	0.938368	0.9375	0.938201	0.937166	0.936899	0.938368	0.9375	0.938568	0.939036	0.938001	0.940672	0.938468	0.94144	0.939336	0.939704	0.939704	0.9375	0.938835	0.937901
250	0.937366	0.938368	0.938201	0.937033	0.936966	0.942207	0.938368	0.942207	0.942207	0.938168	0.938201	0.938368	0.9375	0.938201	0.937166	0.936899	0.938368	0.9375	0.938568	0.939036	0.938001	0.940672	0.938468	0.94144	0.939336	0.939704	0.939704	0.9375	0.938835	0.937901
251	0.937366	0.938368	0.938201	0.937033	0.936966	0.942207	0.938368	0.942207	0.942207	0.938168	0.938201	0.938368	0.9375	0.938201	0.937166	0.936899	0.938368	0.9375	0.938568	0.939036	0.938001	0.940672	0.938468	0.94144	0.939336	0.939704	0.939704	0.9375	0.938835	0.937901
252	0.937366	0.938368	0.938201	0.937033	0.936966	0.942207	0.938368	0.942207	0.942207	0.939103	0.938201	0.938368	0.9375	0.938201	0.937166	0.936899	0.938368	0.9375	0.938568	0.939036	0.938001	0.940672	0.938468	0.94144	0.939336	0.939704	0.939704	0.9375	0.938835	0.937901
253	0.937366	0.938368	0.938201	0.937033	0.936966	0.942207	0.938368	0.942207	0.942207	0.939103	0.938201	0.938368	0.9375	0.938201	0.937166	0.936899	0.938368	0.9375	0.938568	0.939036	0.938001	0.940672	0.938468	0.94144	0.939336	0.939704	0.939704	0.9375	0.938835	0.937901
254	0.937366	0.938368	0.938201	0.937033	0.936966	0.942207	0.938368	0.942207	0.942207	0.939103	0.938201	0.938368	0.9375	0.938201	0.937166	0.936899	0.938368	0.9375	0.938568	0.939036	0.938001	0.940672	0.938468	0.94144	0.939336	0.939704	0.939704	0.9375	0.938835	0.937901
255	0.937366	0.938368	0.938201	0.937033	0.936966	0.942207	0.938368	0.942207	0.942207	0.939103	0.938201	0.938368	0.9375	0.938201	0.937166	0.936899	0.938368	0.9375	0.938568	0.939036	0.938001	0.940672	0.938468	0.94144	0.939336	0.939704	0.939704	0.9375	0.938835	0.937901
256	0.937366	0.938368	0.938201	0.937033	0.936966	0.942207	0.938368	0.942207	0.942207	0.939103	0.938201	0.938368	0.9375	0.938201	0.937166	0.936899	0.938368	0.9375	0.938568	0.939036	0.938001	0.940672	0.938468	0.94144	0.939336	0.939704	0.939704	0.9375	0.938835	0.937901
257	0.937366	0.938368	0.938201	0.937033	0.936966	0.942207	0.938368	0.942207	0.942207	0.939103	0.938201	0.938368	0.9375	0.938201	0.937166	0.936899	0.938368	0.9375	0.938568	0.939036	0.938001	0.940672	0.938468	0.94144	0.939336	0.939704	0.939704	0.9375	0.938835	0.937901
258	0.937366	0.938368	0.938201	0.937033	0.936966	0.942207	0.938368	0.942207	0.942207	0.939103	0.938201	0.938368	0.9375	0.938201	0.937166	0.936899	0.938368	0.9375	0.938568	0.939036	0.938001	0.940672	0.938468	0.94144	0.939336	0.939704	0.939704	0.9375	0.938835	0.937901
259	0.937366	0.938368	0.938201	0.937033	0.936966	0.942207	0.938368	0.942207	0.942207	0.939103	0.938201	0.938368	0.9375	0.938201	0.937166	0.936899	0.938368	0.9375	0.938568	0.939036	0.938001	0.940672	0.938468	0.94144	0.939336	0.939704	0.939704	0.9375	0.938835	0.937901
260	0.937366	0.938368	0.938201	0.937033	0.936966	0.942207	0.938368	0.942207	0.942207	0.939103	0.938201	0.938368	0.9375	0.938201	0.937166	0.936899	0.938368	0.9375	0.938568	0.939036	0.938001	0.940672	0.938468	0.94144	0.939336	0.939704	0.939704	0.9375	0.938835	0.937901
261	0.937366	0.938368	0.938201	0.937033	0.936966	0.942207	0.938368	0.942207	0.942207	0.939103	0.938201	0.938368	0.9375	0.938201	0.937166	0.936899	0.938368	0.9375	0.938568	0.939036	0.938001	0.940672	0.938468	0.94144	0.939336	0.939704	0.939704	0.9375	0.938835	0.937901
262	0.937366	0.938368	0.938201	0.937033	0.936966	0.942207	0.938368	0.942207	0.942207	0.939103	0.938201	0.938368	0.9375	0.938201	0.937166	0.936899	0.938368	0.9375	0.938568	0.939036	0.938001	0.940672	0.938468	0.94144	0.939336	0.939704	0.939704	0.9375	0.938835	0.937901
263	0.937366	0.938368	0.938201	0.937033	0.936966	0.942207	0.938368	0.942207	0.942207	0.939103	0.938201	0.938368	0.9375	0.938201	0.937166	0.936899	0.938368	0.9375	0.938568	0.939036	0.938001	0.940672	0.938468	0.94144	0.939336	0.939704	0.939704	0.9375	0.938835	0.937901
264	0.937366	0.938368	0.938201	0.937033	0.936966	0.942207	0.938368	0.942207	0.942207	0.939103	0.938201	0.938368	0.9375	0.938201	0.937166	0.936899	0.938368	0.9375	0.938568	0.939036	0.938001	0.940672	0.938468	0.94144	0.939336	0.939704	0.939704	0.9375	0.938835	0.937901
265	0.937366	0.938368	0.938201	0.937033	0.936966	0.942207	0.938368	0.942207	0.942207	0.939103	0.938201	0.938368	0.9375	0.938201	0.937166	0.936899	0.938368	0.9375	0.938568	0.939036	0.938001	0.940672	0.938468	0.94144	0.939336	0.939704	0.939704	0.9375	0.938835	0.937901
266	0.937366	0.938368	0.938201	0.937033	0.936966	0.942207	0.938368	0.942207	0.942207	0.939103	0.938201	0.938368	0.9375	0.938201	0.937166	0.936899	0.938368	0.9375	0.938568	0.939036	0.938001	0.940672	0.938468	0.94144	0.939336	0.939704	0.939704	0.9375	0.938835	0.937901
267	0.937366	0.938368	0.938201	0.937033	0.936966	0.942207	0.938368	0.942207	0.942207	0.939103	0.938201	0.938368	0.9375	0.938201	0.937166	0.936899	0.938368	0.9375	0.938568	0.939036	0.938001	0.940672	0.938468	0.94144	0.939336	0.939704	0.939704	0.9375	0.938835	0.937901
268	0.937366	0.938368	0.938201	0.937033	0.936966	0.942207	0.938368	0.942207	0.942207	0.939103	0.938201	0.938368	0.9375	0.938201	0.937166	0.936899	0.938368	0.9375	0.938568	0.939036	0.938001	0.940672	0.938468	0.94144	0.939336	0.939704	0.939704	0.9375	0.938835	0.937901
269	0.937366	0.938368	0.938201	0.937033	0.936966	0.942207	0.938368	0.942207	0.942207	0.939103	0.938201	0.938368	0.9375	0.938201	0.937166	0.936899	0.938368	0.9375	0.938568	0.939036	0.938001	0.940672	0.938468	0.94144	0.939336	0.939704	0.939704	0.9375	0.938835	0.937901
270	0.937366	0.938368	0.938201	0.937033	0.936966	0.942207	0.938368	0.942207	0.942207	0.939103	0.938201	0.938368	0.9375	0.938201	0.937166	0.936899	0.938368	0.9375	0.938568	0.939036	0.938001	0.940672	0.938468	0.94144	0.939336	0.939704	0.939704	0.9375	0.938835	0.937901
271	0.937366	0.938368	0.938201	0.937033	0.936966	0.942207	0.938368	0.942207	0.942207	0.939103	0.938201	0.938368	0.9375	0.938201	0.937166	0.936899	0.938368	0.9375	0.938568	0.939036	0.938001	0.940672	0.938468	0.94144	0.939336	0.939704	0.939704	0.9375	0.938835	0.937901
272	0.937366	0.938368	0.938201	0.937033	0.936966	0.942207	0.938368	0.942207	0.942207	0.939103	0.938201	0.938368	0.9375	0.938201	0.937166	0.936899	0.938368	0.9375	0.938568	0.939036	0.938001	0.940672	0.938468	0.94144	0.939336	0.939704	0.939704	0.9375	0.938835	0.937901
273	0.937366	0.938368	0.938201	0.937033	0.936966	0.942207	0.938368	0.942207	0.942207	0.939103	0.938201	0.938368	0.9375	0.938201	0.937166	0.936899	0.938368	0.9375	0.938568	0.939036	0.938001	0.940672	0.938468	0.94144	0.939336	0.939704	0.939704	0.9375	0.938835	0.937901
274	0.937366	0.938368	0.938201	0.937166	0.936966	0.942207	0.938368	0.942207	0.942207	0.939103	0.938201	0.938368	0.9375	0.938201	0.937166	0.936899	0.938368	0.9375	0.938568	0.939036	0.938001	0.940672	0.938468	0.94144	0.939336	0.939704	0.939704	0.9375	0.938835	0.937901
275	0.937366	0.938368	0.938201	0.937166	0.936966	0.942207	0.938368	0.942207	0.942207	0.939103	0.938201	0.938368	0.9375	0.938201	0.937166	0.936899	0.938368	0.9375	0.938568	0.939036	0.938001	0.940672	0.938468	0.94144	0.939336	0.939704	0.939704	0.9375	0.938835	0.937901
276	0.937366	0.938368	0.938201	0.937166	0.936966	0.942207	0.938368	0.942207	0.942207	0.939103	0.938201	0.938368	0.9375	0.938201	0.937166	0.936899	0.938368	0.9375	0.938568	0.939036	0.938001	0.940672	0.938468	0.94144	0.939336	0.939704	0.939704	0.9375	0.938835	0.937901
277	0.937366	0.938368	0.938201	0.937166	0.936966	0.942207	0.938368	0.942207	0.942207	0.939103	0.938201	0.938368	0.9375	0.938201	0.937166	0.936899	0.938368	0.9375	0.938568	0.939036	0.938001	0.940672	0.938468	0.94144	0.939336	0.939704	0.939704	0.9375	0.938835	0.937901
278	0.937366	0.938368	0.938201	0.937166	0.936966	0.942207	0.938368	0.942207	0.942207	0.939103	0.938201	0.938368	0.9375	0.938201	0.937166	0.936899	0.938368	0.9375	0.938568	0.939036	0.938001	0.940672	0.938468	0.94144	0.939336	0.939704	0.939704	0.9375	0.938835	0.937901
279	0.937366	0.938368	0.938201	0.937166	0.936966	0.942207	0.938368	0.942207	0.942207	0.939103	0.938201	0.938368	0.9375	0.938201	0.937166	0.936899	0.938368	0.9375	0.938568	0.939036	0.938001	0.940672	0.938468	0.94144	0.939336	0.939704	0.939704	0.9375	0.938835	0.937901
280	0.937366	0.938368	0.938201	0.937166	0.936966	0.942207	0.938368	0.942207	0.942207	0.939103	0.938201	0.938368	0.9375	0.938201	0.937166	0.936899	0.938368	0.9375	0.938568	0.939036	0.938001	0.940672	0.938468	0.94144	0.939336	0.939704	0.939704	0.9375	0.938835	0.937901
281	0.937366	0.938368	0.938201	0.937166	0.936966	0.942207	0.938368	0.942207	0.942207	0.939103	0.938201	0.938368	0.9375	0.938201	0.937166	0.936899	0.938368	0.9375	0.938568	0.939036	0.938001	0.940672	0.938468	0.94144	0.939336	0.939704	0.939704	0.9375	0.938835	0.937901
282	0.937366	0.938368	0.938201	0.937166	0.936966	0.942207	0.938368	0.942207	0.942207	0.939103	0.938201	0.938368	0.9375	0.938201	0.937166	0.936899	0.938368	0.9375	0.938568	0.939036	0.938001	0.940672	0.938468	0.94144	0.939336	0.939704	0.939704	0.9375	0.938835	0.937901
283	0.937366	0.938368	0.938201	0.937166	0.936966	0.942207	0.938368	0.942207	0.942207	0.939103	0.938201	0.938368	0.9375	0.938201	0.937166	0.936899	0.938368	0.9375	0.938568	0.939036	0.938001	0.940672	0.938468	0.94144	0.939336	0.939704	0.939704	0.9375	0.938835	0.937901
284	0.937366	0.938368	0.938201	0.937166	0.936966	0.942207	0.938368	0.942207	0.942207	0.939103	0.938201	0.938368	0.9375	0.938201	0.937166	0.936899	0.938368	0.9375	0.938568	0.939036	0.938001	0.940672	0.938468	0.94144	0.939336	0.939704	0.939704	0.9375	0.938835	0.937901
285	0.937366	0.938368	0.938201	0.937166	0.936966	0.942207	0.938368	0.942207	0.942207	0.939103	0.938201	0.938368	0.9375	0.938201	0.937166	0.936899	0.938368	0.9375	0.938568	0.939036	0.938001	0.940672	0.938468	0.94144	0.939704	0.939704	0.939704	0.9375	0.938835	0.937901
286	0.937366	0.938368	0.938201	0.937166	0.936966	0.942207	0.938368	0.942207	0.942207	0.939103	0.938201	0.938368	0.9375	0.938201	0.937166	0.936899	0.938368	0.9375	0.938568	0.939036	0.938001	0.940672	0.938468	0.94144	0.939704	0.939704	0.939704	0.9375	0.938835	0.937901
287	0.937366	0.938368	0.938201	0.937166	0.936966	0.942207	0.939103	0.942207	0.942207	0.939103	0.938201	0.938368	0.9375	0.938201	0.937166	0.936899	0.938368	0.9375	0.938568	0.939036	0.938001	0.940672	0.938468	0.94144	0.939704	0.939704	0.939704	0.9375	0.938835	0.937901
288	0.937366	0.938368	0.938201	0.937166	0.936966	0.942207	0.939103	0.942207	0.942207	0.939103	0.938201	0.938368	0.9375	0.938201	0.937166	0.936899	0.938368	0.9375	0.938568	0.939036	0.938001	0.940672	0.938468	0.94144	0.939704	0.939704	0.939704	0.9375	0.938835	0.937901
289	0.937366	0.938368	0.938201	0.937166	0.936966	0.942207	0.939103	0.942207	0.942207	0.939103	0.938201	0.938368	0.9375	0.938201	0.937166	0.936899	0.938368	0.9375	0.938568	0.939036	0.938001	0.940672	0.938468	0.94144	0.939704	0.939704	0.939704	0.9375	0.938835	0.937901
290	0.937366	0.938368	0.938201	0.937166	0.936966	0.942207	0.939103	0.942207	0.942207	0.939103	0.938201	0.938368	0.9375	0.938201	0.937166	0.936899	0.938368	0.9375	0.938568	0.939036	0.938001	0.940672	0.938468	0.94144	0.939704	0.939704	0.939704	0.9375	0.938835	0.937901
291	0.937366	0.938368	0.938201	0.937166	0.936966	0.942207	0.939103	0.942207	0.942207	0.939103	0.938201	0.938368	0.9375	0.938201	0.937166	0.936899	0.938368	0.9375	0.938568	0.939036	0.938001	0.940672	0.938468	0.94144	0.939704	0.939704	0.939704	0.9375	0.938835	0.937901
292	0.937366	0.938368	0.938201	0.937166	0.936966	0.942207	0.939103	0.942207	0.942207	0.939103	0.938201	0.938368	0.9375	0.938201	0.937166	0.936899	0.938368	0.9375	0.938568	0.939036	0.938001	0.940672	0.938468	0.94144	0.939704	0.939704	0.939704	0.9375	0.938835	0.937901
293	0.937366	0.938368	0.938201	0.937166	0.936966	0.942207	0.939103	0.942207	0.942207	0.939103	0.938201	0.938368	0.9375	0.938201	0.937166	0.936899	0.938368	0.9375	0.938568	0.939036	0.938001	0.940672	0.938468	0.94144	0.939704	0.939704	0.939704	0.9375	0.938835	0.937901
294	0.937366	0.938368	0.938201	0.937166	0.936966	0.942207	0.939103	0.942207	0.942207	0.939103	0.938201	0.938368	0.9375	0.938201	0.937166	0.936899	0.938368	0.9375	0.938568	0.939036	0.938001	0.940672	0.938468	0.94144	0.939704	0.939704	0.939704	0.9375	0.938835	0.937901
295	0.937366	0.938368	0.938201	0.937166	0.936966	0.942207	0.939103	0.942207	0.942207	0.939103	0.938201	0.938368	0.9375	0.938201	0.937166	0.936899	0.938368	0.9375	0.938568	0.939036	0.938001	0.940672	0.938468	0.94144	0.939704	0.939704	0.939704	0.9375	0.938835	0.937901
296	0.937366	0.938368	0.938201	0.937166	0.936966	0.942207	0.939103	0.942207	0.942207	0.939103	0.938201	0.938368	0.9375	0.938201	0.937166	0.936899	0.938368	0.9375	0.938568	0.939036	0.938001	0.940672	0.938468	0.94144	0.939704	0.939704	0.939704	0.9375	0.938835	0.937901
297	0.937366	0.938368	0.938201	0.937166	0.936966	0.942207	0.939103	0.942207	0.942207	0.939103	0.938201	0.938368	0.9375	0.938201	0.937166	0.936899	0.938368	0.9375	0.938568	0.939036	0.938001	0.940672	0.938468	0.94144	0.939704	0.939704	0.939704	0.9375	0.938835	0.937901
298	0.937366	0.938368	0.938201	0.937166	0.936966	0.942207	0.939103	0.942207	0.942207	0.939103	0.938201	0.938368	0.9375	0.938201	0.937166	0.936899	0.938368	0.9375	0.938568	0.939036	0.938001	0.940672	0.938468	0.94144	0.939704	0.939704	0.939704	0.9375	0.938835	0.937901
299	0.937366	0.938368	0.938201	0.937166	0.936966	0.942207	0.939103	0.942207	0.942207	0.939103	0.938201	0.938368	0.9375	0.938201	0.937166	0.936899	0.938368	0.9375	0.938568	0.939036	0.938001	0.940672	0.938468	0.94144	0.939704	0.939704	0.939704	0.9375	0.938835	0.937901
300	0.937366	0.938368	0.938201	0.937166	0.936966	0.942207	0.939103	0.942207	0.942207	0.939103	0.938201	0.938368	0.9375	0.938201	0.937166	0.936899	0.938368	0.9375	0.938568	0.939036	0.938001	0.940672	0.938468	0.94144	0.939704	0.939704	0.939704	0.9375	0.938835	0.937901
301	0.937366	0.938368	0.938201	0.937166	0.936966	0.942207	0.939103	0.942207	0.942207	0.939103	0.938201	0.938368	0.9375	0.938201	0.937166	0.936899	0.938368	0.9375	0.938568	0.939036	0.938001	0.940672	0.938468	0.94144	0.939704	0.939704	0.939704	0.9375	0.938835	0.937901
302	0.937366	0.938368	0.938201	0.937166	0.936966	0.942207	0.939103	0.942207	0.942207	0.939103	0.938201	0.938368	0.9375	0.938201	0.937166	0.936899	0.938368	0.9375	0.938568	0.939036	0.938001	0.940672	0.938468	0.94144	0.939704	0.939704	0.939704	0.9375	0.938835	0.937901
303	0.937366	0.938368	0.938201	0.937166	0.936966	0.942207	0.939103	0.942207	0.942207	0.939103	0.938201	0.938368	0.9375	0.938201	0.937166	0.936899	0.938368	0.9375	0.938568	0.939036	0.938001	0.940672	0.938468	0.94144	0.939704	0.939704	0.939704	0.9375	0.938835	0.937901
304	0.937366	0.938368	0.938201	0.937166	0.936966	0.942207	0.939103	0.942207	0.942207	0.939103	0.938201	0.938368	0.9375	0.938201	0.937166	0.936899	0.938368	0.9375	0.938568	0.939036	0.938001	0.940672	0.938468	0.94144	0.939704	0.939704	0.939704	0.9375	0.938835	0.937901
305	0.937366	0.938368	0.938201	0.937166	0.936966	0.942207	0.939103	0.942207	0.942207	0.939103	0.938201	0.938368	0.9375	0.938201	0.937166	0.936899	0.938368	0.9375	0.938568	0.939036	0.938001	0.940672	0.938468	0.94144	0.939704	0.939704	0.939704	0.9375	0.938835	0.937901
306	0.937366	0.938368	0.938201	0.937166	0.936966	0.942207	0.939103	0.942207	0.942207	0.939103	0.938201	0.938368	0.9375	0.938201	0.937166	0.936899	0.938368	0.9375	0.938568	0.939036	0.938001	0.940672	0.938468	0.94144	0.939704	0.939704	0.939704	0.9375	0.938835	0.937901
307	0.937366	0.938368	0.938201	0.937166	0.936966	0.942207	0.939103	0.942207	0.942207	0.939103	0.938201	0.938368	0.9375	0.938201	0.937166	0.936899	0.938368	0.9375	0.938568	0.939036	0.938001	0.940672	0.938468	0.94144	0.939704	0.939704	0.939704	0.9375	0.938835	0.937901
308	0.937366	0.938368	0.938201	0.937166	0.936966	0.942207	0.939103	0.942207	0.942207	0.939103	0.938201	0.938368	0.9375	0.938201	0.937166	0.936899	0.938368	0.9375	0.938568	0.939036	0.938001	0.940672	0.938468	0.94144	0.939704	0.939704	0.939704	0.9375	0.938835	0.937901
309	0.937366	0.938368	0.938201	0.937166	0.936966	0.942207	0.939103	0.942207	0.942207	0.939103	0.938201	0.938368	0.9375	0.938201	0.937166	0.936899	0.938368	0.9375	0.938568	0.939036	0.938001	0.940672	0.938468	0.94144	0.939704	0.939704	0.939704	0.9375	0.938835	0.937901
310	0.937366	0.938368	0.938201	0.937166	0.936966	0.942207	0.939103	0.942207	0.942207	0.939103	0.938201	0.938368	0.9375	0.938201	0.937166	0.936899	0.938368	0.9375	0.938568	0.939036	0.938001	0.940672	0.938468	0.94144	0.939704	0.939704	0.939704	0.9375	0.938835	0.937901
311	0.937366	0.938368	0.938201	0.937166	0.936966	0.942207	0.939103	0.942207	0.942207	0.939103	0.938201	0.938368	0.9375	0.938201	0.937166	0.936899	0.938368	0.9375	0.938568	0.939036	0.938001	0.940672	0.938468	0.94144	0.939704	0.939704	0.939704	0.9375	0.938835	0.937901
312	0.937366	0.938368	0.938201	0.937166	0.936966	0.942207	0.939103	0.942207	0.942207	0.939103	0.938201	0.938368	0.9375	0.938201	0.937166	0.936899	0.938368	0.9375	0.938568	0.939036	0.938001	0.940672	0.938468	0.94144	0.939704	0.939704	0.939704	0.9375	0.938835	0.937901
313	0.937366	0.938368	0.938201	0.937166	0.936966	0.942207	0.939103	0.942207	0.942207	0.939103	0.938201	0.938368	0.9375	0.938201	0.937166	0.936899	0.938368	0.9375	0.938568	0.939036	0.938001	0.940672	0.938468	0.94144	0.939704	0.939704	0.939704	0.9375	0.938835	0.937901
314	0.937366	0.938368	0.938201	0.937166	0.936966	0.942207	0.939103	0.942207	0.942207	0.939103	0.938201	0.938368	0.9375	0.938201	0.937166	0.936899	0.938368	0.9375	0.938568	0.939036	0.938001	0.940672	0.938468	0.94144	0.939704	0.939704	0.939704	0.9375	0.938835	0.937901
315	0.937366	0.938368	0.938201	0.937166	0.936966	0.942207	0.939103	0.942207	0.942207	0.939103	0.938201	0.938368	0.9375	0.938201	0.937166	0.936899	0.938368	0.9375	0.938568	0.939036	0.938001	0.940672	0.938468	0.94144	0.939704	0.939704	0.939704	0.9375	0.938835	0.937901
316	0.937366	0.938368	0.938201	0.937166	0.936966	0.942207	0.939103	0.942207	0.942207	0.939103	0.938201	0.938368	0.9375	0.938201	0.937166	0.936899	0.938368	0.9375	0.938568	0.939036	0.938001	0.940672	0.938468	0.94144	0.939704	0.939704	0.939704	0.9375	0.938835	0.937901
317	0.937366	0.938368	0.938201	0.937166	0.936966	0.942207	0.939103	0.942207	0.942207	0.939103	0.938201	0.938368	0.9375	0.938201	0.937166	0.936899	0.938368	0.9375	0.938568	0.939036	0.938001	0.940672	0.938468	0.94144	0.939704	0.939704	0.939704	0.9375	0.938835	0.937901
318	0.937366	0.938368	0.938201	0.937166	0.936966	0.942207	0.939103	0.942207	0.942207	0.939103	0.938201	0.938368	0.9375	0.938201	0.937166	0.936899	0.938368	0.9375	0.938568	0.939036	0.938001	0.940672	0.938468	0.94144	0.939704	0.939704	0.939704	0.9375	0.938835	0.937901
319	0.937366	0.938368	0.938201	0.937166	0.936966	0.942207	0.939103	0.942207	0.942207	0.939103	0.938201	0.938368	0.9375	0.938201	0.937166	0.936899	0.938368	0.9375	0.938568	0.939036	0.938001	0.940672	0.938468	0.94144	0.939704	0.939704	0.939704	0.9375	0.938835	0.937901
320	0.937366	0.938368	0.938201	0.937166	0.936966	0.942207	0.939103	0.942207	0.942207	0.939103	0.938201	0.938368	0.9375	0.938201	0.937166	0.936899	0.938368	0.9375	0.938568	0.939036	0.938001	0.940672	0.938468	0.94144	0.939704	0.939704	0.939704	0.9375	0.938835	0.937901
321	0.937366	0.938368	0.938201	0.937166	0.936966	0.942207	0.939103	0.942207	0.942207	0.939103	0.938201	0.938368	0.9375	0.938201	0.937166	0.936899	0.938368	0.9375	0.938568	0.939036	0.938001	0.940672	0.938468	0.94144	0.939704	0.939704	0.939704	0.9375	0.938835	0.937901
322	0.937366	0.938368	0.938201	0.937166	0.936966	0.942207	0.939103	0.942207	0.942207	0.939103	0.938201	0.938368	0.9375	0.938201	0.937166	0.936899	0.938368	0.9375	0.938568	0.939036	0.938001	0.940672	0.938468	0.94144	0.939704	0.939704	0.939704	0.9375	0.938835	0.937901
323	0.937366	0.938368	0.938201	0.937166	0.936966	0.942207	0.939103	0.942207	0.942207	0.939103	0.938201	0.938368	0.9375	0.938201	0.937166	0.936899	0.938368	0.9375	0.938568	0.939036	0.938001	0.940672	0.938468	0.94144	0.939704	0.939704	0.939704	0.9375	0.938835	0.937901
324	0.937366	0.938368	0.938201	0.937166	0.936966	0.942207	0.939103	0.942207	0.942207	0.939103	0.938201	0.938368	0.9375	0.938201	0.937166	0.936899	0.938368	0.9375	0.938568	0.939036	0.938001	0.940672	0.938468	0.94144	0.939704	0.939704	0.939704	0.9375	0.938835	0.937901
325	0.937366	0.938368	0.938201	0.937166	0.936966	0.942207	0.939103	0.942207	0.942207	0.939103	0.938201	0.938368	0.9375	0.938201	0.937166	0.936899	0.938368	0.9375	0.938568	0.939036	0.938001	0.940672	0.938468	0.94144	0.939704	0.939704	0.939704	0.9375	0.938835	0.937901
326	0.937366	0.938368	0.938201	0.937166	0.936966	0.942207	0.939103	0.942207	0.942207	0.939103	0.938201	0.938368	0.9375	0.938201	0.937166	0.936899	0.938368	0.9375	0.938568	0.939036	0.938001	0.940672	0.938468	0.94144	0.939704	0.939704	0.939704	0.9375	0.938835	0.937901
327	0.937366	0.938368	0.938201	0.937166	0.936966	0.942207	0.939103	0.942207	0.942207	0.939103	0.938201	0.938368	0.9375	0.938201	0.937166	0.936899	0.938368	0.9375	0.938568	0.939036	0.938001	0.940672	0.938468	0.94144	0.939704	0.939704	0.939704	0.9375	0.938835	0.937901
328	0.937366	0.938368	0.938201	0.937166	0.936966	0.942207	0.939103	0.942207	0.942207	0.939103	0.938201	0.938368	0.9375	0.938201	0.937166	0.936899	0.938368	0.9375	0.938568	0.939036	0.938001	0.940672	0.938468	0.94144	0.939704	0.939704	0.939704	0.9375	0.938835	0.937901
329	0.937366	0.938368	0.938201	0.937166	0.936966	0.942207	0.939103	0.942207	0.942207	0.939103	0.938201	0.938368	0.9375	0.938201	0.937166	0.936899	0.938368	0.9375	0.938568	0.939036	0.938001	0.940672	0.938468	0.94144	0.939704	0.939704	0.939704	0.9375	0.938835	0.937901
330	0.937366	0.938368	0.938201	0.937166	0.936966	0.942207	0.939103	0.942207	0.942207	0.939103	0.938201	0.938368	0.9375	0.938201	0.937166	0.936899	0.938368	0.9375	0.938568	0.939036	0.938001	0.940672	0.938468	0.94144	0.94144	0.939704	0.939704	0.9375	0.938835	0.937901
331	0.937366	0.938368	0.938201	0.937166	0.936966	0.942207	0.939103	0.942207	0.942207	0.939103	0.938201	0.938368	0.9375	0.938201	0.937166	0.936899	0.938368	0.9375	0.938568	0.939036	0.938001	0.940672	0.938468	0.94144	0.94144	0.939704	0.939704	0.9375	0.938835	0.937901
332	0.937366	0.938368	0.938201	0.937166	0.936966	0.942207	0.939103	0.942207	0.942207	0.939103	0.938201	0.938368	0.9375	0.938201	0.937166	0.936899	0.938368	0.9375	0.938568	0.939036	0.938001	0.940672	0.938468	0.94144	0.94144	0.939704	0.939704	0.9375	0.938835	0.937901
333	0.937366	0.938368	0.938201	0.937166	0.936966	0.942207	0.939103	0.942207	0.942207	0.939103	0.938201	0.938368	0.9375	0.938201	0.937166	0.936899	0.938368	0.9375	0.938568	0.939036	0.938001	0.940672	0.938468	0.94144	0.94144	0.939704	0.939704	0.9375	0.938835	0.937901
334	0.937366	0.938368	0.938201	0.937166	0.936966	0.942207	0.939103	0.942207	0.942207	0.939103	0.938201	0.938368	0.9375	0.938201	0.937166	0.936899	0.938368	0.9375	0.938568	0.939036	0.938001	0.940672	0.942207	0.94144	0.94144	0.939704	0.939704	0.9375	0.938835	0.937901
335	0.937366	0.938368	0.938201	0.937166	0.936966	0.942207	0.939103	0.942207	0.942207	0.939103	0.938201	0.938368	0.9375	0.938201	0.937166	0.936899	0.938368	0.9375	0.938568	0.939036	0.938001	0.940672	0.942207	0.94144	0.94144	0.939704	0.939704	0.9375	0.938835	0.937901
336	0.937366	0.938368	0.938201	0.937166	0.936966	0.942207	0.939103	0.942207	0.942207	0.939103	0.938201	0.938368	0.9375	0.938201	0.937166	0.936899	0.938368	0.9375	0.938568	0.939036	0.938001	0.940672	0.942207	0.94144	0.94144	0.939704	0.939704	0.9375	0.938835	0.937901
337	0.937366	0.938368	0.938201	0.937166	0.936966	0.942207	0.939103	0.942207	0.942207	0.939103	0.938201	0.938368	0.9375	0.938201	0.937166	0.936899	0.938368	0.9375	0.938568	0.939036	0.938001	0.940672	0.942207	0.94144	0.94144	0.939704	0.939704	0.9375	0.938835	0.937901
338	0.937366	0.938368	0.938201	0.937166	0.936966	0.942207	0.939103	0.942207	0.942207	0.939103	0.938201	0.938368	0.9375	0.938201	0.937166	0.936899	0.938368	0.9375	0.938568	0.939036	0.939136	0.940672	0.942207	0.94144	0.94144	0.939704	0.939704	0.9375	0.938835	0.937901
339	0.937366	0.938368	0.938201	0.937166	0.936966	0.942207	0.939103	0.942207	0.942207	0.939103	0.938201	0.938368	0.9375	0.938201	0.937166	0.936899	0.938368	0.9375	0.938568	0.939036	0.939136	0.940672	0.942207	0.94144	0.94144	0.939704	0.939704	0.9375	0.938835	0.937901
340	0.937366	0.938368	0.938201	0.937166	0.936966	0.942207	0.939103	0.942207	0.942207	0.939103	0.938201	0.938368	0.9375	0.938201	0.937166	0.936899	0.938368	0.9375	0.938568	0.939036	0.939136	0.940672	0.942207	0.94144	0.94144	0.939704	0.939704	0.9375	0.938835	0.937901
341	0.937366	0.938368	0.938201	0.937166	0.936966	0.942207	0.939103	0.942207	0.942207	0.939103	0.938201	0.938368	0.9375	0.938201	0.937166	0.936899	0.938368	0.9375	0.938568	0.939036	0.939136	0.940672	0.942207	0.94144	0.94144	0.939704	0.939704	0.9375	0.938835	0.937901
342	0.937366	0.938368	0.938201	0.937166	0.936966	0.942207	0.939103	0.942207	0.942207	0.939103	0.938201	0.938368	0.9375	0.938201	0.937166	0.936899	0.938368	0.9375	0.938568	0.939036	0.939136	0.940672	0.942207	0.94144	0.94144	0.939704	0.939704	0.9375	0.938835	0.937901
343	0.937366	0.938368	0.938201	0.937166	0.936966	0.942207	0.939103	0.942207	0.942207	0.939103	0.938201	0.938368	0.9375	0.938201	0.937166	0.936899	0.938368	0.9375	0.938568	0.939036	0.939136	0.940672	0.942207	0.94144	0.94144	0.939704	0.939704	0.9375	0.938835	0.937901
344	0.937366	0.938368	0.938201	0.937166	0.936966	0.942207	0.939103	0.942207	0.942207	0.939103	0.938201	0.938368	0.9375	0.938201	0.937166	0.936899	0.938368	0.9375	0.938568	0.939036	0.939136	0.940672	0.942207	0.94144	0.94144	0.939704	0.939704	0.9375	0.938835	0.937901
345	0.937366	0.938368	0.938201	0.938468	0.936966	0.942207	0.939103	0.942207	0.942207	0.939103	0.938201	0.938368	0.9375	0.938201	0.937166	0.936899	0.938368	0.9375	0.938568	0.939036	0.939136	0.940672	0.942207	0.94144	0.94144	0.939704	0.939704	0.9375	0.938835	0.937901
346	0.937366	0.938368	0.938201	0.938468	0.936966	0.942207	0.939103	0.942207	0.942207	0.939103	0.938201	0.938368	0.9375	0.938201	0.937166	0.936899	0.938368	0.9375	0.938568	0.939036	0.939136	0.940672	0.942207	0.94144	0.94144	0.939704	0.939704	0.9375	0.938835	0.937901
347	0.937366	0.938368	0.938201	0.938468	0.936966	0.942207	0.939103	0.942207	0.942207	0.939103	0.938201	0.938368	0.9375	0.938201	0.937166	0.936899	0.938368	0.9375	0.938568	0.939036	0.939136	0.940672	0.942207	0.94144	0.94144	0.939704	0.939704	0.9375	0.938835	0.937901
348	0.937366	0.938368	0.938201	0.938468	0.936966	0.942207	0.939103	0.942207	0.942207	0.939103	0.938201	0.938368	0.9375	0.938201	0.937166	0.936899	0.938368	0.9375	0.938568	0.939036	0.939136	0.940672	0.942207	0.94144	0.94144	0.939704	0.939704	0.9375	0.938835	0.937901
349	0.937366	0.938368	0.938201	0.938468	0.936966	0.942207	0.939103	0.942207	0.942207	0.939103	0.938201	0.938368	0.9375	0.938201	0.937166	0.936899	0.938368	0.9375	0.938568	0.939036	0.939136	0.940672	0.942207	0.94144	0.94144	0.939704	0.939704	0.9375	0.938835	0.937901
350	0.937366	0.938368	0.938201	0.938468	0.936966	0.942207	0.939103	0.942207	0.942207	0.939103	0.938201	0.938368	0.9375	0.938201	0.937166	0.936899	0.938368	0.9375	0.938568	0.939036	0.939136	0.940672	0.942207	0.94144	0.94144	0.939704	0.939704	0.9375	0.938835	0.937901
351	0.937366	0.938368	0.938201	0.938468	0.936966	0.942207	0.939103	0.942207	0.942207	0.939103	0.938201	0.938368	0.9375	0.938201	0.937166	0.936899	0.938368	0.9375	0.938568	0.939036	0.939136	0.940672	0.942207	0.94144	0.94144	0.939704	0.939704	0.9375	0.938835	0.937901
352	0.937366	0.938368	0.938201	0.938468	0.936966	0.942207	0.939103	0.942207	0.942207	0.939103	0.938201	0.938368	0.9375	0.938201	0.937166	0.936899	0.938368	0.9375	0.938568	0.939036	0.939136	0.940672	0.942207	0.94144	0.94144	0.939704	0.939704	0.9375	0.938835	0.937901
353	0.937366	0.938368	0.938201	0.938468	0.936966	0.942207	0.939103	0.942207	0.942207	0.939103	0.938201	0.938368	0.9375	0.938201	0.937166	0.936899	0.938368	0.9375	0.938568	0.939036	0.939136	0.940672	0.942207	0.94144	0.94144	0.939704	0.939704	0.9375	0.938835	0.937901
354	0.937366	0.938368	0.938201	0.938468	0.936966	0.942207	0.939103	0.942207	0.942207	0.939103	0.938201	0.938368	0.9375	0.938201	0.937166	0.936899	0.938368	0.9375	0.938568	0.939036	0.939136	0.940672	0.942207	0.94144	0.94144	0.939704	0.939704	0.9375	0.938835	0.937901
355	0.937366	0.938368	0.938201	0.938468	0.936966	0.942207	0.939103	0.942207	0.942207	0.939103	0.938201	0.938368	0.9375	0.938201	0.937166	0.936899	0.938368	0.9375	0.938568	0.939036	0.939136	0.940672	0.942207	0.94144	0.94144	0.939704	0.939704	0.9375	0.938835	0.937901
356	0.937366	0.938368	0.938201	0.938468	0.936966	0.942207	0.939103	0.942207	0.942207	0.939103	0.938201	0.938368	0.9375	0.938201	0.937166	0.936899	0.938368	0.9375	0.938568	0.939036	0.939136	0.940672	0.942207	0.94144	0.94144	0.939704	0.939704	0.9375	0.938835	0.937901
357	0.937366	0.938368	0.938201	0.938468	0.936966	0.942207	0.939103	0.942207	0.942207	0.939103	0.938201	0.938368	0.9375	0.938201	0.937166	0.936899	0.938368	0.9375	0.938568	0.939036	0.939136	0.940672	0.942207	0.94144	0.94144	0.939704	0.939704	0.9375	0.938835	0.937901
358	0.937366	0.938368	0.938201	0.938468	0.936966	0.942207	0.939103	0.942207	0.942207	0.939103	0.938201	0.938368	0.9375	0.938201	0.937166	0.936899	0.938368	0.9375	0.938568	0.939036	0.939136	0.940672	0.942207	0.94144	0.94144	0.939704	0.939704	0.9375	0.938835	0.937901
359	0.937366	0.938368	0.938201	0.938468	0.936966	0.942207	0.939103	0.942207	0.942207	0.939103	0.938201	0.938368	0.9375	0.938201	0.937166	0.936899	0.938368	0.9375	0.938568	0.939036	0.939136	0.940672	0.942207	0.94144	0.94144	0.939704	0.939704	0.9375	0.938835	0.937901
360	0.937366	0.938368	0.938201	0.938468	0.936966	0.942207	0.939103	0.942207	0.942207	0.939103	0.938201	0.938368	0.9375	0.938201	0.937166	0.936899	0.938368	0.9375	0.938568	0.939036	0.939136	0.940672	0.942207	0.94144	0.94144	0.939704	0.939704	0.9375	0.938835	0.937901
361	0.937366	0.938368	0.938201	0.938468	0.936966	0.942207	0.939103	0.942207	0.942207	0.939103	0.938201	0.938368	0.9375	0.938201	0.937166	0.936899	0.938368	0.9375	0.938568	0.939036	0.939136	0.940672	0.942207	0.94144	0.94144	0.939704	0.939704	0.9375	0.938835	0.937901
362	0.937366	0.938368	0.938201	0.938468	0.936966	0.942207	0.939103	0.942207	0.942207	0.939103	0.938201	0.938368	0.9375	0.938201	0.937166	0.936899	0.938368	0.9375	0.938568	0.939036	0.939136	0.940672	0.942207	0.94144	0.94144	0.939704	0.939704	0.9375	0.938835	0.937901
363	0.937366	0.938368	0.938201	0.938468	0.936966	0.942207	0.939103	0.942207	0.942207	0.939103	0.938201	0.938368	0.9375	0.938201	0.937166	0.936899	0.938368	0.9375	0.938568	0.939036	0.939136	0.940672	0.942207	0.94144	0.94144	0.939704	0.939704	0.9375	0.938835	0.937901
364	0.937366	0.938368	0.938201	0.938468	0.936966	0.942207	0.939103	0.942207	0.942207	0.939103	0.938201	0.938368	0.9375	0.938201	0.937166	0.936899	0.938368	0.9375	0.938568	0.939036	0.939136	0.940672	0.942207	0.94144	0.94144	0.939704	0.939704	0.9375	0.938835	0.937901
365	0.937366	0.938368	0.938201	0.938468	0.936966	0.942207	0.939103	0.942207	0.942207	0.939103	0.938201	0.938368	0.9375	0.938201	0.937166	0.936899	0.938368	0.9375	0.938568	0.939036	0.939136	0.940672	0.942207	0.94144	0.94144	0.939704	0.939704	0.9375	0.938835	0.937901
366	0.937366	0.938368	0.938201	0.938468	0.936966	0.942207	0.939103	0.942207	0.942207	0.939103	0.938201	0.938368	0.9375	0.938201	0.937166	0.936899	0.938368	0.9375	0.938568	0.939036	0.939136	0.940672	0.942207	0.94144	0.94144	0.939704	0.939704	0.9375	0.938835	0.937901
367	0.937366	0.938368	0.938201	0.938468	0.936966	0.942207	0.939269	0.942207	0.942207	0.939103	0.938201	0.938368	0.9375	0.938201	0.937166	0.936899	0.938368	0.9375	0.938568	0.939036	0.939136	0.940672	0.942207	0.94144	0.94144	0.939704	0.939704	0.9375	0.938835	0.937901
368	0.937366	0.938368	0.938201	0.938468	0.936966	0.942207	0.939269	0.942207	0.942207	0.939103	0.938201	0.938368	0.9375	0.938201	0.937166	0.936899	0.938368	0.9375	0.938568	0.939036	0.939136	0.940672	0.942207	0.94144	0.94144	0.939704	0.939704	0.9375	0.938835	0.937901
369	0.937366	0.938368	0.938201	0.938468	0.936966	0.942207	0.939269	0.942207	0.942207	0.939103	0.938201	0.938368	0.9375	0.938201	0.937166	0.936899	0.938368	0.9375	0.938568	0.939036	0.939136	0.940672	0.942207	0.94144	0.94144	0.939704	0.939704	0.9375	0.938835	0.937901
370	0.937366	0.938368	0.938201	0.938468	0.936966	0.942207	0.939269	0.942207	0.942207	0.939103	0.938201	0.938368	0.9375	0.938201	0.937166	0.936899	0.938368	0.9375	0.938568	0.939036	0.939136	0.940672	0.942207	0.94144	0.94144	0.939704	0.939704	0.9375	0.938835	0.937901
371	0.937366	0.938368	0.938201	0.938468	0.936966	0.942207	0.939269	0.942207	0.942207	0.939103	0.938201	0.938368	0.9375	0.938201	0.937166	0.936899	0.938368	0.9375	0.938568	0.939036	0.939136	0.940672	0.942207	0.94144	0.94144	0.939704	0.939704	0.9375	0.938835	0.937901
372	0.937366	0.938368	0.938201	0.938468	0.936966	0.942207	0.939269	0.942207	0.942207	0.939103	0.938201	0.938368	0.9375	0.938201	0.937166	0.936899	0.938368	0.9375	0.938568	0.939036	0.939136	0.940672	0.942207	0.94144	0.94144	0.939704	0.939704	0.9375	0.938835	0.937901
373	0.937366	0.938368	0.938201	0.938468	0.936966	0.942207	0.939269	0.942207	0.942207	0.939103	0.938201	0.938368	0.9375	0.938201	0.937166	0.936899	0.938368	0.9375	0.938568	0.939036	0.939136	0.940672	0.942207	0.94144	0.94144	0.939704	0.939704	0.9375	0.938835	0.937901
374	0.937366	0.938368	0.938201	0.938468	0.936966	0.942207	0.939269	0.942207	0.942207	0.939103	0.938201	0.938368	0.9375	0.938201	0.937166	0.936899	0.938368	0.9375	0.938568	0.939036	0.939136	0.940672	0.942207	0.94144	0.94144	0.939704	0.939704	0.9375	0.938835	0.937901
375	0.937366	0.938368	0.938201	0.938468	0.936966	0.942207	0.939269	0.942207	0.942207	0.939103	0.938201	0.938368	0.9375	0.938201	0.937166	0.936899	0.938368	0.9375	0.938568	0.939036	0.939136	0.940672	0.942207	0.94144	0.94144	0.939704	0.939704	0.9375	0.938835	0.937901
376	0.937366	0.938368	0.938201	0.938468	0.936966	0.942207	0.939269	0.942207	0.942207	0.939103	0.938201	0.938368	0.9375	0.938201	0.937166	0.936899	0.938368	0.9375	0.938568	0.939036	0.939136	0.940672	0.942207	0.94144	0.94144	0.939704	0.939704	0.9375	0.938835	0.937901
377	0.937366	0.938368	0.938201	0.938468	0.936966	0.942207	0.939269	0.942207	0.942207	0.939103	0.938201	0.938368	0.9375	0.938201	0.937166	0.936899	0.938368	0.9375	0.938568	0.939036	0.939136	0.940672	0.942207	0.94144	0.94144	0.939704	0.939704	0.9375	0.938835	0.937901
378	0.937366	0.938368	0.938201	0.938468	0.936966	0.942207	0.939269	0.942207	0.942207	0.939103	0.938201	0.938368	0.9375	0.938201	0.937166	0.936899	0.938368	0.9375	0.938568	0.939036	0.939136	0.940672	0.942207	0.94144	0.94144	0.939704	0.939704	0.9375	0.938835	0.937901
379	0.937366	0.938368	0.938201	0.938468	0.936966	0.942207	0.939269	0.942207	0.942207	0.939103	0.938201	0.938368	0.9375	0.938201	0.937166	0.936899	0.938368	0.9375	0.938568	0.939036	0.939136	0.940672	0.942207	0.94144	0.94144	0.939704	0.939704	0.9375	0.938835	0.937901
380	0.937366	0.938368	0.938201	0.938468	0.936966	0.942207	0.939269	0.942207	0.942207	0.939103	0.938201	0.938368	0.9375	0.938201	0.937166	0.936899	0.938368	0.9375	0.938568	0.939036	0.939136	0.940672	0.942207	0.94144	0.94144	0.939704	0.939704	0.9375	0.938835	0.937901
381	0.937366	0.938368	0.938201	0.938468	0.936966	0.942207	0.939269	0.942207	0.942207	0.939103	0.938201	0.938368	0.9375	0.938201	0.937166	0.936899	0.938368	0.9375	0.938568	0.939036	0.939136	0.940672	0.942207	0.94144	0.94144	0.939704	0.939704	0.9375	0.938835	0.937901
382	0.937366	0.938368	0.938201	0.938468	0.936966	0.942207	0.939269	0.942207	0.942207	0.939103	0.938201	0.938368	0.9375	0.938201	0.937166	0.936899	0.938368	0.9375	0.938568	0.939036	0.939136	0.940672	0.942207	0.94144	0.94144	0.939704	0.939704	0.9375	0.938835	0.937901
383	0.937366	0.938368	0.938201	0.938468	0.936966	0.942207	0.939269	0.942207	0.942207	0.939103	0.938201	0.938368	0.9375	0.938201	0.937166	0.936899	0.938368	0.9375	0.938568	0.939036	0.939136	0.940672	0.942207	0.94144	0.94144	0.939704	0.939704	0.9375	0.938835	0.937901
384	0.937366	0.938368	0.938201	0.938468	0.936966	0.942207	0.939269	0.942207	0.942207	0.939103	0.938201	0.938368	0.9375	0.938201	0.937166	0.936899	0.938368	0.9375	0.938568	0.939036	0.939136	0.940672	0.942207	0.94144	0.94144	0.939704	0.939704	0.9375	0.938835	0.937901
385	0.937366	0.938368	0.938201	0.938468	0.936966	0.942207	0.939269	0.942207	0.942207	0.939103	0.938201	0.938368	0.9375	0.938201	0.937166	0.936899	0.938368	0.9375	0.938568	0.939036	0.939136	0.940672	0.942207	0.94144	0.94144	0.939704	0.939704	0.9375	0.938835	0.937901
386	0.937366	0.938368	0.938201	0.938468	0.936966	0.942207	0.939269	0.942207	0.942207	0.939103	0.938201	0.938368	0.9375	0.938201	0.937166	0.936899	0.938368	0.9375	0.938568	0.939036	0.939136	0.940672	0.942207	0.94144	0.94144	0.939704	0.939704	0.9375	0.938835	0.937901
387	0.937366	0.938368	0.938201	0.938468	0.936966	0.942207	0.939269	0.942207	0.942207	0.939103	0.938201	0.938368	0.9375	0.938201	0.937166	0.936899	0.938368	0.9375	0.938568	0.939036	0.939136	0.940672	0.942207	0.94144	0.94144	0.939704	0.939704	0.9375	0.938835	0.937901
388	0.937366	0.938368	0.938201	0.938468	0.936966	0.942207	0.939269	0.942207	0.942207	0.939103	0.938201	0.938368	0.9375	0.938201	0.937166	0.936899	0.938368	0.9375	0.938568	0.939036	0.939136	0.940672	0.942207	0.94144	0.94144	0.939704	0.939704	0.9375	0.938835	0.937901
389	0.937366	0.938368	0.938201	0.938468	0.936966	0.942207	0.939269	0.942207	0.942207	0.939103	0.938201	0.938368	0.9375	0.938201	0.937166	0.936899	0.938368	0.9375	0.938568	0.939036	0.939136	0.940672	0.942207	0.94144	0.94144	0.939704	0.939704	0.9375	0.938835	0.937901
390	0.937366	0.938368	0.938201	0.938468	0.936966	0.942207	0.939269	0.942207	0.942207	0.939103	0.938201	0.938368	0.9375	0.938201	0.937166	0.936899	0.938368	0.9375	0.938568	0.939036	0.939136	0.940672	0.942207	0.94144	0.94144	0.939704	0.939704	0.9375	0.938835	0.937901
391	0.937366	0.938368	0.938201	0.938468	0.936966	0.942207	0.939269	0.942207	0.942207	0.939103	0.938201	0.938368	0.9375	0.938201	0.937166	0.936899	0.938368	0.9375	0.938568	0.939036	0.939136	0.940672	0.942207	0.94144	0.94144	0.939704	0.939704	0.9375	0.938835	0.937901
392	0.937366	0.938368	0.938201	0.938468	0.936966	0.942207	0.939269	0.942207	0.942207	0.939103	0.938201	0.938368	0.9375	0.938201	0.937166	0.936899	0.938368	0.9375	0.938568	0.939036	0.939136	0.940672	0.942207	0.94144	0.94144	0.939704	0.939704	0.9375	0.938835	0.937901
393	0.937366	0.938368	0.938201	0.938468	0.936966	0.942207	0.939269	0.942207	0.942207	0.939103	0.938201	0.938368	0.9375	0.938201	0.937166	0.936899	0.938368	0.9375	0.938568	0.939036	0.939136	0.940672	0.942207	0.94144	0.94144	0.939704	0.939704	0.9375	0.938835	0.937901
394	0.937366	0.938368	0.938201	0.938468	0.936966	0.942207	0.939269	0.942207	0.942207	0.939103	0.938201	0.938368	0.9375	0.938201	0.937166	0.936899	0.938368	0.9375	0.938568	0.939036	0.939136	0.940672	0.942207	0.94144	0.94144	0.939704	0.939704	0.9375	0.938835	0.937901
395	0.937366	0.938368	0.938201	0.938468	0.936966	0.942207	0.939269	0.942207	0.942207	0.939103	0.938201	0.938368	0.9375	0.938201	0.937166	0.936899	0.938368	0.9375	0.938568	0.939036	0.939136	0.940672	0.942207	0.94144	0.94144	0.939704	0.939704	0.9375	0.938835	0.937901
396	0.937366	0.938368	0.938201	0.938468	0.936966	0.942207	0.939269	0.942207	0.942207	0.939103	0.938201	0.938368	0.9375	0.938201	0.937166	0.936899	0.938368	0.9375	0.938568	0.939036	0.939136	0.940672	0.942207	0.94144	0.94144	0.939704	0.939704	0.9375	0.938835	0.937901
397	0.937366	0.938368	0.938201	0.938468	0.936966	0.942207	0.939269	0.942207	0.942207	0.939103	0.938201	0.938368	0.9375	0.938201	0.937166	0.936899	0.938368	0.9375	0.938568	0.939036	0.939136	0.940672	0.942207	0.94144	0.94144	0.939704	0.939704	0.9375	0.938835	0.937901
398	0.937366	0.938368	0.938201	0.938468	0.936966	0.942207	0.939269	0.942207	0.942207	0.939103	0.938201	0.938368	0.9375	0.938201	0.937166	0.936899	0.938368	0.9375	0.938568	0.939036	0.939136	0.940672	0.942207	0.94144	0.94144	0.939704	0.939704	0.9375	0.938835	0.937901
399	0.937366	0.938368	0.938201	0.938468	0.936966	0.942207	0.939269	0.942207	0.942207	0.939103	0.938201	0.938368	0.9375	0.938201	0.937166	0.936899	0.938368	0.9375	0.938568	0.939036	0.939136	0.940672	0.942207	0.94144	0.94144	0.939704	0.939704	0.9375	0.938835	0.937901
400	0.937366	0.938368	0.938201	0.938468	0.936966	0.942207	0.939269	0.942207	0.942207	0.939103	0.938201	0.938368	0.9375	0.938201	0.937166	0.936899	0.938368	0.9375	0.938568	0.939036	0.939136	0.940672	0.942207	0.94144	0.94144	0.939704	0.939704	0.9375	0.938835	0.937901
401	0.937366	0.938368	0.938201	0.938468	0.936966	0.942207	0.939269	0.942207	0.942207	0.939103	0.938201	0.938368	0.9375	0.938201	0.937166	0.936899	0.938368	0.9375	0.938568	0.939036	0.939136	0.940672	0.942207	0.94144	0.94144	0.939704	0.939704	0.9375	0.938835	0.937901
402	0.937366	0.938368	0.938201	0.938468	0.936966	0.942207	0.939269	0.942207	0.942207	0.939103	0.938201	0.938368	0.9375	0.938201	0.937166	0.936899	0.938368	0.9375	0.938568	0.939036	0.939136	0.940672	0.942207	0.94144	0.94144	0.939704	0.939704	0.9375	0.938835	0.937901
403	0.937366	0.938368	0.938201	0.938468	0.936966	0.942207	0.939269	0.942207	0.942207	0.939103	0.938201	0.938368	0.9375	0.938201	0.937166	0.936899	0.938368	0.9375	0.938568	0.939036	0.939136	0.940672	0.942207	0.94144	0.94144	0.939704	0.939704	0.9375	0.938835	0.937901
404	0.937366	0.938368	0.938201	0.938468	0.936966	0.942207	0.939269	0.942207	0.942207	0.939103	0.938201	0.938368	0.9375	0.938201	0.937166	0.936899	0.938368	0.9375	0.938568	0.939036	0.939136	0.940672	0.942207	0.94144	0.94144	0.939704	0.939704	0.9375	0.938835	0.937901
405	0.937366	0.938368	0.938201	0.938468	0.936966	0.942207	0.939269	0.942207	0.942207	0.939103	0.938201	0.938368	0.9375	0.938201	0.937166	0.936899	0.938368	0.9375	0.938568	0.939036	0.939136	0.940672	0.942207	0.94144	0.94144	0.939704	0.939704	0.9375	0.938835	0.937901
406	0.937366	0.938368	0.938201	0.938468	0.936966	0.942207	0.939269	0.942207	0.942207	0.939103	0.938201	0.938368	0.9375	0.938201	0.937166	0.936899	0.938368	0.9375	0.938568	0.939036	0.939136	0.940672	0.942207	0.94144	0.94144	0.939704	0.939704	0.9375	0.938835	0.937901
407	0.937366	0.938368	0.938201	0.938468	0.936966	0.942207	0.939269	0.942207	0.942207	0.939103	0.938201	0.938368	0.9375	0.938201	0.937166	0.936899	0.938368	0.9375	0.938568	0.939036	0.939136	0.940672	0.942207	0.94144	0.94144	0.939704	0.939704	0.9375	0.938835	0.937901
408	0.937366	0.938368	0.938201	0.938468	0.936966	0.942207	0.939269	0.942207	0.942207	0.939103	0.938201	0.938368	0.9375	0.938201	0.937166	0.936899	0.938368	0.9375	0.938568	0.939036	0.939136	0.940672	0.942207	0.94144	0.94144	0.939704	0.939704	0.9375	0.938835	0.937901
409	0.937366	0.938368	0.938201	0.938468	0.936966	0.942207	0.939269	0.942207	0.942207	0.939103	0.938201	0.938368	0.9375	0.938201	0.937166	0.936899	0.938368	0.9375	0.938568	0.939036	0.939136	0.940672	0.942207	0.94144	0.94144	0.939704	0.939704	0.9375	0.938835	0.937901
410	0.937366	0.938368	0.938201	0.938468	0.936966	0.942207	0.939269	0.942207	0.942207	0.939103	0.938201	0.938368	0.9375	0.938201	0.937166	0.936899	0.938368	0.9375	0.938568	0.939036	0.939136	0.940672	0.942207	0.94144	0.94144	0.939704	0.939704	0.9375	0.938835	0.937901
411	0.937366	0.938368	0.938201	0.938468	0.936966	0.942207	0.939269	0.942207	0.942207	0.939103	0.938201	0.938368	0.9375	0.938201	0.937166	0.936899	0.938368	0.9375	0.938568	0.939036	0.939136	0.940672	0.942207	0.94144	0.94144	0.939704	0.939704	0.9375	0.938835	0.937901
412	0.937366	0.938368	0.938201	0.938468	0.936966	0.942207	0.939269	0.942207	0.942207	0.939103	0.938201	0.938368	0.9375	0.938201	0.937166	0.936899	0.938368	0.9375	0.938568	0.939036	0.939136	0.940672	0.942207	0.94144	0.94144	0.939704	0.939704	0.9375	0.938835	0.937901
413	0.937366	0.938368	0.938201	0.938468	0.936966	0.942207	0.939269	0.942207	0.942207	0.939103	0.938201	0.938368	0.9375	0.938201	0.937166	0.936899	0.938368	0.9375	0.938568	0.939036	0.939136	0.940672	0.942207	0.94144	0.94144	0.939704	0.939704	0.9375	0.938835	0.937901
414	0.937366	0.938368	0.938201	0.938468	0.936966	0.942207	0.939269	0.942207	0.942207	0.939103	0.938201	0.938368	0.9375	0.938201	0.937166	0.936899	0.938368	0.9375	0.938568	0.939036	0.939136	0.940672	0.942207	0.94144	0.94144	0.939704	0.939704	0.9375	0.938835	0.937901
415	0.937366	0.938368	0.938201	0.938468	0.936966	0.942207	0.939269	0.942207	0.942207	0.939103	0.938201	0.938368	0.9375	0.938201	0.937166	0.936899	0.938368	0.9375	0.938568	0.939036	0.939136	0.940672	0.942207	0.94144	0.94144	0.939704	0.939704	0.9375	0.938835	0.937901
416	0.937366	0.938368	0.938201	0.938468	0.936966	0.942207	0.939269	0.942207	0.942207	0.939103	0.938201	0.938368	0.9375	0.938201	0.937166	0.936899	0.938368	0.9375	0.938568	0.939036	0.939136	0.940672	0.942207	0.94144	0.94144	0.939704	0.939704	0.9375	0.938835	0.937901
417	0.937366	0.938368	0.938201	0.938468	0.936966	0.942207	0.939269	0.942207	0.942207	0.939103	0.938201	0.938368	0.9375	0.938201	0.937166	0.936899	0.938368	0.9375	0.938568	0.939036	0.939136	0.940672	0.942207	0.94144	0.94144	0.939704	0.939704	0.9375	0.938835	0.937901
418	0.937366	0.938368	0.938201	0.938468	0.936966	0.942207	0.939269	0.942207	0.942207	0.939103	0.938201	0.938368	0.9375	0.938201	0.937166	0.936899	0.938368	0.9375	0.938568	0.939036	0.939136	0.941139	0.942207	0.94144	0.94144	0.939704	0.939704	0.9375	0.938835	0.937901
419	0.937366	0.938368	0.938201	0.938468	0.936966	0.942207	0.939269	0.942207	0.942207	0.939103	0.938201	0.938368	0.9375	0.938201	0.937166	0.936899	0.938368	0.9375	0.938568	0.939036	0.939136	0.941139	0.942207	0.94144	0.94144	0.939704	0.939704	0.9375	0.938835	0.937901
420	0.937366	0.938368	0.938201	0.938468	0.936966	0.942207	0.939269	0.942207	0.942207	0.939103	0.938201	0.938368	0.9375	0.938201	0.937166	0.936899	0.938368	0.9375	0.938568	0.939036	0.939136	0.941139	0.942207	0.94144	0.94144	0.939704	0.939704	0.9375	0.938835	0.937901
421	0.937366	0.938368	0.938201	0.938468	0.936966	0.942207	0.939269	0.942207	0.942207	0.939103	0.938201	0.938368	0.9375	0.938201	0.937166	0.936899	0.938368	0.9375	0.938568	0.939036	0.939136	0.941139	0.942207	0.94144	0.94144	0.939704	0.939704	0.9375	0.938835	0.937901
422	0.937366	0.938368	0.938201	0.938468	0.936966	0.942207	0.939269	0.942207	0.942207	0.939103	0.938201	0.938368	0.9375	0.938201	0.937166	0.936899	0.938368	0.9375	0.938568	0.939036	0.939136	0.941139	0.942207	0.94144	0.94144	0.939704	0.939704	0.9375	0.938835	0.937901
423	0.937366	0.938368	0.938201	0.938468	0.936966	0.942207	0.939269	0.942207	0.942207	0.939103	0.938201	0.938368	0.9375	0.938201	0.937166	0.936899	0.938368	0.9375	0.938568	0.939036	0.939136	0.941139	0.942207	0.94144	0.94144	0.939704	0.939704	0.9375	0.938835	0.937901
424	0.937366	0.938368	0.938201	0.938468	0.936966	0.942207	0.939269	0.942207	0.942207	0.939103	0.938201	0.938368	0.9375	0.938201	0.937166	0.936899	0.938368	0.9375	0.938568	0.939036	0.939136	0.941139	0.942207	0.94144	0.94144	0.939704	0.939704	0.9375	0.938835	0.937901
425	0.937366	0.938368	0.938201	0.938468	0.936966	0.942207	0.939269	0.942207	0.942207	0.939103	0.938201	0.938368	0.9375	0.938201	0.937166	0.936899	0.938368	0.9375	0.938568	0.939036	0.939136	0.941139	0.942207	0.94144	0.94144	0.939704	0.939704	0.9375	0.938835	0.937901
426	0.937366	0.938368	0.938201	0.938468	0.936966	0.942207	0.939269	0.942207	0.942207	0.939103	0.938201	0.938368	0.9375	0.938201	0.937166	0.936899	0.938368	0.9375	0.938568	0.939036	0.939136	0.941139	0.942207	0.94144	0.94144	0.939704	0.939704	0.9375	0.938835	0.937901
427	0.937366	0.938368	0.938201	0.938468	0.936966	0.942207	0.939269	0.942207	0.942207	0.939103	0.938201	0.938368	0.9375	0.938201	0.937166	0.936899	0.938368	0.9375	0.938568	0.939036	0.939136	0.941139	0.942207	0.94144	0.94144	0.939704	0.939704	0.9375	0.938835	0.937901
428	0.937366	0.938368	0.938201	0.938468	0.936966	0.942207	0.939269	0.942207	0.942207	0.939103	0.938201	0.938368	0.9375	0.938201	0.937166	0.936899	0.938368	0.9375	0.938568	0.939036	0.939136	0.941139	0.942207	0.94144	0.94144	0.939704	0.939704	0.9375	0.938835	0.937901
429	0.937366	0.938368	0.938201	0.938468	0.936966	0.942207	0.939269	0.942207	0.942207	0.939103	0.938201	0.938368	0.9375	0.938201	0.937166	0.936899	0.938368	0.9375	0.938568	0.939036	0.939136	0.941139	0.942207	0.94144	0.94144	0.939704	0.939704	0.9375	0.938835	0.937901
430	0.937366	0.938368	0.938201	0.938468	0.936966	0.942207	0.939269	0.942207	0.942207	0.939103	0.938201	0.938368	0.9375	0.938201	0.937166	0.936899	0.938368	0.9375	0.938568	0.939036	0.939136	0.941139	0.942207	0.94144	0.94144	0.939704	0.939704	0.9375	0.938835	0.937901
431	0.937366	0.938368	0.938201	0.938468	0.936966	0.942207	0.939269	0.942207	0.942207	0.940104	0.938201	0.938368	0.9375	0.938201	0.937166	0.936899	0.938368	0.9375	0.938568	0.939036	0.939136	0.941139	0.942207	0.94144	0.94144	0.939704	0.939704	0.9375	0.938835	0.937901
432	0.937366	0.938368	0.938201	0.938468	0.936966	0.942207	0.939269	0.942207	0.942207	0.940104	0.938201	0.938368	0.9375	0.938201	0.937166	0.936899	0.938368	0.9375	0.938568	0.939036	0.939136	0.941139	0.942207	0.94144	0.94144	0.939704	0.939704	0.9375	0.938835	0.937901
433	0.937366	0.938368	0.938201	0.938468	0.936966	0.942207	0.939269	0.942207	0.942207	0.940104	0.938201	0.938368	0.9375	0.938201	0.937166	0.936899	0.938368	0.9375	0.938568	0.939036	0.939136	0.941139	0.942207	0.94144	0.94144	0.939704	0.939704	0.9375	0.938835	0.937901
434	0.937366	0.938368	0.938201	0.938468	0.936966	0.942207	0.939269	0.942207	0.942207	0.940104	0.938201	0.938368	0.9375	0.938201	0.937166	0.936899	0.938368	0.9375	0.938568	0.939036	0.939136	0.941139	0.942207	0.94144	0.94144	0.939704	0.939704	0.9375	0.938835	0.937901
435	0.937366	0.938368	0.938201	0.938468	0.936966	0.942207	0.939269	0.942207	0.942207	0.940104	0.938201	0.938368	0.9375	0.938201	0.937166	0.936899	0.938368	0.9375	0.938568	0.939036	0.939136	0.941139	0.942207	0.94144	0.94144	0.939704	0.939704	0.9375	0.938835	0.937901
436	0.937366	0.938368	0.938201	0.938468	0.936966	0.942207	0.939269	0.942207	0.942207	0.940104	0.938201	0.938368	0.9375	0.938201	0.937166	0.936899	0.938368	0.9375	0.938568	0.939036	0.939136	0.941139	0.942207	0.94144	0.94144	0.939704	0.939704	0.9375	0.938835	0.937901
437	0.937366	0.938368	0.938201	0.938468	0.936966	0.942207	0.939269	0.942207	0.942207	0.940104	0.938201	0.938368	0.9375	0.938201	0.937166	0.936899	0.938368	0.9375	0.938568	0.939036	0.939136	0.941139	0.942207	0.94144	0.94144	0.939704	0.939704	0.9375	0.938835	0.937901
438	0.937366	0.938368	0.938201	0.938468	0.936966	0.942207	0.939269	0.942207	0.942207	0.940104	0.938201	0.938368	0.9375	0.938201	0.937166	0.936899	0.938368	0.9375	0.938568	0.939036	0.939136	0.941139	0.942207	0.94144	0.94144	0.939704	0.939704	0.9375	0.938835	0.937901
439	0.937366	0.938368	0.938201	0.938468	0.936966	0.942207	0.939269	0.942207	0.942207	0.940104	0.938201	0.938368	0.9375	0.938201	0.937166	0.936899	0.938368	0.9375	0.938568	0.939036	0.939136	0.941139	0.942207	0.94144	0.94144	0.939704	0.939704	0.9375	0.938835	0.937901
440	0.937366	0.938368	0.938201	0.938468	0.936966	0.942207	0.939269	0.942207	0.942207	0.940104	0.938201	0.938368	0.9375	0.938201	0.937166	0.936899	0.938368	0.9375	0.938568	0.939036	0.939136	0.941139	0.942207	0.94144	0.94144	0.939704	0.939704	0.9375	0.938835	0.937901
441	0.937366	0.938368	0.938201	0.938468	0.936966	0.942207	0.939269	0.942207	0.942207	0.940104	0.938201	0.938368	0.9375	0.938201	0.937166	0.936899	0.938368	0.9375	0.938568	0.939036	0.939136	0.941139	0.942207	0.94144	0.94144	0.939704	0.939704	0.9375	0.938835	0.937901
442	0.937366	0.938368	0.938201	0.938468	0.936966	0.942207	0.939269	0.942207	0.942207	0.940104	0.938201	0.938368	0.9375	0.938201	0.937166	0.936899	0.938368	0.9375	0.938568	0.939036	0.939136	0.941139	0.942207	0.94144	0.94144	0.939704	0.939704	0.9375	0.938835	0.937901
443	0.937366	0.938368	0.938201	0.938468	0.936966	0.942207	0.939269	0.942207	0.942207	0.940104	0.938201	0.938368	0.9375	0.938201	0.937166	0.936899	0.938368	0.9375	0.938568	0.939036	0.939136	0.941139	0.942207	0.94144	0.94144	0.939704	0.939704	0.9375	0.938835	0.937901
444	0.937366	0.938368	0.938201	0.938468	0.936966	0.942207	0.939269	0.942207	0.942207	0.940104	0.938201	0.938368	0.9375	0.938201	0.937166	0.936899	0.938368	0.9375	0.938568	0.939036	0.939136	0.941139	0.942207	0.94144	0.94144	0.939704	0.939704	0.9375	0.938835	0.937901
445	0.937366	0.938368	0.938201	0.938468	0.936966	0.942207	0.939269	0.942207	0.942207	0.940104	0.938201	0.938368	0.9375	0.938201	0.937166	0.936899	0.938368	0.9375	0.938568	0.939036	0.939136	0.941139	0.942207	0.94144	0.94144	0.939704	0.939704	0.9375	0.938835	0.937901
446	0.937366	0.938368	0.938201	0.938468	0.936966	0.942207	0.939269	0.942207	0.942207	0.940104	0.938201	0.938368	0.9375	0.938201	0.937166	0.936899	0.938368	0.9375	0.938568	0.939036	0.939136	0.941139	0.942207	0.94144	0.94144	0.939704	0.939704	0.9375	0.938835	0.937901
447	0.937366	0.938368	0.938201	0.938468	0.936966	0.942207	0.939269	0.942207	0.942207	0.940104	0.938201	0.938368	0.9375	0.938201	0.937166	0.936899	0.938368	0.9375	0.938568	0.939036	0.939136	0.941139	0.942207	0.94144	0.94144	0.939704	0.939704	0.9375	0.938835	0.937901
448	0.937366	0.938368	0.938201	0.938468	0.936966	0.942207	0.939269	0.942207	0.942207	0.940104	0.938201	0.938368	0.9375	0.938201	0.937166	0.936899	0.938368	0.9375	0.938568	0.939036	0.939136	0.941139	0.942207	0.94144	0.94144	0.939704	0.939704	0.9375	0.938835	0.937901
449	0.937366	0.938368	0.938201	0.938468	0.936966	0.942207	0.939269	0.942207	0.942207	0.940104	0.938201	0.938368	0.9375	0.938201	0.937166	0.936899	0.938368	0.9375	0.938568	0.939036	0.939136	0.941139	0.942207	0.94144	0.94144	0.939704	0.939704	0.9375	0.938835	0.937901
450	0.937366	0.938368	0.938201	0.938468	0.936966	0.942207	0.939269	0.942207	0.942207	0.940104	0.938201	0.938368	0.9375	0.938201	0.937166	0.936899	0.938368	0.9375	0.938568	0.939036	0.939136	0.941139	0.942207	0.94144	0.94144	0.939704	0.939704	0.9375	0.938835	0.937901
451	0.937366	0.938368	0.938201	0.938468	0.936966	0.942207	0.939269	0.942207	0.942207	0.940104	0.938201	0.938368	0.9375	0.938201	0.937166	0.936899	0.938368	0.9375	0.938568	0.939036	0.939136	0.941139	0.942207	0.94144	0.94144	0.939704	0.939704	0.9375	0.938835	0.937901
452	0.937366	0.938368	0.938201	0.938468	0.936966	0.942207	0.939269	0.942207	0.942207	0.940104	0.938201	0.938368	0.9375	0.938201	0.937166	0.936899	0.938368	0.9375	0.938568	0.939036	0.939136	0.941139	0.942207	0.94144	0.94144	0.939704	0.939704	0.9375	0.938835	0.937901
453	0.937366	0.938368	0.938201	0.938468	0.936966	0.942207	0.939269	0.942207	0.942207	0.940104	0.938201	0.938368	0.9375	0.938201	0.937166	0.936899	0.938368	0.9375	0.938568	0.939036	0.939136	0.941139	0.942207	0.94144	0.94144	0.939704	0.939704	0.9375	0.938835	0.937901
454	0.937366	0.938368	0.938201	0.938468	0.936966	0.942207	0.939269	0.942207	0.942207	0.940104	0.938201	0.938368	0.9375	0.938201	0.937166	0.936899	0.938368	0.9375	0.938568	0.939036	0.939136	0.941139	0.942207	0.94144	0.94144	0.939704	0.939704	0.9375	0.938835	0.937901
455	0.937366	0.938368	0.938201	0.938468	0.936966	0.942207	0.939269	0.942207	0.942207	0.940104	0.938201	0.938368	0.9375	0.938201	0.937166	0.936899	0.938368	0.9375	0.938568	0.939036	0.939136	0.941139	0.942207	0.94144	0.94144	0.939704	0.939704	0.9375	0.938835	0.937901
456	0.937366	0.938368	0.938201	0.938468	0.936966	0.942207	0.939269	0.942207	0.942207	0.940104	0.938201	0.938368	0.9375	0.938201	0.937166	0.936899	0.938368	0.9375	0.938568	0.939036	0.939136	0.941139	0.942207	0.94144	0.94144	0.939704	0.939704	0.9375	0.938835	0.937901
457	0.937366	0.938368	0.938201	0.938468	0.936966	0.942207	0.939269	0.942207	0.942207	0.940104	0.938201	0.938368	0.938201	0.938201	0.937166	0.936899	0.938368	0.9375	0.938568	0.939036	0.939136	0.941139	0.942207	0.94144	0.94144	0.939704	0.939704	0.9375	0.938835	0.937901
458	0.937366	0.938368	0.938201	0.938468	0.936966	0.942207	0.939269	0.942207	0.942207	0.940104	0.938201	0.938368	0.938201	0.938201	0.937166	0.936899	0.938368	0.9375	0.938568	0.939036	0.939136	0.941139	0.942207	0.94144	0.94144	0.939704	0.939704	0.9375	0.938835	0.937901
459	0.937366	0.938368	0.938201	0.938468	0.936966	0.942207	0.939269	0.942207	0.942207	0.940104	0.938201	0.938368	0.938201	0.938201	0.937166	0.936899	0.938368	0.9375	0.938568	0.939036	0.939136	0.941139	0.942207	0.94144	0.94144	0.939704	0.939704	0.9375	0.938835	0.937901
460	0.937366	0.938368	0.938201	0.938468	0.936966	0.942207	0.939269	0.942207	0.942207	0.940104	0.938201	0.938368	0.938201	0.938201	0.937166	0.936899	0.938368	0.9375	0.938568	0.939036	0.939136	0.941139	0.942207	0.94144	0.94144	0.939704	0.939704	0.9375	0.938835	0.937901
461	0.937366	0.938368	0.938201	0.938468	0.936966	0.942207	0.939269	0.942207	0.942207	0.940104	0.938201	0.938368	0.938201	0.938201	0.937166	0.936899	0.938368	0.9375	0.938568	0.939036	0.939136	0.941139	0.942207	0.94144	0.94144	0.939704	0.939704	0.9375	0.938835	0.937901
462	0.937366	0.938368	0.938201	0.938468	0.936966	0.942207	0.939269	0.942207	0.942207	0.940104	0.938201	0.938368	0.938201	0.938201	0.937166	0.936899	0.938368	0.9375	0.938568	0.939036	0.939136	0.941139	0.942207	0.94144	0.94144	0.939704	0.939704	0.9375	0.938835	0.937901
463	0.937366	0.938368	0.938201	0.938468	0.936966	0.942207	0.939269	0.942207	0.942207	0.940104	0.938201	0.938368	0.938201	0.938201	0.937166	0.936899	0.938368	0.9375	0.938568	0.939036	0.939136	0.941139	0.942207	0.94144	0.94144	0.939704	0.939704	0.9375	0.938835	0.937901
464	0.937366	0.938368	0.938201	0.938468	0.936966	0.942207	0.939269	0.942207	0.942207	0.940104	0.938201	0.938368	0.938201	0.938201	0.937166	0.936899	0.938368	0.9375	0.938568	0.939036	0.939136	0.941139	0.942207	0.94144	0.94144	0.939704	0.939704	0.9375	0.938835	0.937901
465	0.937366	0.938368	0.938201	0.938468	0.936966	0.942207	0.939269	0.942207	0.942207	0.940104	0.938201	0.938368	0.938201	0.938201	0.937166	0.936899	0.938368	0.9375	0.938568	0.939036	0.939136	0.941139	0.942207	0.94144	0.94144	0.939704	0.939704	0.9375	0.938835	0.937901
466	0.937366	0.938368	0.938201	0.938468	0.936966	0.942207	0.939269	0.942207	0.942207	0.940104	0.938201	0.938368	0.938201	0.938201	0.937166	0.936899	0.938368	0.9375	0.938568	0.939036	0.939136	0.941139	0.942207	0.94144	0.94144	0.939704	0.939704	0.9375	0.938835	0.937901
467	0.937366	0.938368	0.938201	0.938468	0.936966	0.942207	0.939269	0.942207	0.942207	0.940104	0.938201	0.938368	0.938201	0.938201	0.937166	0.936899	0.938368	0.9375	0.938568	0.939036	0.939136	0.941139	0.942207	0.94144	0.94144	0.939704	0.939704	0.9375	0.938835	0.937901
468	0.937366	0.938368	0.938201	0.938468	0.936966	0.942207	0.939269	0.942207	0.942207	0.940104	0.938201	0.938368	0.938201	0.938201	0.937166	0.936899	0.938368	0.9375	0.938568	0.939036	0.939136	0.941139	0.942207	0.94144	0.94144	0.939704	0.939704	0.9375	0.938835	0.937901
469	0.937366	0.938368	0.938201	0.938468	0.936966	0.942207	0.939269	0.942207	0.942207	0.940104	0.938201	0.938368	0.938201	0.938201	0.937166	0.936899	0.938368	0.9375	0.938568	0.939036	0.939136	0.941139	0.942207	0.94144	0.94144	0.939704	0.939704	0.9375	0.938835	0.937901
470	0.937366	0.938368	0.938201	0.938468	0.936966	0.942207	0.939269	0.942207	0.942207	0.940104	0.938201	0.938368	0.938201	0.938201	0.937166	0.936899	0.938368	0.9375	0.938568	0.939036	0.939136	0.941139	0.942207	0.94144	0.94144	0.939704	0.939704	0.9375	0.938835	0.937901
471	0.937366	0.938368	0.938201	0.938468	0.936966	0.942207	0.939269	0.942207	0.942207	0.940104	0.938201	0.938368	0.938201	0.938201	0.937166	0.936899	0.938368	0.9375	0.938568	0.939036	0.939136	0.941139	0.942207	0.94144	0.94144	0.939704	0.939704	0.9375	0.938835	0.937901
472	0.937366	0.938368	0.938201	0.938468	0.936966	0.942207	0.939269	0.942207	0.942207	0.940104	0.938201	0.938368	0.938201	0.938201	0.937166	0.936899	0.938368	0.9375	0.938568	0.939036	0.939136	0.941139	0.942207	0.94144	0.94144	0.939704	0.939704	0.9375	0.938835	0.937901
473	0.937366	0.938368	0.938201	0.938468	0.936966	0.942207	0.939269	0.942207	0.942207	0.940104	0.938201	0.938368	0.938201	0.938201	0.937166	0.936899	0.938368	0.9375	0.938568	0.939036	0.939136	0.941139	0.942207	0.94144	0.94144	0.939704	0.939704	0.9375	0.938835	0.937901
474	0.937366	0.938368	0.938201	0.938468	0.936966	0.942207	0.939269	0.942207	0.942207	0.940104	0.938201	0.938368	0.938201	0.938201	0.937166	0.936899	0.938368	0.9375	0.938568	0.939036	0.939136	0.941139	0.942207	0.94144	0.94144	0.939704	0.939704	0.9375	0.938835	0.937901
475	0.937366	0.938368	0.938201	0.938468	0.936966	0.942207	0.939269	0.942207	0.942207	0.940104	0.938201	0.938368	0.938201	0.938201	0.937166	0.936899	0.938368	0.9375	0.938568	0.939036	0.939136	0.941139	0.942207	0.94144	0.94144	0.939704	0.939704	0.9375	0.938835	0.937901
476	0.937366	0.938368	0.938201	0.938468	0.936966	0.942207	0.939269	0.942207	0.942207	0.940104	0.938201	0.938368	0.938201	0.938201	0.937166	0.936899	0.938368	0.9375	0.938568	0.939036	0.939136	0.941139	0.942207	0.94144	0.94144	0.939704	0.939704	0.9375	0.938835	0.937901
477	0.937366	0.938368	0.938201	0.938468	0.936966	0.942207	0.939269	0.942207	0.942207	0.940104	0.938201	0.938368	0.938201	0.938201	0.937166	0.936899	0.938368	0.9375	0.938568	0.939036	0.939136	0.941139	0.942207	0.94144	0.94144	0.939704	0.939704	0.9375	0.938835	0.937901
478	0.937366	0.938368	0.938201	0.938468	0.936966	0.942207	0.939269	0.942207	0.942207	0.940104	0.938201	0.938368	0.938201	0.938201	0.937166	0.936899	0.938368	0.9375	0.938568	0.939036	0.939136	0.941139	0.942207	0.94144	0.94144	0.939704	0.939704	0.9375	0.938835	0.937901
479	0.937366	0.938368	0.938201	0.938468	0.936966	0.942207	0.939269	0.942207	0.942207	0.940104	0.938201	0.938368	0.938201	0.938201	0.937166	0.936899	0.938368	0.9375	0.938568	0.939036	0.939136	0.941139	0.942207	0.94144	0.94144	0.939704	0.939704	0.9375	0.938835	0.937901
480	0.937366	0.938368	0.938201	0.938468	0.936966	0.942207	0.939269	0.942207	0.942207	0.940104	0.938201	0.938368	0.938201	0.938201	0.937166	0.936899	0.938368	0.9375	0.938568	0.939036	0.939136	0.941139	0.942207	0.94144	0.94144	0.939704	0.939704	0.9375	0.938835	0.937901
481	0.937366	0.938368	0.938201	0.938468	0.936966	0.942207	0.939269	0.942207	0.942207	0.940104	0.938201	0.938368	0.938201	0.938201	0.937166	0.936899	0.938368	0.9375	0.938568	0.939036	0.939136	0.941139	0.942207	0.94144	0.94144	0.939704	0.939704	0.9375	0.938835	0.937901
482	0.937366	0.938368	0.938201	0.938468	0.936966	0.942207	0.939269	0.942207	0.942207	0.940104	0.938201	0.938368	0.938201	0.938201	0.937166	0.936899	0.938368	0.9375	0.938568	0.939036	0.939136	0.941139	0.942207	0.94144	0.94144	0.939704	0.939704	0.9375	0.938835	0.937901
483	0.937366	0.938368	0.938201	0.938468	0.936966	0.942207	0.939269	0.942207	0.942207	0.940104	0.938201	0.938368	0.938201	0.938201	0.937166	0.936899	0.938368	0.9375	0.938568	0.939036	0.939136	0.941139	0.942207	0.94144	0.94144	0.939704	0.939704	0.9375	0.938835	0.937901
484	0.937366	0.938368	0.938201	0.938468	0.936966	0.942207	0.939269	0.942207	0.942207	0.940104	0.938201	0.938368	0.938201	0.938201	0.937166	0.936899	0.938368	0.9375	0.938568	0.939036	0.939136	0.941139	0.942207	0.94144	0.94144	0.939704	0.939704	0.9375	0.938835	0.937901
485	0.937366	0.938368	0.938201	0.938468	0.936966	0.942207	0.939269	0.942207	0.942207	0.940104	0.938201	0.938368	0.938201	0.938201	0.937166	0.936899	0.938368	0.9375	0.938568	0.939036	0.939136	0.941139	0.942207	0.94144	0.94144	0.939704	0.939704	0.9375	0.938835	0.937901
486	0.937366	0.938368	0.938201	0.938468	0.936966	0.942207	0.939269	0.942207	0.942207	0.940104	0.938201	0.938368	0.938201	0.938201	0.937166	0.936899	0.938368	0.9375	0.938568	0.939036	0.939136	0.941139	0.942207	0.94144	0.94144	0.939704	0.939704	0.9375	0.938835	0.937901
487	0.937366	0.938368	0.938201	0.938468	0.936966	0.942207	0.939269	0.942207	0.942207	0.940104	0.938201	0.938368	0.938201	0.938201	0.937166	0.936899	0.938368	0.9375	0.938568	0.939036	0.939136	0.941139	0.942207	0.94144	0.94144	0.939704	0.939704	0.9375	0.938835	0.937901
488	0.937366	0.938368	0.938201	0.938468	0.936966	0.942207	0.939269	0.942207	0.942207	0.940104	0.938201	0.938368	0.938201	0.938201	0.937166	0.936899	0.938368	0.9375	0.938568	0.939036	0.939136	0.941139	0.942207	0.94144	0.94144	0.939704	0.939704	0.9375	0.938835	0.937901
489	0.937366	0.938368	0.938201	0.938468	0.936966	0.942207	0.939269	0.942207	0.942207	0.940104	0.938201	0.938368	0.938201	0.938201	0.937166	0.936899	0.938368	0.9375	0.938568	0.939036	0.939136	0.941139	0.942207	0.94144	0.94144	0.939704	0.939704	0.9375	0.938835	0.937901
490	0.937366	0.938368	0.938201	0.938468	0.936966	0.942207	0.939269	0.942207	0.942207	0.940104	0.938201	0.938368	0.938201	0.938201	0.937166	0.936899	0.938368	0.9375	0.938568	0.939036	0.939136	0.941139	0.942207	0.94144	0.94144	0.939704	0.939704	0.9375	0.938835	0.937901
491	0.937366	0.938368	0.938201	0.938468	0.936966	0.942207	0.939269	0.942207	0.942207	0.940104	0.938201	0.938368	0.938201	0.938201	0.937166	0.936899	0.938368	0.9375	0.938568	0.939036	0.939136	0.941139	0.942207	0.94144	0.94144	0.939704	0.939704	0.9375	0.938835	0.937901
492	0.937366	0.938368	0.938201	0.938468	0.936966	0.942207	0.939269	0.942207	0.942207	0.940104	0.938201	0.938368	0.938201	0.938201	0.937166	0.936899	0.938368	0.9375	0.938568	0.939036	0.939136	0.941139	0.942207	0.94144	0.94144	0.939704	0.939704	0.9375	0.938835	0.937901
493	0.937366	0.938368	0.938201	0.938468	0.936966	0.942207	0.939269	0.942207	0.942207	0.940104	0.938201	0.938368	0.938201	0.938201	0.937166	0.936899	0.938368	0.9375	0.938568	0.939036	0.939136	0.941139	0.942207	0.94144	0.94144	0.939704	0.939704	0.9375	0.938835	0.937901
494	0.937366	0.938368	0.938201	0.938468	0.936966	0.942207	0.939269	0.942207	0.942207	0.940104	0.938201	0.938368	0.938201	0.938201	0.937166	0.936899	0.938368	0.9375	0.938568	0.939036	0.939136	0.941139	0.942207	0.94144	0.94144	0.939704	0.939704	0.9375	0.938835	0.937901
495	0.937366	0.938368	0.938201	0.938468	0.936966	0.942207	0.939269	0.942207	0.942207	0.940104	0.938201	0.938368	0.938201	0.938201	0.937166	0.936899	0.938368	0.9375	0.938568	0.939036	0.939136	0.941139	0.942207	0.94144	0.94144	0.939704	0.939704	0.9375	0.938835	0.937901
496	0.937366	0.938368	0.938201	0.938468	0.936966	0.942207	0.939269	0.942207	0.942207	0.940104	0.938201	0.938368	0.938201	0.938201	0.937166	0.936899	0.938368	0.9375	0.938568	0.939036	0.939136	0.941139	0.942207	0.94144	0.94144	0.939704	0.939704	0.9375	0.938835	0.937901
497	0.937366	0.938368	0.938201	0.938468	0.936966	0.942207	0.939269	0.942207	0.942207	0.940104	0.938201	0.938368	0.938201	0.938201	0.937166	0.936899	0.938368	0.9375	0.938568	0.939036	0.939136	0.941139	0.942207	0.94144	0.94144	0.939704	0.939704	0.9375	0.938835	0.937901
498	0.937366	0.938368	0.938201	0.938468	0.936966	0.942207	0.939269	0.942207	0.942207	0.940104	0.938201	0.938368	0.938201	0.938201	0.937166	0.936899	0.938368	0.9375	0.938568	0.939036	0.939403	0.941139	0.942207	0.94144	0.94144	0.939704	0.939704	0.9375	0.938835	0.937901
499	0.937366	0.938368	0.938201	0.938468	0.936966	0.942207	0.939269	0.942207	0.942207	0.940104	0.938201	0.938368	0.938201	0.938201	0.937166	0.936899	0.938368	0.9375	0.938568	0.939036	0.939403	0.941139	0.942207	0.94144	0.94144	0.939704	0.939704	0.9375	0.938835	0.937901
500	0.937366	0.938368	0.938201	0.938468	0.936966	0.942207	0.939269	0.942207	0.942207	0.940104	0.938201	0.938368	0.938201	0.938201	0.937166	0.936899	0.938368	0.9375	0.938568	0.939036	0.939403	0.941139	0.942207	0.94144	0.94144	0.939704	0.939704	0.9375	0.938835	0.937901
501	0.937366	0.938368	0.938201	0.938468	0.936966	0.942207	0.939269	0.942207	0.942207	0.940104	0.938201	0.938368	0.938201	0.938201	0.937634	0.936899	0.938368	0.9375	0.938568	0.939036	0.939403	0.941139	0.942207	0.94144	0.94144	0.939704	0.939704	0.9375	0.938835	0.937901
502	0.937366	0.938368	0.938201	0.938468	0.936966	0.942207	0.939269	0.942207	0.942207	0.940104	0.938201	0.938368	0.938201	0.938201	0.937634	0.936899	0.938368	0.9375	0.938568	0.939036	0.939403	0.941139	0.942207	0.94144	0.94144	0.939704	0.939704	0.9375	0.938835	0.937901
503	0.937366	0.938368	0.938201	0.938468	0.936966	0.942207	0.939269	0.942207	0.942207	0.940104	0.938201	0.938368	0.938201	0.938201	0.937634	0.936899	0.938368	0.9375	0.938568	0.939036	0.939403	0.941139	0.942207	0.94144	0.94144	0.939704	0.939704	0.9375	0.938835	0.937901
504	0.937366	0.938368	0.938201	0.938468	0.936966	0.942207	0.939269	0.942207	0.942207	0.940104	0.938201	0.938368	0.938201	0.938201	0.937634	0.936899	0.938368	0.9375	0.938568	0.939036	0.939403	0.941139	0.942207	0.94144	0.94144	0.939704	0.939704	0.9375	0.938835	0.937901
505	0.937366	0.938368	0.938201	0.938468	0.936966	0.942207	0.939269	0.942207	0.942207	0.940104	0.938201	0.938368	0.938201	0.938201	0.937634	0.936899	0.938368	0.9375	0.938568	0.939036	0.939403	0.941139	0.942207	0.94144	0.94144	0.939704	0.939704	0.9375	0.938835	0.937901
506	0.937366	0.938368	0.938201	0.938468	0.936966	0.942207	0.939269	0.942207	0.942207	0.940104	0.938201	0.938368	0.938201	0.938201	0.937634	0.936899	0.938368	0.9375	0.938568	0.939036	0.939403	0.941139	0.942207	0.94144	0.94144	0.939704	0.939704	0.9375	0.938835	0.937901
507	0.937366	0.938368	0.938201	0.938468	0.936966	0.942207	0.939269	0.942207	0.942207	0.940104	0.938201	0.938368	0.938201	0.938201	0.937634	0.936899	0.938368	0.9375	0.938568	0.939036	0.939403	0.941139	0.942207	0.94144	0.94144	0.939704	0.939704	0.9375	0.938835	0.937901
508	0.937366	0.938368	0.938201	0.938468	0.936966	0.942207	0.939269	0.942207	0.942207	0.940104	0.938201	0.938368	0.938201	0.938201	0.937634	0.936899	0.938368	0.9375	0.938568	0.939036	0.939403	0.941139	0.942207	0.94144	0.94144	0.939704	0.939704	0.9375	0.938835	0.937901
509	0.937366	0.938368	0.938201	0.938468	0.936966	0.942207	0.939269	0.942207	0.942207	0.940104	0.938201	0.938368	0.938201	0.938201	0.937634	0.936899	0.938368	0.9375	0.938568	0.939036	0.939403	0.941139	0.942207	0.94144	0.94144	0.939704	0.939704	0.9375	0.938835	0.937901
510	0.937366	0.938368	0.938201	0.938468	0.936966	0.942207	0.939269	0.942207	0.942207	0.940104	0.938201	0.938368	0.938201	0.938201	0.937634	0.936899	0.938368	0.9375	0.938568	0.939036	0.939403	0.941139	0.942207	0.94144	0.94144	0.939704	0.939704	0.9375	0.938835	0.937901
511	0.937366	0.938368	0.938201	0.938468	0.936966	0.942207	0.939269	0.942207	0.942207	0.940104	0.938201	0.938368	0.938201	0.938201	0.937634	0.936899	0.938368	0.9375	0.938568	0.939036	0.939403	0.941139	0.942207	0.94144	0.94144	0.939704	0.939704	0.9375	0.938835	0.937901
512	0.937366	0.938368	0.938201	0.938468	0.936966	0.942207	0.939269	0.942207	0.942207	0.940104	0.938201	0.938368	0.938201	0.938201	0.937634	0.936899	0.938368	0.9375	0.938568	0.939036	0.939403	0.941139	0.942207	0.94144	0.94144	0.939704	0.939704	0.9375	0.938835	0.937901
513	0.937366	0.938368	0.938201	0.938468	0.936966	0.942207	0.939269	0.942207	0.942207	0.940104	0.938201	0.938368	0.938201	0.938201	0.937634	0.936899	0.938368	0.9375	0.938568	0.939036	0.939403	0.941139	0.942207	0.94144	0.94144	0.939704	0.939704	0.9375	0.938835	0.937901
514	0.937366	0.938368	0.938201	0.938468	0.936966	0.942207	0.939269	0.942207	0.942207	0.940104	0.938201	0.938368	0.938201	0.938201	0.937634	0.936899	0.938368	0.9375	0.938568	0.939036	0.939403	0.941139	0.942207	0.94144	0.94144	0.939704	0.939704	0.9375	0.938835	0.937901
515	0.937366	0.938368	0.938201	0.938468	0.936966	0.942207	0.939269	0.942207	0.942207	0.940104	0.938201	0.938368	0.938201	0.938201	0.937634	0.936899	0.938368	0.9375	0.938568	0.939036	0.939403	0.941139	0.942207	0.94144	0.94144	0.939704	0.939704	0.9375	0.938835	0.937901
516	0.937366	0.938368	0.938201	0.938468	0.936966	0.942207	0.939269	0.942207	0.942207	0.940104	0.938201	0.938368	0.938201	0.938201	0.937634	0.936899	0.938368	0.9375	0.938568	0.939036	0.939403	0.941139	0.942207	0.94144	0.94144	0.939704	0.939704	0.9375	0.938835	0.937901
517	0.937366	0.938368	0.938201	0.938468	0.936966	0.942207	0.939269	0.942207	0.942207	0.940104	0.938201	0.938368	0.938201	0.938201	0.937634	0.936899	0.938368	0.9375	0.938568	0.939036	0.939403	0.941139	0.942207	0.94144	0.94144	0.939704	0.939704	0.9375	0.938835	0.937901
518	0.937366	0.938368	0.938201	0.938468	0.936966	0.942207	0.939269	0.942207	0.942207	0.940104	0.938201	0.938368	0.938201	0.938201	0.937634	0.936899	0.938368	0.9375	0.938568	0.939036	0.939403	0.941139	0.942207	0.94144	0.94144	0.939704	0.939704	0.9375	0.938835	0.937901
519	0.937366	0.938368	0.938201	0.938468	0.936966	0.942207	0.939269	0.942207	0.942207	0.940104	0.938201	0.938368	0.938201	0.938201	0.937634	0.936899	0.938368	0.9375	0.938568	0.939036	0.939403	0.941139	0.942207	0.94144	0.94144	0.939704	0.939704	0.9375	0.938835	0.937901
520	0.937366	0.938368	0.938201	0.938468	0.936966	0.942207	0.939269	0.942207	0.942207	0.940104	0.938201	0.938368	0.938201	0.938201	0.937634	0.936899	0.938368	0.9375	0.938568	0.939036	0.939403	0.941139	0.942207	0.94144	0.94144	0.939704	0.939704	0.9375	0.938835	0.937901
521	0.937366	0.938368	0.938201	0.938468	0.936966	0.942207	0.939269	0.942207	0.942207	0.940104	0.938201	0.938368	0.938201	0.938201	0.937634	0.936899	0.938368	0.9375	0.938568	0.939036	0.939403	0.941139	0.942207	0.94144	0.94144	0.939704	0.939704	0.9375	0.938835	0.937901
522	0.937366	0.938368	0.938201	0.938468	0.936966	0.942207	0.939269	0.942207	0.942207	0.940104	0.938201	0.938368	0.938201	0.938201	0.937634	0.936899	0.938368	0.9375	0.938568	0.939036	0.939403	0.941139	0.942207	0.94144	0.94144	0.939704	0.939704	0.9375	0.938835	0.937901
523	0.937366	0.938368	0.938201	0.938468	0.936966	0.942207	0.939269	0.942207	0.942207	0.940104	0.938201	0.938368	0.938201	0.938201	0.937634	0.936899	0.938368	0.9375	0.938568	0.939036	0.939403	0.941139	0.942207	0.94144	0.94144	0.939704	0.939704	0.9375	0.938835	0.937901
524	0.937366	0.938368	0.938201	0.938468	0.936966	0.942207	0.939269	0.942207	0.942207	0.940104	0.938201	0.938368	0.938201	0.938201	0.937634	0.936899	0.938368	0.9375	0.938568	0.939036	0.939403	0.941139	0.942207	0.94144	0.94144	0.939704	0.939704	0.9375	0.938835	0.937901
525	0.937366	0.938368	0.938201	0.938468	0.936966	0.942207	0.939269	0.942207	0.942207	0.940104	0.938201	0.938368	0.938201	0.938201	0.937634	0.936899	0.938368	0.9375	0.938568	0.939036	0.939403	0.941139	0.942207	0.94144	0.94144	0.939704	0.939704	0.9375	0.938835	0.937901
526	0.937366	0.938368	0.938201	0.938468	0.936966	0.942207	0.939269	0.942207	0.942207	0.940104	0.938201	0.938368	0.938201	0.938201	0.937634	0.936899	0.938368	0.9375	0.938568	0.939036	0.939403	0.941139	0.942207	0.94144	0.94144	0.939704	0.939704	0.9375	0.938835	0.937901
527	0.937366	0.938368	0.938201	0.938468	0.936966	0.942207	0.939269	0.942207	0.942207	0.940104	0.938201	0.938368	0.938201	0.938201	0.937634	0.936899	0.938368	0.9375	0.938568	0.939036	0.939403	0.941139	0.942207	0.94144	0.94144	0.939704	0.939704	0.9375	0.938835	0.937901
528	0.937366	0.938368	0.938201	0.938468	0.936966	0.942207	0.939269	0.942207	0.942207	0.940104	0.938201	0.938368	0.938201	0.938201	0.937634	0.936899	0.938368	0.9375	0.938568	0.939036	0.939403	0.941139	0.942207	0.94144	0.94144	0.939704	0.939704	0.9375	0.938835	0.937901
529	0.937366	0.938368	0.938201	0.938468	0.936966	0.942207	0.939269	0.942207	0.942207	0.940104	0.938201	0.938368	0.938201	0.938201	0.937634	0.936899	0.938368	0.9375	0.938568	0.939036	0.939403	0.941139	0.942207	0.94144	0.94144	0.939704	0.939704	0.9375	0.938835	0.937901
530	0.937366	0.938368	0.938201	0.938468	0.936966	0.942207	0.939269	0.942207	0.942207	0.940104	0.938201	0.938368	0.938201	0.938201	0.937634	0.936899	0.938368	0.9375	0.938568	0.939036	0.939403	0.941139	0.942207	0.94144	0.94144	0.939704	0.939704	0.9375	0.938835	0.937901
531	0.937366	0.938368	0.938201	0.938468	0.936966	0.942207	0.939269	0.942207	0.942207	0.940104	0.938201	0.938368	0.938201	0.938201	0.937634	0.936899	0.938368	0.9375	0.938568	0.939036	0.939403	0.941139	0.942207	0.94144	0.94144	0.939704	0.939704	0.9375	0.938835	0.937901
532	0.937366	0.938368	0.938201	0.938468	0.936966	0.942207	0.939269	0.942207	0.942207	0.940104	0.938201	0.938368	0.938201	0.938201	0.937634	0.936899	0.938368	0.9375	0.938568	0.939036	0.939403	0.941139	0.942207	0.94144	0.94144	0.939704	0.939704	0.9375	0.938835	0.937901
533	0.937366	0.938368	0.938201	0.938468	0.936966	0.942207	0.939269	0.942207	0.942207	0.940104	0.938201	0.938368	0.938201	0.938201	0.937634	0.936899	0.938368	0.9375	0.938568	0.939036	0.939403	0.941139	0.942207	0.94144	0.94144	0.939704	0.939704	0.9375	0.938835	0.937901
534	0.937366	0.938368	0.938201	0.938468	0.936966	0.942207	0.939269	0.942207	0.942207	0.940104	0.938201	0.938368	0.938201	0.938201	0.937634	0.936899	0.938368	0.9375	0.938568	0.939036	0.939403	0.941139	0.942207	0.94144	0.94144	0.939704	0.939704	0.9375	0.938835	0.937901
535	0.937366	0.938368	0.938201	0.938468	0.936966	0.942207	0.939269	0.942207	0.942207	0.940104	0.938201	0.938368	0.938201	0.938201	0.937634	0.936899	0.938368	0.9375	0.938568	0.939036	0.939403	0.941139	0.942207	0.94144	0.94144	0.939704	0.939704	0.9375	0.938835	0.937901
536	0.937366	0.938368	0.938201	0.938468	0.936966	0.942207	0.939269	0.942207	0.942207	0.940104	0.938201	0.938368	0.938201	0.938201	0.937634	0.936899	0.938368	0.9375	0.938568	0.939036	0.939403	0.941139	0.942207	0.94144	0.94144	0.939704	0.939704	0.9375	0.938835	0.937901
537	0.937366	0.938368	0.938201	0.938468	0.936966	0.942207	0.939269	0.942207	0.942207	0.940104	0.938201	0.938368	0.938201	0.938201	0.937634	0.936899	0.938368	0.9375	0.938568	0.939036	0.939403	0.941139	0.942207	0.94144	0.94144	0.939704	0.939704	0.9375	0.938835	0.937901
538	0.937366	0.938368	0.938201	0.938468	0.936966	0.942207	0.939269	0.942207	0.942207	0.940104	0.938201	0.938368	0.938201	0.938201	0.937634	0.936899	0.938368	0.9375	0.938568	0.939036	0.939403	0.941139	0.942207	0.94144	0.94144	0.939704	0.939704	0.9375	0.938835	0.937901
539	0.937366	0.938368	0.938201	0.938468	0.936966	0.942207	0.939269	0.942207	0.942207	0.940104	0.938201	0.938368	0.938201	0.938201	0.937634	0.936899	0.938368	0.9375	0.938568	0.939036	0.939403	0.941139	0.942207	0.94144	0.94144	0.939704	0.939704	0.9375	0.938835	0.937901
540	0.937366	0.938368	0.938201	0.938468	0.936966	0.942207	0.939269	0.942207	0.942207	0.940104	0.938201	0.938368	0.938201	0.938201	0.937634	0.936899	0.938368	0.9375	0.938568	0.939036	0.939403	0.941139	0.942207	0.94144	0.94144	0.939704	0.939704	0.9375	0.938835	0.937901
541	0.937366	0.938368	0.938201	0.938468	0.936966	0.942207	0.939269	0.942207	0.942207	0.940104	0.938201	0.938368	0.938201	0.938201	0.937634	0.936899	0.938368	0.9375	0.938568	0.939036	0.939403	0.941139	0.942207	0.94144	0.94144	0.939704	0.939704	0.9375	0.938835	0.937901
542	0.937366	0.938368	0.938201	0.938468	0.936966	0.942207	0.939269	0.942207	0.942207	0.940104	0.938201	0.938368	0.938201	0.938201	0.937634	0.936899	0.938368	0.9375	0.938568	0.939036	0.939403	0.941139	0.942207	0.94144	0.94144	0.939704	0.939704	0.9375	0.938835	0.937901
543	0.937366	0.938368	0.938201	0.938468	0.936966	0.942207	0.939269	0.942207	0.942207	0.940104	0.938201	0.938368	0.938201	0.938201	0.937634	0.936899	0.938368	0.9375	0.938568	0.939036	0.939403	0.941139	0.942207	0.94144	0.94144	0.939704	0.939704	0.9375	0.938835	0.937901
544	0.937366	0.938368	0.938201	0.938468	0.936966	0.942207	0.939269	0.942207	0.942207	0.940104	0.938201	0.938368	0.938201	0.938201	0.937634	0.936899	0.938368	0.9375	0.938568	0.939036	0.939403	0.941139	0.942207	0.94144	0.94144	0.939704	0.939704	0.9375	0.938835	0.937901
545	0.937366	0.938368	0.938201	0.938468	0.936966	0.942207	0.939269	0.942207	0.942207	0.940104	0.938201	0.938368	0.938201	0.938201	0.937634	0.936899	0.938368	0.9375	0.938568	0.939036	0.939403	0.941139	0.942207	0.94144	0.94144	0.939704	0.939704	0.9375	0.938835	0.937901
546	0.937366	0.938368	0.938201	0.938468	0.936966	0.942207	0.939269	0.942207	0.942207	0.940104	0.938201	0.938368	0.938201	0.938201	0.937634	0.936899	0.938368	0.9375	0.938568	0.939036	0.939403	0.941139	0.942207	0.94144	0.94144	0.939704	0.939704	0.9375	0.938835	0.937901
547	0.937366	0.938368	0.938201	0.938468	0.936966	0.942207	0.939269	0.942207	0.942207	0.940104	0.938201	0.938368	0.938201	0.938201	0.937634	0.936899	0.938368	0.9375	0.938568	0.939036	0.939403	0.941139	0.942207	0.94144	0.94144	0.939704	0.939704	0.9375	0.938835	0.937901
548	0.937366	0.938368	0.938201	0.938468	0.936966	0.942207	0.939269	0.942207	0.942207	0.940104	0.938201	0.938368	0.938201	0.938201	0.937634	0.936899	0.938368	0.9375	0.938568	0.939036	0.939403	0.941139	0.942207	0.94144	0.94144	0.939704	0.939704	0.9375	0.938835	0.937901
549	0.937366	0.938368	0.938201	0.938468	0.936966	0.942207	0.939269	0.942207	0.942207	0.940104	0.938201	0.938368	0.938201	0.938201	0.937634	0.936899	0.938368	0.9375	0.938568	0.939036	0.939403	0.941139	0.942207	0.94144	0.94144	0.939704	0.939704	0.9375	0.938835	0.937901
550	0.937366	0.938368	0.938201	0.938468	0.936966	0.942207	0.939269	0.942207	0.942207	0.940104	0.938201	0.938368	0.938201	0.938201	0.937634	0.936899	0.938368	0.9375	0.938568	0.939036	0.939403	0.941139	0.942207	0.94144	0.94144	0.939704	0.939704	0.9375	0.938835	0.937901
551	0.937366	0.938368	0.938201	0.938468	0.936966	0.942207	0.939269	0.942207	0.942207	0.940104	0.938201	0.938368	0.938201	0.938201	0.937634	0.936899	0.938368	0.9375	0.938568	0.939036	0.939403	0.941139	0.942207	0.94144	0.94144	0.939704	0.939704	0.9375	0.938835	0.937901
552	0.937366	0.938368	0.938201	0.938468	0.936966	0.942207	0.939269	0.942207	0.942207	0.940104	0.938201	0.938368	0.938201	0.938201	0.937634	0.936899	0.938368	0.9375	0.938568	0.939036	0.939403	0.941139	0.942207	0.94144	0.94144	0.939704	0.939704	0.9375	0.938835	0.937901
553	0.937366	0.938368	0.938201	0.938468	0.936966	0.942207	0.939269	0.942207	0.942207	0.940104	0.938201	0.938368	0.938201	0.938201	0.937634	0.936899	0.938368	0.9375	0.938568	0.939036	0.939403	0.941139	0.942207	0.94144	0.94144	0.939704	0.939704	0.9375	0.938835	0.937901
554	0.937366	0.938368	0.938201	0.938468	0.936966	0.942207	0.939269	0.942207	0.942207	0.940104	0.938201	0.938368	0.938201	0.938201	0.937634	0.936899	0.938368	0.9375	0.938568	0.939036	0.939403	0.941139	0.942207	0.94144	0.94144	0.939704	0.939704	0.9375	0.938835	0.937901
555	0.937366	0.938368	0.938201	0.938468	0.936966	0.942207	0.939269	0.942207	0.942207	0.940104	0.938201	0.938368	0.938201	0.938201	0.937634	0.936899	0.938368	0.9375	0.938568	0.939036	0.939403	0.941139	0.942207	0.94144	0.94144	0.939704	0.939704	0.9375	0.938835	0.937901
556	0.937366	0.938368	0.938201	0.938468	0.936966	0.942207	0.939269	0.942207	0.942207	0.940104	0.938201	0.938368	0.938201	0.938201	0.937634	0.936899	0.938368	0.9375	0.938568	0.939036	0.939403	0.941139	0.942207	0.94144	0.94144	0.939704	0.939704	0.9375	0.938835	0.937901
557	0.937366	0.938368	0.938201	0.938468	0.936966	0.942207	0.939269	0.942207	0.942207	0.940104	0.938201	0.938368	0.938201	0.938201	0.937634	0.936899	0.938368	0.9375	0.938568	0.939036	0.939403	0.941139	0.942207	0.94144	0.94144	0.939704	0.939704	0.9375	0.938835	0.937901
558	0.937366	0.938368	0.938201	0.938468	0.936966	0.942207	0.939269	0.942207	0.942207	0.940104	0.938201	0.938368	0.938201	0.938201	0.937634	0.936899	0.938368	0.9375	0.938568	0.939036	0.939403	0.941139	0.942207	0.94144	0.94144	0.939704	0.939704	0.9375	0.938835	0.937901
559	0.937366	0.938368	0.938201	0.938468	0.936966	0.942207	0.939269	0.942207	0.942207	0.940104	0.938201	0.938368	0.938201	0.938201	0.937634	0.936899	0.938368	0.9375	0.938568	0.939036	0.939403	0.941139	0.942207	0.94144	0.94144	0.939704	0.939704	0.9375	0.938835	0.937901
560	0.937366	0.938368	0.938201	0.938468	0.936966	0.942207	0.939269	0.942207	0.942207	0.940104	0.938201	0.938368	0.938201	0.938201	0.937634	0.936899	0.938368	0.9375	0.938568	0.939036	0.939403	0.941139	0.942207	0.94144	0.94144	0.939704	0.939704	0.9375	0.938835	0.937901
561	0.937366	0.938368	0.938201	0.938468	0.936966	0.942207	0.939269	0.942207	0.942207	0.940104	0.938201	0.938368	0.938201	0.938201	0.937634	0.936899	0.938368	0.9375	0.938568	0.939036	0.939403	0.941139	0.942207	0.94144	0.94144	0.939704	0.939704	0.937901	0.938835	0.937901
562	0.937366	0.938368	0.938201	0.938468	0.936966	0.942207	0.939269	0.942207	0.942207	0.940104	0.938201	0.938368	0.938201	0.938201	0.937634	0.936899	0.938368	0.9375	0.938568	0.939036	0.939403	0.941139	0.942207	0.94144	0.94144	0.939704	0.939704	0.937901	0.938835	0.937901
563	0.937366	0.938368	0.938201	0.938468	0.936966	0.942207	0.939269	0.942207	0.942207	0.940104	0.938201	0.938368	0.938201	0.938201	0.937634	0.936899	0.938368	0.9375	0.938568	0.939036	0.939403	0.941139	0.942207	0.94144	0.94144	0.939704	0.939704	0.937901	0.938835	0.937901
564	0.937366	0.938368	0.938201	0.938468	0.936966	0.942207	0.939269	0.942207	0.942207	0.940104	0.938201	0.938368	0.938201	0.938201	0.937634	0.936899	0.938368	0.9375	0.938568	0.939036	0.939403	0.941139	0.942207	0.94144	0.94144	0.939704	0.939704	0.937901	0.938835	0.937901
565	0.937366	0.938368	0.938201	0.938468	0.936966	0.942207	0.939269	0.942207	0.942207	0.940104	0.938201	0.938368	0.938201	0.938201	0.937634	0.936899	0.938368	0.9375	0.938568	0.939036	0.939403	0.941139	0.942207	0.94144	0.94144	0.939704	0.939704	0.937901	0.938835	0.937901
566	0.937366	0.938368	0.938201	0.938468	0.936966	0.942207	0.939269	0.942207	0.942207	0.940104	0.938201	0.938368	0.938201	0.938201	0.937634	0.936899	0.938368	0.9375	0.938568	0.939036	0.939403	0.941139	0.942207	0.94144	0.94144	0.939704	0.939704	0.937901	0.938835	0.937901
567	0.937366	0.938368	0.938201	0.938468	0.936966	0.942207	0.939269	0.942207	0.942207	0.940104	0.938201	0.938368	0.938201	0.938201	0.937634	0.936899	0.938368	0.9375	0.938568	0.939036	0.939403	0.941139	0.942207	0.94144	0.94144	0.939704	0.939704	0.937901	0.938835	0.937901
568	0.937366	0.938368	0.938201	0.938468	0.936966	0.942207	0.939269	0.942207	0.942207	0.940104	0.938201	0.938368	0.938201	0.938201	0.937634	0.936899	0.938368	0.9375	0.938568	0.939036	0.939403	0.941139	0.942207	0.94144	0.94144	0.939704	0.939704	0.937901	0.938835	0.937901
569	0.937366	0.938368	0.938201	0.938468	0.936966	0.942207	0.939269	0.942207	0.942207	0.940104	0.938201	0.938368	0.938201	0.938201	0.937634	0.936899	0.938368	0.9375	0.938568	0.939036	0.939403	0.941139	0.942207	0.94144	0.94144	0.939704	0.939704	0.937901	0.938835	0.937901
570	0.937366	0.938368	0.938201	0.938468	0.936966	0.942207	0.939269	0.942207	0.942207	0.940104	0.938201	0.938368	0.938201	0.938201	0.937634	0.936899	0.938368	0.9375	0.938568	0.939036	0.939403	0.941139	0.942207	0.94144	0.94144	0.939704	0.939704	0.937901	0.938835	0.937901
571	0.937366	0.938368	0.938201	0.938468	0.936966	0.942207	0.939269	0.942207	0.942207	0.940104	0.938201	0.938368	0.938201	0.938201	0.937634	0.936899	0.938368	0.9375	0.938568	0.939036	0.939403	0.941139	0.942207	0.94144	0.94144	0.939704	0.939704	0.937901	0.938835	0.937901
572	0.937366	0.938368	0.938201	0.938468	0.936966	0.942207	0.939269	0.942207	0.942207	0.940104	0.938201	0.938368	0.938201	0.938201	0.937634	0.936899	0.938368	0.9375	0.938568	0.939036	0.939403	0.941139	0.942207	0.94144	0.94144	0.939704	0.939704	0.937901	0.938835	0.937901
573	0.937366	0.938368	0.938201	0.938468	0.936966	0.942207	0.939269	0.942207	0.942207	0.940104	0.938201	0.938368	0.938201	0.938201	0.937634	0.936899	0.938368	0.9375	0.938568	0.939036	0.939403	0.941139	0.942207	0.94144	0.94144	0.939704	0.939704	0.937901	0.939403	0.937901
574	0.937366	0.938368	0.938201	0.938468	0.936966	0.942207	0.939269	0.942207	0.942207	0.940104	0.938201	0.938368	0.938201	0.938201	0.937634	0.936899	0.938368	0.9375	0.938568	0.939036	0.939403	0.941139	0.942207	0.94144	0.94144	0.939704	0.939704	0.937901	0.939403	0.937901
575	0.937366	0.938368	0.938201	0.938468	0.936966	0.942207	0.939269	0.942207	0.942207	0.940104	0.938201	0.938368	0.938201	0.938201	0.937634	0.936899	0.938368	0.9375	0.938568	0.939036	0.939403	0.941139	0.942207	0.94144	0.94144	0.939704	0.939704	0.937901	0.939403	0.937901
576	0.937366	0.938368	0.938201	0.938468	0.936966	0.942207	0.939269	0.942207	0.942207	0.940104	0.938201	0.938368	0.938201	0.938201	0.937634	0.936899	0.938368	0.9375	0.938568	0.939036	0.939403	0.941139	0.942207	0.94144	0.94144	0.939704	0.939704	0.937901	0.939403	0.937901
577	0.937366	0.938368	0.938201	0.938468	0.936966	0.942207	0.939269	0.942207	0.942207	0.940104	0.938201	0.938368	0.938201	0.938201	0.937634	0.936899	0.938368	0.9375	0.938568	0.939036	0.939403	0.941139	0.942207	0.94144	0.94144	0.939704	0.939704	0.937901	0.939403	0.937901
578	0.937366	0.938368	0.938201	0.938468	0.936966	0.942207	0.939269	0.942207	0.942207	0.940104	0.938201	0.938368	0.938201	0.938201	0.937634	0.936899	0.938368	0.9375	0.938568	0.939036	0.939403	0.941139	0.942207	0.94144	0.94144	0.939704	0.939704	0.937901	0.939403	0.937901
579	0.937366	0.938368	0.938201	0.938468	0.936966	0.942207	0.939269	0.942207	0.942207	0.940104	0.938201	0.938368	0.938201	0.938201	0.937634	0.936899	0.938368	0.9375	0.938568	0.939036	0.939403	0.941139	0.942207	0.94144	0.94144	0.939704	0.939704	0.937901	0.939403	0.937901
580	0.937366	0.938368	0.938201	0.938468	0.936966	0.942207	0.939269	0.942207	0.942207	0.940104	0.938201	0.938368	0.938201	0.938201	0.937634	0.936899	0.938368	0.9375	0.938568	0.939036	0.939403	0.941139	0.942207	0.94144	0.94144	0.939704	0.939704	0.937901	0.939403	0.937901
581	0.937366	0.938368	0.938201	0.938468	0.936966	0.942207	0.939269	0.942207	0.942207	0.940104	0.938201	0.938368	0.938201	0.938201	0.937634	0.936899	0.938368	0.9375	0.938568	0.939036	0.939403	0.941139	0.942207	0.94144	0.94144	0.939704	0.939704	0.937901	0.939403	0.937901
582	0.937366	0.938368	0.938201	0.938468	0.936966	0.942207	0.939269	0.942207	0.942207	0.940104	0.938201	0.938368	0.938201	0.938201	0.937634	0.936899	0.938368	0.9375	0.938568	0.939036	0.939403	0.941139	0.942207	0.94144	0.94144	0.939704	0.939704	0.937901	0.939403	0.937901
583	0.937366	0.938368	0.938201	0.938468	0.936966	0.942207	0.939269	0.942207	0.942207	0.940104	0.938201	0.938368	0.938201	0.938201	0.937634	0.936899	0.938368	0.9375	0.938568	0.939036	0.939537	0.941139	0.942207	0.94144	0.94144	0.939704	0.939704	0.937901	0.939403	0.937901
584	0.937366	0.938368	0.938201	0.938468	0.936966	0.942207	0.939269	0.942207	0.942207	0.940104	0.938201	0.938368	0.938201	0.938201	0.937634	0.936899	0.938368	0.9375	0.938568	0.939036	0.939537	0.941139	0.942207	0.94144	0.94144	0.939704	0.939704	0.937901	0.939403	0.937901
585	0.937366	0.938368	0.938201	0.938468	0.936966	0.942207	0.939269	0.942207	0.942207	0.940104	0.938201	0.938368	0.938201	0.938201	0.937634	0.936899	0.938368	0.9375	0.938568	0.939036	0.939537	0.941139	0.942207	0.94144	0.94144	0.939704	0.939704	0.937901	0.939403	0.937901
586	0.937366	0.938368	0.938201	0.938468	0.936966	0.942207	0.939269	0.942207	0.942207	0.940104	0.938201	0.938368	0.938201	0.938201	0.937634	0.936899	0.938368	0.9375	0.938568	0.939036	0.939537	0.941139	0.942207	0.94144	0.94144	0.939704	0.939704	0.937901	0.939403	0.937901
587	0.937366	0.938368	0.938201	0.938468	0.936966	0.942207	0.939269	0.942207	0.942207	0.940104	0.938201	0.938368	0.938201	0.938201	0.937634	0.936899	0.938368	0.9375	0.938568	0.939036	0.939537	0.941139	0.942207	0.94144	0.94144	0.939704	0.939704	0.937901	0.939403	0.937901
588	0.937366	0.938368	0.938201	0.938468	0.936966	0.942207	0.939269	0.942207	0.942207	0.940104	0.938201	0.938368	0.938201	0.938201	0.937634	0.936899	0.938368	0.9375	0.938568	0.939036	0.939537	0.941139	0.942207	0.94144	0.94144	0.939704	0.939704	0.937901	0.939403	0.937901
589	0.937366	0.938368	0.938201	0.938468	0.936966	0.942207	0.939269	0.942207	0.942207	0.940104	0.938201	0.938368	0.938201	0.938201	0.937634	0.936899	0.938368	0.9375	0.938568	0.939036	0.939537	0.941139	0.942207	0.94144	0.94144	0.939704	0.939704	0.937901	0.939403	0.937901
590	0.937366	0.938368	0.938201	0.938468	0.936966	0.942207	0.939269	0.942207	0.942207	0.940104	0.938201	0.938368	0.938201	0.938201	0.937634	0.936899	0.938368	0.9375	0.938568	0.939036	0.939537	0.941139	0.942207	0.94144	0.94144	0.939704	0.939704	0.937901	0.939403	0.937901
591	0.937366	0.938368	0.938201	0.938468	0.936966	0.942207	0.939269	0.942207	0.942207	0.940104	0.938201	0.938368	0.938201	0.938201	0.937634	0.936899	0.938368	0.9375	0.938568	0.939036	0.939537	0.941139	0.942207	0.94144	0.94144	0.939704	0.939704	0.937901	0.939403	0.937901
592	0.937366	0.938368	0.938201	0.938468	0.936966	0.942207	0.939269	0.942207	0.942207	0.940104	0.938201	0.938368	0.938201	0.938201	0.937634	0.936899	0.938368	0.9375	0.938568	0.939036	0.939537	0.941139	0.942207	0.94144	0.94144	0.939704	0.939704	0.937901	0.939403	0.937901
593	0.937366	0.938368	0.938201	0.938468	0.936966	0.942207	0.939269	0.942207	0.942207	0.940104	0.938201	0.938368	0.938201	0.938201	0.937634	0.936899	0.938368	0.9375	0.938568	0.939036	0.939537	0.941139	0.942207	0.94144	0.94144	0.939704	0.939704	0.937901	0.939403	0.937901
594	0.937366	0.938368	0.938201	0.938468	0.936966	0.942207	0.939269	0.942207	0.942207	0.940104	0.938201	0.938368	0.938201	0.938201	0.937634	0.936899	0.938368	0.9375	0.938568	0.939036	0.939537	0.941139	0.942207	0.94144	0.94144	0.939704	0.939704	0.937901	0.939403	0.937901
595	0.937366	0.938368	0.938201	0.938468	0.936966	0.942207	0.939269	0.942207	0.942207	0.940104	0.938201	0.938368	0.938201	0.938201	0.937634	0.936899	0.938368	0.9375	0.938568	0.939036	0.939537	0.941139	0.942207	0.94144	0.94144	0.939704	0.939704	0.937901	0.939403	0.937901
596	0.937366	0.938368	0.938201	0.938468	0.936966	0.942207	0.939269	0.942207	0.942207	0.940104	0.938201	0.938368	0.938201	0.938201	0.937634	0.936899	0.938368	0.9375	0.938568	0.939036	0.939537	0.941139	0.942207	0.94144	0.94144	0.939704	0.939704	0.937901	0.939403	0.937901
597	0.937366	0.938368	0.938201	0.938468	0.936966	0.942207	0.939269	0.942207	0.942207	0.940104	0.938201	0.938368	0.938201	0.938201	0.937634	0.936899	0.938368	0.9375	0.938568	0.939036	0.939537	0.941139	0.942207	0.94144	0.94144	0.939704	0.939704	0.937901	0.939403	0.937901
598	0.937366	0.938368	0.938201	0.938468	0.936966	0.942207	0.939269	0.942207	0.942207	0.940104	0.938201	0.938368	0.938201	0.938201	0.937634	0.936899	0.938368	0.9375	0.938568	0.939036	0.939537	0.941139	0.942207	0.94144	0.94144	0.939704	0.939704	0.937901	0.939403	0.937901
599	0.937366	0.938368	0.938201	0.938468	0.936966	0.942207	0.939269	0.942207	0.942207	0.940104	0.938201	0.938368	0.938201	0.938201	0.937634	0.936899	0.938368	0.9375	0.938568	0.939036	0.939537	0.941139	0.942207	0.94144	0.94144	0.939704	0.939704	0.937901	0.939403	0.937901
600	0.937366	0.938368	0.938201	0.938468	0.936966	0.942207	0.939269	0.942207	0.942207	0.940104	0.938201	0.938368	0.938201	0.938201	0.937634	0.936899	0.938368	0.9375	0.938568	0.939036	0.939537	0.941139	0.942207	0.94144	0.94144	0.939704	0.939704	0.937901	0.939403	0.937901
601	0.937366	0.938368	0.938201	0.938468	0.936966	0.942207	0.939269	0.942207	0.942207	0.940104	0.938201	0.938368	0.938201	0.938201	0.937634	0.936899	0.938368	0.9375	0.938568	0.939036	0.939537	0.941139	0.942207	0.94144	0.94144	0.939704	0.939704	0.937901	0.939403	0.937901
602	0.937366	0.938368	0.938201	0.938468	0.936966	0.942207	0.939269	0.942207	0.942207	0.940104	0.938201	0.938368	0.938201	0.938201	0.937634	0.936899	0.938368	0.9375	0.938568	0.939036	0.939537	0.941139	0.942207	0.94144	0.94144	0.939704	0.939704	0.937901	0.939403	0.937901
603	0.937366	0.938368	0.938201	0.938468	0.936966	0.942207	0.939269	0.942207	0.942207	0.940104	0.938201	0.938368	0.938201	0.938201	0.937634	0.936899	0.938368	0.9375	0.938568	0.939036	0.939537	0.941139	0.942207	0.94144	0.94144	0.939704	0.939704	0.937901	0.939403	0.937901
604	0.937366	0.938368	0.938201	0.938468	0.936966	0.942207	0.939269	0.942207	0.942207	0.940104	0.938201	0.938368	0.938201	0.938201	0.937634	0.936899	0.938368	0.9375	0.938568	0.939036	0.939537	0.941139	0.942207	0.94144	0.94144	0.939704	0.939704	0.937901	0.939403	0.937901
605	0.937366	0.938368	0.938201	0.938468	0.936966	0.942207	0.939269	0.942207	0.942207	0.940104	0.938201	0.938368	0.938201	0.938201	0.937634	0.936899	0.938368	0.9375	0.938568	0.939036	0.939537	0.941139	0.942207	0.94144	0.94144	0.939704	0.939704	0.937901	0.939403	0.937901
606	0.937366	0.938368	0.938201	0.938468	0.936966	0.942207	0.939269	0.942207	0.942207	0.940104	0.938201	0.938368	0.938201	0.938201	0.937634	0.936899	0.938368	0.9375	0.938568	0.939036	0.939537	0.941139	0.942207	0.94144	0.94144	0.939704	0.939704	0.937901	0.939403	0.937901
607	0.937366	0.938368	0.938201	0.938468	0.936966	0.942207	0.939269	0.942207	0.942207	0.940104	0.938201	0.938368	0.938201	0.938201	0.937634	0.936899	0.938368	0.9375	0.938568	0.939036	0.939537	0.941139	0.942207	0.94144	0.94144	0.939704	0.939704	0.937901	0.939403	0.937901
608	0.937366	0.938368	0.938201	0.938468	0.936966	0.942207	0.939269	0.942207	0.942207	0.940104	0.938201	0.938368	0.938201	0.938201	0.937634	0.936899	0.938368	0.9375	0.938568	0.939036	0.939537	0.941139	0.942207	0.94144	0.94144	0.939704	0.939704	0.937901	0.939403	0.937901
609	0.937366	0.938368	0.938201	0.938468	0.936966	0.942207	0.939269	0.942207	0.942207	0.940104	0.938201	0.938368	0.938201	0.938201	0.937634	0.936899	0.938368	0.9375	0.938568	0.939036	0.939537	0.941139	0.942207	0.94144	0.94144	0.939704	0.939704	0.937901	0.939403	0.937901
610	0.937366	0.938368	0.938201	0.938468	0.936966	0.942207	0.939937	0.942207	0.942207	0.940104	0.938201	0.938368	0.938201	0.938201	0.937634	0.936899	0.938368	0.9375	0.938568	0.939036	0.939537	0.941139	0.942207	0.94144	0.94144	0.939704	0.939704	0.937901	0.939403	0.937901
611	0.937366	0.938368	0.938201	0.938468	0.936966	0.942207	0.939937	0.942207	0.942207	0.940104	0.938201	0.938368	0.938201	0.938201	0.937634	0.936899	0.938368	0.9375	0.938568	0.939036	0.939537	0.941139	0.942207	0.94144	0.94144	0.939704	0.939704	0.937901	0.939403	0.937901
612	0.937366	0.938368	0.938201	0.938468	0.936966	0.942207	0.939937	0.942207	0.942207	0.940104	0.938201	0.938368	0.938201	0.938201	0.937634	0.936899	0.938368	0.9375	0.938568	0.939036	0.939537	0.941139	0.942207	0.94144	0.94144	0.939704	0.939704	0.937901	0.939403	0.937901
613	0.937366	0.938368	0.938201	0.938468	0.936966	0.942207	0.939937	0.942207	0.942207	0.940104	0.938201	0.938368	0.938201	0.938201	0.937634	0.936899	0.938368	0.9375	0.938568	0.939036	0.939537	0.941139	0.942207	0.94144	0.94144	0.939704	0.939704	0.937901	0.939403	0.937901
614	0.937366	0.938368	0.938201	0.938468	0.936966	0.942207	0.939937	0.942207	0.942207	0.940104	0.938201	0.938368	0.938201	0.938201	0.937634	0.936899	0.938368	0.9375	0.938568	0.939036	0.939537	0.941139	0.942207	0.94144	0.94144	0.939704	0.939704	0.937901	0.939403	0.937901
615	0.937366	0.938368	0.938201	0.938468	0.936966	0.942207	0.939937	0.942207	0.942207	0.940104	0.938201	0.938368	0.938201	0.938201	0.937634	0.936899	0.938368	0.9375	0.938568	0.939036	0.939537	0.941139	0.942207	0.94144	0.94144	0.939704	0.939704	0.937901	0.939403	0.937901
616	0.937366	0.938368	0.938201	0.938468	0.936966	0.942207	0.939937	0.942207	0.942207	0.940104	0.938201	0.938368	0.938201	0.938201	0.937634	0.936899	0.938368	0.9375	0.938568	0.939036	0.939537	0.941139	0.942207	0.94144	0.94144	0.939704	0.939704	0.937901	0.939403	0.937901
617	0.937366	0.938368	0.938201	0.938468	0.936966	0.942207	0.939937	0.942207	0.942207	0.940104	0.938201	0.938368	0.938201	0.938201	0.937634	0.936899	0.938368	0.9375	0.938568	0.939036	0.939537	0.941139	0.942207	0.94144	0.94144	0.939704	0.939704	0.937901	0.939403	0.937901
618	0.937366	0.938368	0.938201	0.938468	0.936966	0.942207	0.939937	0.942207	0.942207	0.940104	0.938201	0.938368	0.938201	0.938201	0.937634	0.936899	0.938368	0.9375	0.938568	0.939036	0.939537	0.941139	0.942207	0.94144	0.94144	0.939704	0.939704	0.937901	0.939403	0.937901
619	0.937366	0.938368	0.938201	0.938468	0.936966	0.942207	0.939937	0.942207	0.942207	0.940104	0.938201	0.938368	0.938201	0.938201	0.937634	0.936899	0.938368	0.9375	0.938568	0.939036	0.939537	0.941139	0.942207	0.94144	0.94144	0.939704	0.939704	0.937901	0.939403	0.937901
620	0.937366	0.938368	0.938201	0.938468	0.936966	0.942207	0.939937	0.942207	0.942207	0.940104	0.938201	0.938368	0.938201	0.938201	0.937634	0.936899	0.938368	0.9375	0.938568	0.939036	0.939537	0.941139	0.942207	0.94144	0.94144	0.939704	0.939704	0.937901	0.939403	0.937901
621	0.937366	0.938368	0.938201	0.938468	0.936966	0.942207	0.939937	0.942207	0.942207	0.940104	0.938201	0.938368	0.938201	0.938201	0.937634	0.936899	0.938368	0.9375	0.938568	0.939036	0.939537	0.941139	0.942207	0.94144	0.94144	0.939704	0.939704	0.937901	0.939403	0.937901
622	0.937366	0.938368	0.938201	0.938468	0.936966	0.942207	0.939937	0.942207	0.942207	0.940104	0.938201	0.938368	0.938201	0.938201	0.937634	0.936899	0.938368	0.9375	0.938568	0.939036	0.939537	0.941139	0.942207	0.94144	0.94144	0.939704	0.939704	0.937901	0.939403	0.937901
623	0.937366	0.938368	0.938201	0.938468	0.936966	0.942207	0.939937	0.942207	0.942207	0.940104	0.938201	0.938368	0.938201	0.938201	0.937634	0.936899	0.938368	0.9375	0.938568	0.939036	0.939537	0.941139	0.942207	0.94144	0.94144	0.939704	0.939704	0.937901	0.939403	0.937901
624	0.937366	0.938368	0.938201	0.938468	0.936966	0.942207	0.939937	0.942207	0.942207	0.940104	0.938201	0.938368	0.938201	0.938201	0.937634	0.936899	0.938368	0.9375	0.938568	0.939036	0.939537	0.941139	0.942207	0.94144	0.94144	0.939704	0.939704	0.937901	0.939403	0.937901
625	0.937366	0.938368	0.938201	0.938468	0.936966	0.942207	0.939937	0.942207	0.942207	0.940104	0.938201	0.938368	0.938201	0.938201	0.937634	0.936899	0.938368	0.9375	0.938568	0.939036	0.939537	0.941139	0.942207	0.94144	0.94144	0.939704	0.939704	0.937901	0.939403	0.937901
626	0.937366	0.938368	0.938201	0.938468	0.936966	0.942207	0.939937	0.942207	0.942207	0.940104	0.938201	0.938368	0.938201	0.938201	0.937634	0.936899	0.938368	0.9375	0.938568	0.939036	0.939537	0.941139	0.942207	0.94144	0.94144	0.939704	0.939704	0.937901	0.939403	0.937901
627	0.937366	0.938368	0.938201	0.938468	0.936966	0.942207	0.939937	0.942207	0.942207	0.940104	0.938201	0.938368	0.938201	0.938201	0.937634	0.936899	0.938368	0.9375	0.938568	0.939036	0.939537	0.941139	0.942207	0.94144	0.94144	0.939704	0.939704	0.937901	0.939403	0.937901
628	0.937366	0.938368	0.938201	0.938468	0.936966	0.942207	0.939937	0.942207	0.942207	0.940104	0.938201	0.938368	0.938201	0.938201	0.937634	0.936899	0.938368	0.9375	0.938568	0.939036	0.939537	0.941139	0.942207	0.94144	0.94144	0.939704	0.939704	0.937901	0.939403	0.937901
629	0.937366	0.938368	0.938201	0.938468	0.936966	0.942207	0.939937	0.942207	0.942207	0.940104	0.938201	0.938368	0.938201	0.938201	0.937634	0.936899	0.938368	0.9375	0.938568	0.939036	0.939537	0.941139	0.942207	0.94144	0.94144	0.939704	0.939704	0.937901	0.939403	0.937901
630	0.937366	0.938368	0.938201	0.938468	0.936966	0.942207	0.939937	0.942207	0.942207	0.940104	0.938201	0.938368	0.938201	0.938201	0.937634	0.936899	0.938368	0.9375	0.938568	0.939036	0.939537	0.941139	0.942207	0.94144	0.94144	0.939704	0.939704	0.937901	0.939403	0.937901
631	0.937366	0.938368	0.938201	0.938468	0.936966	0.942207	0.939937	0.942207	0.942207	0.940104	0.938201	0.938368	0.938201	0.938201	0.937634	0.936899	0.938368	0.9375	0.938568	0.939036	0.939537	0.941139	0.942207	0.94144	0.94144	0.939704	0.939704	0.937901	0.939403	0.937901
632	0.937366	0.938368	0.938201	0.938468	0.936966	0.942207	0.939937	0.942207	0.942207	0.940104	0.938201	0.938368	0.938201	0.938201	0.937634	0.936899	0.938368	0.9375	0.938568	0.939036	0.939537	0.941139	0.942207	0.94144	0.94144	0.939704	0.939704	0.937901	0.939403	0.937901
633	0.937366	0.938368	0.938201	0.938468	0.936966	0.942207	0.939937	0.942207	0.942207	0.940104	0.938201	0.938368	0.938201	0.938201	0.937634	0.936899	0.938368	0.9375	0.938568	0.939036	0.939537	0.941139	0.942207	0.94144	0.94144	0.939704	0.939704	0.937901	0.939403	0.937901
634	0.937366	0.938368	0.938201	0.938468	0.936966	0.942207	0.939937	0.942207	0.942207	0.940104	0.938201	0.938368	0.938201	0.938201	0.937634	0.936899	0.938368	0.9375	0.938568	0.939036	0.939537	0.941139	0.942207	0.94144	0.94144	0.939704	0.939704	0.937901	0.939403	0.937901
635	0.937366	0.938368	0.938201	0.938468	0.936966	0.942207	0.939937	0.942207	0.942207	0.940104	0.938201	0.938368	0.938201	0.938201	0.937634	0.936899	0.938368	0.9375	0.938568	0.939036	0.939537	0.941139	0.942207	0.94144	0.94144	0.939704	0.939704	0.937901	0.939403	0.937901
636	0.937366	0.938368	0.938201	0.938468	0.936966	0.942207	0.939937	0.942207	0.942207	0.940104	0.938201	0.938368	0.938201	0.938201	0.937634	0.936899	0.938368	0.9375	0.938568	0.939036	0.939537	0.941139	0.942207	0.94144	0.94144	0.939704	0.939704	0.937901	0.939403	0.937901
637	0.937366	0.938368	0.938201	0.938468	0.936966	0.942207	0.939937	0.942207	0.942207	0.940104	0.938201	0.938368	0.938201	0.938201	0.937634	0.936899	0.938368	0.9375	0.938568	0.939036	0.939537	0.941139	0.942207	0.94144	0.94144	0.939704	0.939704	0.937901	0.939403	0.937901
638	0.937366	0.938368	0.938201	0.938468	0.936966	0.942207	0.939937	0.942207	0.942207	0.940104	0.938201	0.938368	0.938201	0.938201	0.937634	0.936899	0.938368	0.9375	0.938568	0.939036	0.939537	0.941139	0.942207	0.94144	0.94144	0.939704	0.939704	0.937901	0.939403	0.937901
639	0.937366	0.938368	0.938201	0.938468	0.936966	0.942207	0.939937	0.942207	0.942207	0.940104	0.938201	0.938368	0.938201	0.938201	0.937634	0.936899	0.938368	0.9375	0.938568	0.939036	0.939537	0.941139	0.942207	0.94144	0.94144	0.939704	0.939704	0.937901	0.939403	0.937901
640	0.937366	0.938368	0.938201	0.938468	0.936966	0.942207	0.939937	0.942207	0.942207	0.940104	0.938201	0.938368	0.938201	0.938201	0.937634	0.936899	0.938368	0.9375	0.938568	0.939036	0.939537	0.941139	0.942207	0.94144	0.94144	0.939704	0.939704	0.937901	0.939403	0.937901
641	0.937366	0.938368	0.938201	0.938468	0.936966	0.942207	0.939937	0.942207	0.942207	0.940104	0.938201	0.938368	0.938201	0.938201	0.937634	0.936899	0.938368	0.9375	0.938568	0.939036	0.939537	0.941139	0.942207	0.94144	0.94144	0.939704	0.939704	0.937901	0.939403	0.937901
642	0.937366	0.938368	0.938201	0.938468	0.936966	0.942207	0.939937	0.942207	0.942207	0.940104	0.938201	0.938368	0.938201	0.938201	0.937634	0.936899	0.938368	0.9375	0.938568	0.939036	0.939537	0.941139	0.942207	0.94144	0.94144	0.939704	0.939704	0.937901	0.939403	0.937901
643	0.937366	0.938368	0.938201	0.938468	0.936966	0.942207	0.939937	0.942207	0.942207	0.940104	0.938201	0.938368	0.938201	0.938201	0.937634	0.936899	0.938368	0.9375	0.938568	0.939036	0.939537	0.941139	0.942207	0.94144	0.94144	0.939704	0.939704	0.937901	0.939403	0.937901
644	0.937366	0.938368	0.938201	0.938468	0.936966	0.942207	0.939937	0.942207	0.942207	0.940104	0.938201	0.938368	0.938201	0.938201	0.937634	0.936899	0.938368	0.9375	0.938568	0.939036	0.939537	0.941139	0.942207	0.94144	0.94144	0.939704	0.939704	0.937901	0.939403	0.937901
645	0.937366	0.938368	0.938201	0.938468	0.936966	0.942207	0.939937	0.942207	0.942207	0.940104	0.938201	0.938368	0.938201	0.938201	0.937634	0.936899	0.938368	0.9375	0.938568	0.939036	0.939537	0.941139	0.942207	0.94144	0.94144	0.939704	0.939704	0.937901	0.939403	0.937901
646	0.937366	0.938368	0.938201	0.938468	0.936966	0.942207	0.939937	0.942207	0.942207	0.940104	0.938201	0.938368	0.938201	0.938201	0.937634	0.936899	0.938368	0.9375	0.938568	0.939036	0.939537	0.941139	0.942207	0.94144	0.94144	0.939704	0.939704	0.937901	0.939403	0.937901
647	0.937366	0.938368	0.938201	0.938468	0.936966	0.942207	0.939937	0.942207	0.942207	0.940104	0.938201	0.938368	0.938201	0.938201	0.937634	0.936899	0.938368	0.9375	0.938568	0.939036	0.939537	0.941139	0.942207	0.94144	0.94144	0.939704	0.939704	0.937901	0.939403	0.937901
648	0.937366	0.938368	0.938201	0.938468	0.936966	0.942207	0.939937	0.942207	0.942207	0.940104	0.938201	0.938368	0.938201	0.938201	0.937634	0.936899	0.938368	0.9375	0.938568	0.939036	0.939537	0.941139	0.942207	0.94144	0.94144	0.939704	0.939704	0.937901	0.939403	0.937901
649	0.937366	0.938368	0.938201	0.938468	0.936966	0.942207	0.939937	0.942207	0.942207	0.940104	0.938201	0.938368	0.938201	0.938201	0.937634	0.936899	0.938368	0.9375	0.938568	0.939036	0.939537	0.941139	0.942207	0.94144	0.94144	0.939704	0.939704	0.937901	0.939403	0.937901
650	0.937366	0.938368	0.938201	0.938468	0.936966	0.942207	0.939937	0.942207	0.942207	0.940104	0.938201	0.938368	0.938201	0.938201	0.937634	0.936899	0.938368	0.9375	0.938568	0.939036	0.939537	0.941139	0.942207	0.94144	0.94144	0.939704	0.939704	0.937901	0.939403	0.937901
651	0.937366	0.938368	0.938201	0.938468	0.936966	0.942207	0.939937	0.942207	0.942207	0.940104	0.938201	0.938368	0.938201	0.938201	0.937634	0.936899	0.938368	0.9375	0.938568	0.939036	0.939537	0.941139	0.942207	0.94144	0.94144	0.939704	0.939704	0.937901	0.939403	0.937901
652	0.937366	0.938368	0.938201	0.938468	0.936966	0.942207	0.939937	0.942207	0.942207	0.940104	0.938201	0.938368	0.938201	0.938201	0.937634	0.936899	0.938368	0.9375	0.938568	0.939036	0.939537	0.941139	0.942207	0.94144	0.94144	0.939704	0.939704	0.937901	0.939403	0.937901
653	0.937366	0.938368	0.938201	0.938468	0.936966	0.942207	0.939937	0.942207	0.942207	0.940104	0.938201	0.938368	0.938201	0.938201	0.937634	0.936899	0.938368	0.9375	0.938568	0.939036	0.939537	0.941139	0.942207	0.94144	0.94144	0.939704	0.939704	0.937901	0.939403	0.937901
654	0.937366	0.938368	0.938201	0.938468	0.936966	0.942207	0.939937	0.942207	0.942207	0.940104	0.938201	0.938368	0.938201	0.938201	0.937634	0.936899	0.938368	0.9375	0.938568	0.939036	0.939537	0.941139	0.942207	0.94144	0.94144	0.939704	0.939704	0.937901	0.939403	0.937901
655	0.937366	0.938368	0.938201	0.938468	0.936966	0.942207	0.939937	0.942207	0.942207	0.940104	0.938201	0.938368	0.938201	0.938201	0.937634	0.936899	0.938368	0.9375	0.938568	0.939036	0.939537	0.941139	0.942207	0.94144	0.94144	0.939704	0.939704	0.937901	0.939403	0.937901
656	0.937366	0.938368	0.938201	0.938468	0.936966	0.942207	0.939937	0.942207	0.942207	0.940104	0.938201	0.938368	0.938201	0.938201	0.937634	0.936899	0.938368	0.9375	0.938568	0.939036	0.939537	0.941139	0.942207	0.94144	0.94144	0.939704	0.939704	0.937901	0.939403	0.937901
657	0.937366	0.938368	0.938201	0.938468	0.936966	0.942207	0.939937	0.942207	0.942207	0.940104	0.938201	0.938368	0.938201	0.938201	0.937634	0.936899	0.938368	0.9375	0.938568	0.939036	0.939537	0.941139	0.942207	0.94144	0.94144	0.939704	0.939704	0.937901	0.939403	0.937901
658	0.937366	0.938368	0.938201	0.938468	0.936966	0.942207	0.939937	0.942207	0.942207	0.940104	0.938201	0.938368	0.938201	0.938201	0.937634	0.936899	0.938368	0.9375	0.938568	0.939036	0.939537	0.941139	0.942207	0.94144	0.94144	0.939704	0.939704	0.937901	0.939403	0.937901
659	0.937366	0.938368	0.938201	0.938468	0.936966	0.942207	0.939937	0.942207	0.942207	0.940104	0.938201	0.938368	0.938201	0.938201	0.937634	0.936899	0.938368	0.9375	0.938568	0.939036	0.939537	0.941139	0.942207	0.94144	0.94144	0.939704	0.939704	0.937901	0.939403	0.937901
660	0.937366	0.938368	0.938201	0.938468	0.936966	0.942207	0.939937	0.942207	0.942207	0.940104	0.938201	0.938368	0.938201	0.938201	0.937634	0.936899	0.938368	0.9375	0.938568	0.939036	0.939537	0.941139	0.942207	0.94144	0.94144	0.939704	0.939704	0.937901	0.939403	0.937901
661	0.937366	0.938368	0.938201	0.938468	0.936966	0.942207	0.939937	0.942207	0.942207	0.940104	0.938201	0.938368	0.938201	0.938201	0.937634	0.936899	0.938368	0.9375	0.938568	0.939036	0.939537	0.941139	0.942207	0.94144	0.94144	0.939704	0.939704	0.937901	0.939403	0.937901
662	0.937366	0.938368	0.938201	0.938468	0.936966	0.942207	0.939937	0.942207	0.942207	0.940104	0.938201	0.938368	0.938201	0.938201	0.937634	0.936899	0.938368	0.9375	0.938568	0.939036	0.939537	0.941139	0.942207	0.94144	0.94144	0.939704	0.939704	0.937901	0.939403	0.937901
663	0.937366	0.938368	0.938201	0.938468	0.936966	0.942207	0.939937	0.942207	0.942207	0.940104	0.938201	0.938368	0.938201	0.938201	0.937634	0.936899	0.938368	0.9375	0.938568	0.939036	0.939537	0.941139	0.942207	0.94144	0.94144	0.939704	0.939704	0.937901	0.939403	0.937901
664	0.937366	0.938368	0.938201	0.938468	0.936966	0.942207	0.939937	0.942207	0.942207	0.940104	0.938201	0.938368	0.938201	0.938201	0.937634	0.936899	0.938368	0.9375	0.938568	0.939036	0.939537	0.941139	0.942207	0.94144	0.94144	0.939704	0.939704	0.937901	0.939403	0.937901
665	0.937366	0.938368	0.938201	0.938468	0.936966	0.942207	0.939937	0.942207	0.942207	0.940104	0.938201	0.938368	0.938201	0.938201	0.937634	0.936899	0.938368	0.9375	0.938568	0.939036	0.939537	0.941139	0.942207	0.94144	0.94144	0.939704	0.939704	0.937901	0.939403	0.937901
666	0.937366	0.938368	0.938201	0.938468	0.936966	0.942207	0.939937	0.942207	0.942207	0.940104	0.938201	0.938368	0.938201	0.938201	0.937634	0.936899	0.938368	0.9375	0.938568	0.939036	0.939537	0.941139	0.942207	0.94144	0.94144	0.939704	0.939704	0.937901	0.939403	0.937901
667	0.937366	0.938368	0.938201	0.938468	0.936966	0.942207	0.939937	0.942207	0.942207	0.940104	0.938201	0.938368	0.938201	0.938201	0.937634	0.936899	0.938368	0.9375	0.938568	0.939036	0.939537	0.941139	0.942207	0.94144	0.94144	0.939704	0.939704	0.937901	0.939403	0.937901
668	0.937366	0.938368	0.938201	0.938468	0.936966	0.942207	0.939937	0.942207	0.942207	0.940104	0.938201	0.938368	0.938201	0.938201	0.937634	0.936899	0.938368	0.9375	0.938568	0.939036	0.939537	0.941139	0.942207	0.94144	0.94144	0.939704	0.939704	0.937901	0.939403	0.937901
669	0.937366	0.938368	0.938201	0.938468	0.936966	0.942207	0.939937	0.942207	0.942207	0.940104	0.938201	0.938368	0.938201	0.938201	0.937634	0.936899	0.938368	0.9375	0.938568	0.939036	0.939537	0.941139	0.942207	0.94144	0.94144	0.939704	0.939704	0.937901	0.939403	0.937901
670	0.937366	0.938368	0.938201	0.938468	0.936966	0.942207	0.939937	0.942207	0.942207	0.940104	0.938201	0.938368	0.938201	0.938201	0.937634	0.936899	0.938368	0.9375	0.938568	0.939036	0.939537	0.941139	0.942207	0.94144	0.94144	0.939704	0.939704	0.937901	0.939403	0.937901
671	0.937366	0.938368	0.938201	0.938468	0.936966	0.942207	0.939937	0.942207	0.942207	0.940104	0.938201	0.938368	0.938201	0.938201	0.937634	0.936899	0.938368	0.9375	0.938568	0.939036	0.939537	0.941139	0.942207	0.94144	0.94144	0.939704	0.939704	0.937901	0.939403	0.937901
672	0.937366	0.938368	0.938201	0.938468	0.936966	0.942207	0.939937	0.942207	0.942207	0.940104	0.938201	0.938368	0.938201	0.938201	0.937634	0.936899	0.938368	0.9375	0.938568	0.939036	0.939537	0.941139	0.942207	0.94144	0.94144	0.939704	0.939704	0.937901	0.939403	0.937901
673	0.937366	0.938368	0.938201	0.938468	0.936966	0.942207	0.939937	0.942207	0.942207	0.940104	0.938201	0.938368	0.938201	0.938201	0.937634	0.936899	0.938368	0.9375	0.938568	0.939036	0.939537	0.941139	0.942207	0.94144	0.94144	0.939704	0.939704	0.937901	0.939403	0.937901
674	0.937366	0.938368	0.938201	0.938468	0.936966	0.942207	0.939937	0.942207	0.942207	0.940104	0.938201	0.938368	0.938201	0.938201	0.937634	0.936899	0.938368	0.9375	0.938568	0.939036	0.939537	0.941139	0.942207	0.94144	0.94144	0.939704	0.939704	0.937901	0.939403	0.937901
675	0.937366	0.938368	0.938201	0.938468	0.936966	0.942207	0.939937	0.942207	0.942207	0.940104	0.938201	0.938368	0.938201	0.938201	0.937634	0.936899	0.938368	0.9375	0.938568	0.939036	0.939537	0.941139	0.942207	0.94144	0.94144	0.939704	0.939704	0.937901	0.939403	0.937901
676	0.937366	0.938368	0.938201	0.938468	0.936966	0.942207	0.939937	0.942207	0.942207	0.940104	0.938201	0.938368	0.938201	0.938201	0.937634	0.936899	0.938368	0.9375	0.938568	0.939036	0.939537	0.941139	0.942207	0.94144	0.94144	0.939704	0.939704	0.937901	0.939403	0.937901
677	0.937366	0.938368	0.938201	0.938468	0.936966	0.942207	0.939937	0.942207	0.942207	0.940104	0.938201	0.938368	0.938201	0.938201	0.937634	0.936899	0.938368	0.9375	0.938568	0.939036	0.939537	0.941139	0.942207	0.94144	0.94144	0.939704	0.939704	0.937901	0.939403	0.937901
678	0.937366	0.938368	0.938201	0.938468	0.936966	0.942207	0.939937	0.942207	0.942207	0.940104	0.938201	0.938368	0.938201	0.938201	0.937634	0.936899	0.938368	0.9375	0.938568	0.939036	0.939537	0.941139	0.942207	0.94144	0.94144	0.939704	0.939704	0.937901	0.939403	0.937901
679	0.937366	0.938368	0.938201	0.938468	0.936966	0.942207	0.939937	0.942207	0.942207	0.940104	0.938201	0.938368	0.938201	0.938201	0.937634	0.936899	0.938368	0.9375	0.938568	0.939036	0.939537	0.941139	0.942207	0.94144	0.94144	0.939704	0.939704	0.937901	0.939403	0.937901
680	0.937366	0.938368	0.938201	0.938468	0.936966	0.942207	0.939937	0.942207	0.942207	0.940104	0.938201	0.938368	0.938201	0.938201	0.937634	0.936899	0.938368	0.9375	0.938568	0.939036	0.939537	0.941139	0.942207	0.94144	0.94144	0.939704	0.939704	0.937901	0.939403	0.937901
681	0.937366	0.938368	0.938201	0.938468	0.936966	0.942207	0.939937	0.942207	0.942207	0.940104	0.938201	0.938368	0.938201	0.938201	0.937634	0.936899	0.938368	0.9375	0.938568	0.939036	0.939537	0.941139	0.942207	0.94144	0.94144	0.939704	0.939704	0.937901	0.939403	0.937901
682	0.937366	0.938368	0.938201	0.938468	0.936966	0.942207	0.939937	0.942207	0.942207	0.940104	0.938201	0.938368	0.938201	0.938201	0.937634	0.936899	0.938368	0.9375	0.938568	0.939036	0.939537	0.941139	0.942207	0.94144	0.94144	0.939704	0.939704	0.937901	0.939403	0.937901
683	0.937366	0.938368	0.938201	0.938468	0.936966	0.942207	0.939937	0.942207	0.942207	0.940104	0.938201	0.938368	0.938201	0.938201	0.937634	0.936899	0.938368	0.9375	0.938568	0.939036	0.939537	0.941139	0.942207	0.94144	0.94144	0.939704	0.939704	0.937901	0.939403	0.937901
684	0.937366	0.938368	0.938201	0.938468	0.936966	0.942207	0.939937	0.942207	0.942207	0.940104	0.938201	0.938368	0.938201	0.938201	0.937634	0.936899	0.938368	0.9375	0.938568	0.939036	0.939537	0.941139	0.942207	0.94144	0.94144	0.939704	0.939704	0.937901	0.939403	0.937901
685	0.937366	0.938368	0.938201	0.938468	0.936966	0.942207	0.939937	0.942207	0.942207	0.940104	0.938201	0.938368	0.938201	0.938201	0.937634	0.936899	0.938368	0.9375	0.938568	0.939036	0.939537	0.941139	0.942207	0.94144	0.94144	0.939704	0.939704	0.937901	0.939403	0.937901
686	0.937366	0.938368	0.938201	0.938468	0.936966	0.942207	0.939937	0.942207	0.942207	0.940104	0.938201	0.938368	0.938201	0.938201	0.937634	0.936899	0.938368	0.9375	0.938568	0.939036	0.939537	0.941139	0.942207	0.94144	0.94144	0.939704	0.939704	0.937901	0.939403	0.937901
687	0.937366	0.938368	0.938201	0.938468	0.936966	0.942207	0.939937	0.942207	0.942207	0.940104	0.938201	0.938368	0.938201	0.938201	0.937634	0.936899	0.938368	0.9375	0.938568	0.939036	0.939537	0.941139	0.942207	0.94144	0.94144	0.939704	0.939704	0.937901	0.939403	0.937901
688	0.937366	0.938368	0.938201	0.938468	0.936966	0.942207	0.939937	0.942207	0.942207	0.940104	0.938201	0.938368	0.938201	0.938201	0.937634	0.936899	0.938368	0.9375	0.938568	0.939036	0.939537	0.941139	0.942207	0.94144	0.94144	0.939704	0.939704	0.937901	0.939403	0.937901
689	0.937366	0.938368	0.938201	0.938468	0.936966	0.942207	0.939937	0.942207	0.942207	0.940104	0.938201	0.938368	0.938201	0.938201	0.937634	0.936899	0.938368	0.9375	0.938568	0.939036	0.939537	0.941139	0.942207	0.94144	0.94144	0.939704	0.939704	0.937901	0.939403	0.937901
690	0.937366	0.938368	0.938201	0.938468	0.936966	0.942207	0.939937	0.942207	0.942207	0.940104	0.938201	0.938368	0.938201	0.938201	0.937634	0.936899	0.938368	0.9375	0.938568	0.939036	0.939537	0.941139	0.942207	0.94144	0.94144	0.939704	0.939704	0.937901	0.939403	0.937901
691	0.937366	0.938368	0.938201	0.938468	0.936966	0.942207	0.939937	0.942207	0.942207	0.940104	0.938201	0.938368	0.938201	0.938201	0.937634	0.936899	0.938368	0.9375	0.938568	0.939036	0.939537	0.941139	0.942207	0.94144	0.94144	0.939704	0.939704	0.937901	0.939403	0.937901
692	0.937366	0.938368	0.938201	0.938468	0.936966	0.942207	0.939937	0.942207	0.942207	0.940104	0.938201	0.938368	0.938201	0.938201	0.937634	0.936899	0.938368	0.9375	0.938568	0.939036	0.939537	0.941139	0.942207	0.94144	0.94144	0.939704	0.939704	0.937901	0.939403	0.937901
693	0.937366	0.938368	0.938201	0.938468	0.936966	0.942207	0.939937	0.942207	0.942207	0.940104	0.938201	0.938368	0.938201	0.938201	0.937634	0.936899	0.938368	0.9375	0.938568	0.939036	0.939537	0.941139	0.942207	0.94144	0.94144	0.939704	0.939704	0.937901	0.939403	0.937901
694	0.937366	0.938368	0.938201	0.938468	0.936966	0.942207	0.939937	0.942207	0.942207	0.940104	0.938201	0.938368	0.938201	0.938201	0.937634	0.936899	0.938368	0.9375	0.938568	0.939036	0.939537	0.941139	0.942207	0.94144	0.94144	0.939704	0.939704	0.937901	0.939403	0.937901
695	0.937366	0.938368	0.938201	0.938468	0.936966	0.942207	0.939937	0.942207	0.942207	0.940104	0.938201	0.938368	0.938201	0.938201	0.937634	0.936899	0.938368	0.9375	0.938568	0.939036	0.939537	0.941139	0.942207	0.94144	0.94144	0.939704	0.939704	0.937901	0.939403	0.937901
696	0.937366	0.938368	0.938201	0.938468	0.936966	0.942207	0.939937	0.942207	0.942207	0.940104	0.938201	0.938368	0.938201	0.938201	0.937634	0.936899	0.938368	0.9375	0.938568	0.939036	0.939537	0.941139	0.942207	0.94144	0.94144	0.939704	0.939704	0.937901	0.939403	0.937901
697	0.937366	0.938368	0.938201	0.938468	0.936966	0.942207	0.939937	0.942207	0.942207	0.940104	0.938201	0.938368	0.938201	0.938201	0.937634	0.936899	0.938368	0.9375	0.938568	0.939036	0.939537	0.941139	0.942207	0.94144	0.94144	0.939704	0.939704	0.937901	0.939403	0.937901
698	0.937366	0.938368	0.938201	0.938468	0.936966	0.942207	0.939937	0.942207	0.942207	0.940104	0.938201	0.938368	0.938201	0.938201	0.937634	0.936899	0.938368	0.9375	0.938568	0.939036	0.939537	0.941139	0.942207	0.94144	0.94144	0.939704	0.939704	0.937901	0.939403	0.937901
699	0.937366	0.938368	0.938201	0.938468	0.936966	0.942207	0.939937	0.942207	0.942207	0.940104	0.938201	0.938368	0.938201	0.938201	0.937634	0.936899	0.938368	0.9375	0.938568	0.939036	0.939537	0.941139	0.942207	0.94144	0.94144	0.939704	0.939704	0.937901	0.939403	0.937901
700	0.937366	0.938368	0.938201	0.938468	0.936966	0.942207	0.939937	0.942207	0.942207	0.940104	0.938201	0.938368	0.938201	0.938201	0.937634	0.936899	0.938368	0.9375	0.938568	0.939036	0.939537	0.941139	0.942207	0.94144	0.94144	0.939704	0.939704	0.937901	0.939403	0.937901
701	0.937366	0.938368	0.938201	0.938468	0.936966	0.942207	0.939937	0.942207	0.942207	0.940104	0.938201	0.938368	0.938201	0.938201	0.937634	0.936899	0.938368	0.9375	0.938568	0.939036	0.939537	0.941139	0.942207	0.94144	0.94144	0.939704	0.939704	0.937901	0.939403	0.937901
702	0.937366	0.938368	0.938201	0.938468	0.936966	0.942207	0.939937	0.942207	0.942207	0.940104	0.938201	0.938368	0.938201	0.938201	0.937634	0.936899	0.938368	0.9375	0.938568	0.939036	0.939537	0.941139	0.942207	0.94144	0.94144	0.939704	0.939704	0.937901	0.939403	0.937901
703	0.937366	0.938368	0.938201	0.938468	0.936966	0.942207	0.939937	0.942207	0.942207	0.940104	0.938201	0.938368	0.938201	0.938201	0.937634	0.936899	0.938368	0.9375	0.938568	0.939036	0.939537	0.941139	0.942207	0.94144	0.942207	0.939704	0.939704	0.937901	0.939403	0.937901
704	0.937366	0.938368	0.938201	0.938468	0.936966	0.942207	0.939937	0.942207	0.942207	0.940104	0.938201	0.938368	0.938201	0.938201	0.937634	0.936899	0.938368	0.9375	0.938568	0.939036	0.939537	0.941139	0.942207	0.94144	0.942207	0.939704	0.939704	0.937901	0.939403	0.937901
705	0.937366	0.938368	0.938201	0.938468	0.936966	0.942207	0.939937	0.942207	0.942207	0.940104	0.938201	0.938368	0.938201	0.938201	0.937634	0.936899	0.938368	0.9375	0.938568	0.939036	0.939537	0.941139	0.942207	0.94144	0.942207	0.939704	0.939704	0.937901	0.939403	0.937901
706	0.937366	0.938368	0.938201	0.938468	0.936966	0.942207	0.939937	0.942207	0.942207	0.940104	0.938201	0.938368	0.938201	0.938201	0.937634	0.936899	0.938368	0.9375	0.938568	0.939036	0.939537	0.941139	0.942207	0.94144	0.942207	0.939704	0.939704	0.937901	0.939403	0.937901
707	0.937366	0.938368	0.938201	0.938468	0.936966	0.942207	0.939937	0.942207	0.942207	0.940104	0.938201	0.938368	0.938201	0.938201	0.937634	0.936899	0.938368	0.9375	0.938568	0.939036	0.939537	0.941139	0.942207	0.94144	0.942207	0.939704	0.939704	0.937901	0.939403	0.937901
708	0.937366	0.938368	0.938201	0.938468	0.936966	0.942207	0.939937	0.942207	0.942207	0.940104	0.938201	0.938368	0.938201	0.938201	0.937634	0.936899	0.938368	0.9375	0.938568	0.939036	0.939537	0.941139	0.942207	0.94144	0.942207	0.939704	0.939704	0.937901	0.939403	0.937901
709	0.937366	0.938368	0.938201	0.938468	0.936966	0.942207	0.939937	0.942207	0.942207	0.940104	0.938201	0.938368	0.938201	0.938201	0.937634	0.936899	0.938368	0.9375	0.938568	0.939036	0.939537	0.941139	0.942207	0.94144	0.942207	0.939704	0.939704	0.937901	0.939403	0.937901
710	0.937366	0.938368	0.938201	0.938468	0.936966	0.942207	0.939937	0.942207	0.942207	0.940104	0.938201	0.938368	0.938201	0.938201	0.937634	0.936899	0.938368	0.9375	0.938568	0.939036	0.939537	0.941139	0.942207	0.94144	0.942207	0.939704	0.939704	0.937901	0.939403	0.937901
711	0.937366	0.938368	0.938201	0.938468	0.936966	0.942207	0.939937	0.942207	0.942207	0.940104	0.938201	0.938368	0.938201	0.938201	0.937634	0.936899	0.938368	0.9375	0.938568	0.939036	0.939537	0.941139	0.942207	0.94144	0.942207	0.939704	0.939704	0.937901	0.939403	0.937901
712	0.937366	0.938368	0.938201	0.938468	0.936966	0.942207	0.939937	0.942207	0.942207	0.940104	0.938201	0.938368	0.938201	0.938201	0.937634	0.936899	0.938368	0.9375	0.938568	0.939036	0.939537	0.941139	0.942207	0.94144	0.942207	0.939704	0.939704	0.937901	0.939403	0.937901
713	0.937366	0.938368	0.938201	0.938468	0.936966	0.942207	0.939937	0.942207	0.942207	0.940104	0.938201	0.938368	0.938201	0.938201	0.937634	0.936899	0.938368	0.9375	0.938568	0.939036	0.939537	0.941139	0.942207	0.94144	0.942207	0.939704	0.939704	0.937901	0.939403	0.937901
714	0.937366	0.938368	0.938201	0.938468	0.936966	0.942207	0.939937	0.942207	0.942207	0.940104	0.938201	0.938368	0.938201	0.938201	0.937634	0.936899	0.938368	0.9375	0.938568	0.939036	0.939537	0.941139	0.942207	0.94144	0.942207	0.939704	0.939704	0.937901	0.939403	0.937901
715	0.937366	0.938368	0.938201	0.938468	0.936966	0.942207	0.939937	0.942207	0.942207	0.940104	0.938201	0.938368	0.938201	0.938201	0.937634	0.936899	0.938368	0.9375	0.938568	0.939036	0.939537	0.941139	0.942207	0.94144	0.942207	0.939704	0.939704	0.937901	0.939403	0.937901
716	0.937366	0.938368	0.938201	0.938468	0.936966	0.942207	0.939937	0.942207	0.942207	0.940104	0.938201	0.938368	0.938201	0.938201	0.937634	0.936899	0.938368	0.9375	0.938568	0.939036	0.939537	0.941139	0.942207	0.94144	0.942207	0.939704	0.939704	0.937901	0.939403	0.937901
717	0.937366	0.938368	0.938201	0.938468	0.936966	0.942207	0.939937	0.942207	0.942207	0.940104	0.938201	0.938368	0.938201	0.938201	0.937634	0.936899	0.938368	0.9375	0.938568	0.939036	0.939537	0.941139	0.942207	0.94144	0.942207	0.939704	0.939704	0.937901	0.939403	0.937901
718	0.937366	0.938368	0.938201	0.938468	0.936966	0.942207	0.939937	0.942207	0.942207	0.940104	0.938201	0.938368	0.938201	0.938201	0.937634	0.936899	0.938368	0.9375	0.938568	0.939036	0.939537	0.941139	0.942207	0.94144	0.942207	0.939704	0.939704	0.937901	0.939403	0.937901
719	0.937366	0.938368	0.938201	0.938468	0.936966	0.942207	0.939937	0.942207	0.942207	0.940104	0.938201	0.938368	0.938201	0.938201	0.937634	0.936899	0.938368	0.9375	0.938568	0.939036	0.939537	0.941139	0.942207	0.94144	0.942207	0.939704	0.939704	0.937901	0.939403	0.937901
720	0.937366	0.938368	0.938201	0.938468	0.936966	0.942207	0.939937	0.942207	0.942207	0.940104	0.938201	0.938368	0.938201	0.938201	0.937634	0.936899	0.938368	0.9375	0.938568	0.939036	0.939537	0.941139	0.942207	0.94144	0.942207	0.939704	0.939704	0.937901	0.939403	0.937901
721	0.937366	0.938368	0.938201	0.938468	0.938702	0.942207	0.939937	0.942207	0.942207	0.940104	0.938201	0.938368	0.938201	0.938201	0.937634	0.936899	0.938368	0.9375	0.938568	0.939036	0.939537	0.941139	0.942207	0.94144	0.942207	0.939704	0.939704	0.937901	0.939403	0.937901
722	0.937366	0.938368	0.938201	0.938468	0.938702	0.942207	0.939937	0.942207	0.942207	0.940104	0.938201	0.938368	0.938201	0.938201	0.937634	0.936899	0.938368	0.9375	0.938568	0.939036	0.939537	0.941139	0.942207	0.94144	0.942207	0.939704	0.939704	0.937901	0.939403	0.937901
723	0.937366	0.938368	0.938201	0.938468	0.938702	0.942207	0.939937	0.942207	0.942207	0.940104	0.938201	0.938368	0.938201	0.938201	0.937634	0.936899	0.938368	0.9375	0.938568	0.939036	0.939537	0.941139	0.942207	0.94144	0.942207	0.939704	0.939704	0.937901	0.939403	0.937901
724	0.937366	0.938368	0.938201	0.938468	0.938702	0.942207	0.939937	0.942207	0.942207	0.940104	0.938201	0.938368	0.938201	0.938201	0.937634	0.936899	0.938368	0.9375	0.938568	0.939036	0.939537	0.941139	0.942207	0.94144	0.942207	0.939704	0.939704	0.937901	0.939403	0.937901
725	0.937366	0.938368	0.938201	0.938468	0.938702	0.942207	0.939937	0.942207	0.942207	0.940104	0.938201	0.938368	0.938201	0.938201	0.937634	0.936899	0.938368	0.9375	0.938568	0.939036	0.939537	0.941139	0.942207	0.94144	0.942207	0.939704	0.939704	0.937901	0.939403	0.937901
726	0.937366	0.938368	0.938201	0.938468	0.938702	0.942207	0.939937	0.942207	0.942207	0.940104	0.938201	0.938368	0.938201	0.938201	0.937634	0.936899	0.938368	0.9375	0.938568	0.939036	0.939537	0.941139	0.942207	0.94144	0.942207	0.939704	0.939704	0.937901	0.939403	0.937901
727	0.937366	0.938368	0.938201	0.938468	0.938702	0.942207	0.939937	0.942207	0.942207	0.940104	0.938201	0.938368	0.938201	0.938201	0.937634	0.936899	0.938368	0.9375	0.938568	0.939036	0.939537	0.941139	0.942207	0.94144	0.942207	0.939704	0.939704	0.937901	0.939403	0.937901
728	0.937366	0.938368	0.938201	0.938468	0.938702	0.942207	0.939937	0.942207	0.942207	0.940104	0.938201	0.938368	0.938201	0.938201	0.937634	0.936899	0.938368	0.9375	0.938568	0.939036	0.939537	0.941139	0.942207	0.94144	0.942207	0.939704	0.939704	0.937901	0.939403	0.937901
729	0.937366	0.938368	0.938201	0.938468	0.938702	0.942207	0.939937	0.942207	0.942207	0.940104	0.938201	0.938368	0.938201	0.938201	0.937634	0.936899	0.938368	0.9375	0.938568	0.939036	0.939537	0.941139	0.942207	0.94144	0.942207	0.939704	0.939704	0.937901	0.939403	0.937901
730	0.937366	0.938368	0.938201	0.938468	0.938702	0.942207	0.939937	0.942207	0.942207	0.940104	0.938201	0.938368	0.938201	0.938201	0.937634	0.936899	0.938368	0.9375	0.938568	0.939036	0.939537	0.941139	0.942207	0.94144	0.942207	0.939704	0.939704	0.937901	0.939403	0.937901
731	0.937366	0.938368	0.938201	0.938468	0.938702	0.942207	0.939937	0.942207	0.942207	0.940104	0.938201	0.938368	0.938201	0.938201	0.937634	0.936899	0.938368	0.9375	0.938568	0.939036	0.939537	0.941139	0.942207	0.94144	0.942207	0.939704	0.939704	0.937901	0.939403	0.937901
732	0.937366	0.938368	0.938201	0.938468	0.938702	0.942207	0.939937	0.942207	0.942207	0.940104	0.938201	0.938368	0.938201	0.938201	0.937634	0.936899	0.938368	0.9375	0.938568	0.939036	0.939537	0.941139	0.942207	0.94144	0.942207	0.939704	0.939704	0.937901	0.939403	0.937901
733	0.937366	0.938368	0.938201	0.938468	0.938702	0.942207	0.939937	0.942207	0.942207	0.940104	0.938201	0.938368	0.938201	0.938201	0.937634	0.936899	0.938368	0.9375	0.938568	0.939036	0.939537	0.941139	0.942207	0.94144	0.942207	0.939704	0.939704	0.937901	0.939403	0.937901
734	0.937366	0.938368	0.938201	0.938468	0.938702	0.942207	0.939937	0.942207	0.942207	0.940104	0.938201	0.938368	0.938201	0.938201	0.937634	0.936899	0.938368	0.9375	0.938568	0.939036	0.939537	0.941139	0.942207	0.94144	0.942207	0.939704	0.939704	0.937901	0.939403	0.937901
735	0.937366	0.938368	0.938201	0.938468	0.938702	0.942207	0.939937	0.942207	0.942207	0.942207	0.938201	0.938368	0.938201	0.938201	0.937634	0.936899	0.938368	0.9375	0.938568	0.939036	0.939537	0.941139	0.942207	0.94144	0.942207	0.939704	0.939704	0.937901	0.939403	0.937901
736	0.937366	0.938368	0.938201	0.938468	0.938702	0.942207	0.939937	0.942207	0.942207	0.942207	0.938201	0.938368	0.938201	0.938201	0.937634	0.939136	0.938368	0.9375	0.938568	0.939036	0.939537	0.941139	0.942207	0.94144	0.942207	0.939704	0.939704	0.937901	0.939403	0.937901
737	0.937366	0.938368	0.938201	0.938468	0.938702	0.942207	0.939937	0.942207	0.942207	0.942207	0.938201	0.938368	0.938201	0.938201	0.937634	0.939136	0.938368	0.9375	0.938568	0.939036	0.939537	0.941139	0.942207	0.94144	0.942207	0.939704	0.939704	0.937901	0.939403	0.937901
738	0.937366	0.938368	0.938201	0.938468	0.938702	0.942207	0.939937	0.942207	0.942207	0.942207	0.938201	0.938368	0.938201	0.938201	0.937634	0.939136	0.938368	0.9375	0.938568	0.939036	0.939537	0.941139	0.942207	0.94144	0.942207	0.939704	0.939704	0.937901	0.939403	0.937901
739	0.937366	0.938368	0.938201	0.938468	0.938702	0.942207	0.939937	0.942207	0.942207	0.942207	0.938201	0.938368	0.938201	0.938201	0.937634	0.939136	0.938368	0.9375	0.938568	0.939036	0.939537	0.941139	0.942207	0.94144	0.942207	0.939704	0.939704	0.937901	0.939403	0.937901
740	0.937366	0.938368	0.938201	0.938468	0.938702	0.942207	0.939937	0.942207	0.942207	0.942207	0.938201	0.938368	0.938201	0.938201	0.937634	0.939136	0.938368	0.9375	0.938568	0.939036	0.939537	0.941139	0.942207	0.94144	0.942207	0.939704	0.939704	0.937901	0.939403	0.937901
741	0.937366	0.938368	0.938201	0.938468	0.938702	0.942207	0.939937	0.942207	0.942207	0.942207	0.938201	0.938368	0.938201	0.938201	0.937634	0.939136	0.938368	0.9375	0.938568	0.939036	0.939537	0.941139	0.942207	0.94144	0.942207	0.939704	0.939704	0.937901	0.939403	0.937901
742	0.937366	0.938368	0.938201	0.938468	0.938702	0.942207	0.939937	0.942207	0.942207	0.942207	0.938201	0.938368	0.938201	0.938201	0.937634	0.939136	0.938368	0.9375	0.938568	0.939036	0.939537	0.941139	0.942207	0.94144	0.942207	0.939704	0.939704	0.937901	0.939403	0.937901
743	0.937366	0.938368	0.938201	0.938468	0.938702	0.942207	0.939937	0.942207	0.942207	0.942207	0.938201	0.938368	0.938201	0.938201	0.937634	0.939136	0.938368	0.9375	0.938568	0.939036	0.939537	0.941139	0.942207	0.94144	0.942207	0.939704	0.939704	0.937901	0.939403	0.937901
744	0.937366	0.938368	0.938201	0.938468	0.938702	0.942207	0.939937	0.942207	0.942207	0.942207	0.938201	0.938368	0.938201	0.938201	0.937634	0.939136	0.938368	0.9375	0.938568	0.939036	0.939537	0.941139	0.942207	0.94144	0.942207	0.939704	0.939704	0.937901	0.939403	0.937901
745	0.937366	0.938368	0.938201	0.938468	0.938702	0.942207	0.939937	0.942207	0.942207	0.942207	0.938201	0.938368	0.938201	0.938201	0.937634	0.939136	0.938368	0.9375	0.938568	0.939036	0.939537	0.941139	0.942207	0.94144	0.942207	0.939704	0.939704	0.937901	0.939403	0.937901
746	0.937366	0.938368	0.938201	0.938468	0.938702	0.942207	0.939937	0.942207	0.942207	0.942207	0.938201	0.938368	0.938201	0.938201	0.937634	0.939136	0.938368	0.9375	0.938568	0.939036	0.939537	0.941139	0.942207	0.94144	0.942207	0.939704	0.939704	0.937901	0.939403	0.937901
747	0.937366	0.938368	0.938201	0.938468	0.938702	0.942207	0.939937	0.942207	0.942207	0.942207	0.938201	0.938368	0.938201	0.938201	0.937634	0.939136	0.938368	0.9375	0.938568	0.939036	0.939537	0.941139	0.942207	0.94144	0.942207	0.939704	0.939704	0.937901	0.939403	0.937901
748	0.937366	0.938368	0.938201	0.938468	0.938702	0.942207	0.939937	0.942207	0.942207	0.942207	0.938201	0.938368	0.938201	0.938201	0.937634	0.939136	0.938368	0.9375	0.938568	0.939036	0.939537	0.941139	0.942207	0.94144	0.942207	0.939704	0.939704	0.937901	0.939403	0.937901
749	0.937366	0.938368	0.938201	0.938468	0.938702	0.942207	0.939937	0.942207	0.942207	0.942207	0.938201	0.938368	0.938201	0.938201	0.937634	0.939136	0.938368	0.9375	0.938568	0.939036	0.939537	0.941139	0.942207	0.94144	0.942207	0.939704	0.939704	0.937901	0.939403	0.937901
750	0.937366	0.938368	0.938201	0.938468	0.938702	0.942207	0.939937	0.942207	0.942207	0.942207	0.938201	0.938368	0.938201	0.938201	0.937634	0.939136	0.938368	0.9375	0.938568	0.939036	0.939537	0.941139	0.942207	0.94144	0.942207	0.939704	0.939704	0.937901	0.939403	0.937901
751	0.937366	0.938368	0.938201	0.938468	0.938702	0.942207	0.939937	0.942207	0.942207	0.942207	0.938201	0.938368	0.938201	0.938201	0.937634	0.939136	0.938368	0.9375	0.938568	0.939036	0.939537	0.941139	0.942207	0.94144	0.942207	0.939704	0.939704	0.937901	0.939403	0.937901
752	0.937366	0.938368	0.938201	0.938468	0.938702	0.942207	0.939937	0.942207	0.942207	0.942207	0.938201	0.938368	0.938201	0.938201	0.937634	0.939136	0.938368	0.9375	0.938568	0.939036	0.939537	0.941139	0.942207	0.94144	0.942207	0.939704	0.939704	0.937901	0.939403	0.937901
753	0.937366	0.938368	0.938201	0.938468	0.938702	0.942207	0.939937	0.942207	0.942207	0.942207	0.938201	0.938368	0.938201	0.938201	0.937634	0.939136	0.938368	0.9375	0.938568	0.939036	0.939537	0.941139	0.942207	0.94144	0.942207	0.939704	0.939704	0.937901	0.939403	0.937901
754	0.937366	0.938368	0.938201	0.938468	0.938702	0.942207	0.939937	0.942207	0.942207	0.942207	0.938201	0.938368	0.938201	0.938201	0.937634	0.939136	0.938368	0.9375	0.938568	0.939036	0.939537	0.941139	0.942207	0.94144	0.942207	0.939704	0.939704	0.937901	0.939403	0.937901
755	0.937366	0.938368	0.938201	0.938468	0.938702	0.942207	0.939937	0.942207	0.942207	0.942207	0.938201	0.938368	0.938201	0.938201	0.937634	0.939136	0.938368	0.9375	0.938568	0.939036	0.939537	0.941139	0.942207	0.94144	0.942207	0.939704	0.939704	0.937901	0.939403	0.937901
756	0.937366	0.938368	0.938201	0.938468	0.938702	0.942207	0.939937	0.942207	0.942207	0.942207	0.938201	0.938368	0.938201	0.938201	0.937634	0.939136	0.938368	0.9375	0.938568	0.939036	0.939537	0.941139	0.942207	0.94144	0.942207	0.939704	0.939704	0.937901	0.939403	0.937901
757	0.937366	0.938368	0.938201	0.938468	0.938702	0.942207	0.939937	0.942207	0.942207	0.942207	0.938201	0.938368	0.938201	0.938201	0.937634	0.939136	0.938368	0.9375	0.938568	0.939036	0.939537	0.941139	0.942207	0.94144	0.942207	0.939704	0.939704	0.937901	0.939403	0.937901
758	0.937366	0.938368	0.938201	0.938468	0.938702	0.942207	0.939937	0.942207	0.942207	0.942207	0.938201	0.938368	0.938201	0.938201	0.937634	0.939136	0.938368	0.9375	0.938568	0.939036	0.939537	0.941139	0.942207	0.94144	0.942207	0.939704	0.939704	0.937901	0.939403	0.937901
759	0.937366	0.938368	0.938201	0.938468	0.938702	0.942207	0.939937	0.942207	0.942207	0.942207	0.938201	0.938368	0.938201	0.938201	0.937634	0.939136	0.938368	0.9375	0.938568	0.939036	0.939537	0.941139	0.942207	0.94144	0.942207	0.939704	0.939704	0.937901	0.939403	0.937901
760	0.937366	0.938368	0.938201	0.938468	0.938702	0.942207	0.939937	0.942207	0.942207	0.942207	0.938201	0.938368	0.938201	0.938201	0.937634	0.939136	0.938368	0.9375	0.938568	0.939036	0.939537	0.941139	0.942207	0.94144	0.942207	0.939704	0.939704	0.937901	0.939403	0.937901
761	0.937366	0.938368	0.938201	0.938468	0.938702	0.942207	0.939937	0.942207	0.942207	0.942207	0.938201	0.938368	0.938201	0.938201	0.937634	0.939136	0.938368	0.9375	0.938568	0.939036	0.939537	0.941139	0.942207	0.94144	0.942207	0.939704	0.939704	0.937901	0.939403	0.937901
762	0.937366	0.938368	0.938201	0.938468	0.938702	0.942207	0.939937	0.942207	0.942207	0.942207	0.938201	0.938368	0.938201	0.938201	0.937634	0.939136	0.938368	0.9375	0.938568	0.939036	0.939537	0.941139	0.942207	0.94144	0.942207	0.939704	0.939704	0.937901	0.939403	0.937901
763	0.937366	0.938368	0.938201	0.938468	0.938702	0.942207	0.939937	0.942207	0.942207	0.942207	0.938201	0.938368	0.938201	0.938201	0.937634	0.939136	0.938368	0.9375	0.938568	0.939036	0.939537	0.941139	0.942207	0.94144	0.942207	0.939704	0.939704	0.937901	0.939403	0.937901
764	0.937366	0.938368	0.938201	0.938468	0.938702	0.942207	0.939937	0.942207	0.942207	0.942207	0.938201	0.938368	0.938201	0.938201	0.937634	0.939136	0.938368	0.9375	0.938568	0.939036	0.939537	0.941139	0.942207	0.94144	0.942207	0.939704	0.939704	0.937901	0.939403	0.937901
765	0.937366	0.938368	0.938201	0.938468	0.938702	0.942207	0.939937	0.942207	0.942207	0.942207	0.938201	0.938368	0.938201	0.938201	0.937634	0.939136	0.938368	0.9375	0.938568	0.939036	0.939537	0.941139	0.942207	0.94144	0.942207	0.939704	0.939704	0.937901	0.939403	0.937901
766	0.937366	0.938368	0.938201	0.938468	0.938702	0.942207	0.939937	0.942207	0.942207	0.942207	0.938201	0.938368	0.938201	0.938201	0.937634	0.939136	0.938368	0.9375	0.938568	0.939036	0.939537	0.941139	0.942207	0.94144	0.942207	0.939704	0.939704	0.937901	0.939403	0.937901
767	0.937366	0.938368	0.938201	0.938468	0.938702	0.942207	0.939937	0.942207	0.942207	0.942207	0.938201	0.938368	0.938201	0.938201	0.937634	0.939136	0.938368	0.9375	0.938568	0.939036	0.939537	0.941139	0.942207	0.94144	0.942207	0.939704	0.939704	0.937901	0.939403	0.937901
768	0.937366	0.938368	0.938201	0.938468	0.938702	0.942207	0.939937	0.942207	0.942207	0.942207	0.938201	0.938368	0.938201	0.938201	0.937634	0.939136	0.938368	0.9375	0.938568	0.939036	0.939537	0.941139	0.942207	0.94144	0.942207	0.939704	0.939704	0.937901	0.939403	0.937901
769	0.937366	0.938368	0.938201	0.938468	0.938702	0.942207	0.939937	0.942207	0.942207	0.942207	0.938201	0.938368	0.938201	0.938201	0.937634	0.939136	0.938368	0.9375	0.938568	0.939036	0.939537	0.941139	0.942207	0.94144	0.942207	0.939704	0.939704	0.937901	0.939403	0.937901
770	0.937366	0.938368	0.938201	0.938468	0.938702	0.942207	0.939937	0.942207	0.942207	0.942207	0.938201	0.938368	0.938201	0.938201	0.937634	0.939136	0.938368	0.9375	0.938568	0.939036	0.939537	0.941139	0.942207	0.94144	0.942207	0.939704	0.939704	0.937901	0.939403	0.937901
771	0.937366	0.938368	0.938201	0.938468	0.938702	0.942207	0.939937	0.942207	0.942207	0.942207	0.938201	0.938368	0.938201	0.938201	0.937634	0.939136	0.938368	0.9375	0.938568	0.939036	0.939537	0.941139	0.942207	0.94144	0.942207	0.939704	0.939704	0.937901	0.939403	0.937901
772	0.937366	0.938368	0.938201	0.938468	0.938702	0.942207	0.939937	0.942207	0.942207	0.942207	0.938201	0.938368	0.938201	0.938201	0.937634	0.939136	0.938368	0.9375	0.938568	0.939036	0.939537	0.941139	0.942207	0.94144	0.942207	0.939704	0.939704	0.937901	0.939403	0.937901
773	0.937366	0.938368	0.938201	0.938468	0.938702	0.942207	0.939937	0.942207	0.942207	0.942207	0.938201	0.938368	0.938201	0.938201	0.937634	0.939136	0.938368	0.9375	0.938568	0.939036	0.939537	0.941139	0.942207	0.94144	0.942207	0.939704	0.939704	0.937901	0.939403	0.937901
774	0.937366	0.938368	0.938201	0.938468	0.938702	0.942207	0.939937	0.942207	0.942207	0.942207	0.938201	0.938368	0.938201	0.938201	0.937634	0.939136	0.938368	0.9375	0.938568	0.939036	0.939537	0.941139	0.942207	0.94144	0.942207	0.939704	0.939704	0.937901	0.939403	0.937901
775	0.937366	0.938368	0.938201	0.938468	0.938702	0.942207	0.939937	0.942207	0.942207	0.942207	0.938201	0.938368	0.938201	0.938201	0.937634	0.939136	0.938368	0.9375	0.938568	0.939036	0.939537	0.941139	0.942207	0.94144	0.942207	0.939704	0.939704	0.937901	0.939403	0.937901
776	0.937366	0.938368	0.938201	0.938468	0.938702	0.942207	0.939937	0.942207	0.942207	0.942207	0.938201	0.938368	0.938201	0.938201	0.937634	0.939136	0.938368	0.9375	0.938568	0.939036	0.939537	0.941139	0.942207	0.94144	0.942207	0.939704	0.939704	0.937901	0.939403	0.937901
777	0.937366	0.938368	0.938201	0.938468	0.938702	0.942207	0.939937	0.942207	0.942207	0.942207	0.938201	0.938368	0.938201	0.938201	0.937634	0.939136	0.938368	0.9375	0.938568	0.939036	0.939537	0.941139	0.942207	0.94144	0.942207	0.939704	0.939704	0.937901	0.939403	0.937901
778	0.937366	0.938368	0.938201	0.938468	0.938702	0.942207	0.939937	0.942207	0.942207	0.942207	0.938201	0.938368	0.938201	0.938201	0.937634	0.939136	0.938368	0.9375	0.938568	0.939036	0.939537	0.941139	0.942207	0.94144	0.942207	0.939704	0.939704	0.937901	0.939403	0.937901
779	0.937366	0.938368	0.938201	0.938468	0.938702	0.942207	0.939937	0.942207	0.942207	0.942207	0.938201	0.938368	0.938201	0.938201	0.937634	0.939136	0.938368	0.9375	0.938568	0.939036	0.939537	0.941139	0.942207	0.94144	0.942207	0.939704	0.939704	0.937901	0.939403	0.937901
780	0.937366	0.938368	0.938201	0.938468	0.938702	0.942207	0.939937	0.942207	0.942207	0.942207	0.938201	0.938368	0.938201	0.938201	0.937634	0.939136	0.938368	0.9375	0.938568	0.939036	0.939537	0.941139	0.942207	0.94144	0.942207	0.939704	0.939704	0.937901	0.939403	0.937901
781	0.937366	0.938368	0.938201	0.938468	0.938702	0.942207	0.939937	0.942207	0.942207	0.942207	0.938201	0.938368	0.938201	0.938201	0.937634	0.939136	0.938368	0.9375	0.938568	0.939036	0.939537	0.941139	0.942207	0.94144	0.942207	0.939704	0.939704	0.937901	0.939403	0.937901
782	0.937366	0.938368	0.938201	0.938468	0.938702	0.942207	0.939937	0.942207	0.942207	0.942207	0.938201	0.938368	0.938201	0.938201	0.937634	0.939136	0.938368	0.9375	0.938568	0.939036	0.939537	0.941139	0.942207	0.94144	0.942207	0.939704	0.939704	0.937901	0.939403	0.937901
783	0.937366	0.938368	0.938201	0.938468	0.938702	0.942207	0.939937	0.942207	0.942207	0.942207	0.938201	0.938368	0.938201	0.938201	0.937634	0.939136	0.938368	0.9375	0.938568	0.939036	0.939537	0.941139	0.942207	0.94144	0.942207	0.939704	0.939704	0.937901	0.939403	0.937901
784	0.937366	0.938368	0.938201	0.938468	0.938702	0.942207	0.939937	0.942207	0.942207	0.942207	0.938201	0.938368	0.938201	0.938201	0.937634	0.939136	0.938368	0.9375	0.938568	0.939036	0.939537	0.941139	0.942207	0.94144	0.942207	0.939704	0.939704	0.937901	0.939403	0.937901
785	0.937366	0.938368	0.938201	0.938468	0.938702	0.942207	0.939937	0.942207	0.942207	0.942207	0.938201	0.938368	0.938201	0.938201	0.937634	0.939136	0.938368	0.9375	0.938568	0.939036	0.939537	0.941139	0.942207	0.94144	0.942207	0.939704	0.939704	0.937901	0.939403	0.937901
786	0.937366	0.938368	0.938201	0.938468	0.938702	0.942207	0.939937	0.942207	0.942207	0.942207	0.938201	0.938368	0.938201	0.938201	0.937634	0.939136	0.938368	0.9375	0.938568	0.939036	0.939537	0.941139	0.942207	0.94144	0.942207	0.939704	0.939704	0.937901	0.939403	0.937901
787	0.937366	0.938368	0.938201	0.938468	0.938702	0.942207	0.939937	0.942207	0.942207	0.942207	0.938201	0.938368	0.938201	0.938201	0.937634	0.939136	0.938368	0.9375	0.938568	0.939036	0.939537	0.941139	0.942207	0.94144	0.942207	0.939704	0.939704	0.937901	0.939403	0.937901
788	0.937366	0.938368	0.938201	0.938468	0.938702	0.942207	0.939937	0.942207	0.942207	0.942207	0.938201	0.938368	0.938201	0.938201	0.937634	0.939136	0.938368	0.9375	0.938568	0.939036	0.939537	0.941139	0.942207	0.94144	0.942207	0.939704	0.939704	0.937901	0.939403	0.937901
789	0.937366	0.938368	0.938201	0.938468	0.938702	0.942207	0.939937	0.942207	0.942207	0.942207	0.938201	0.938368	0.938201	0.938201	0.937634	0.939136	0.938368	0.9375	0.938568	0.939036	0.939537	0.941139	0.942207	0.94144	0.942207	0.939704	0.939704	0.937901	0.939403	0.937901
790	0.937366	0.938368	0.938201	0.938468	0.938702	0.942207	0.939937	0.942207	0.942207	0.942207	0.938201	0.938368	0.938201	0.938201	0.937634	0.939136	0.938368	0.9375	0.938568	0.939036	0.939537	0.941139	0.942207	0.94144	0.942207	0.939704	0.939704	0.937901	0.939403	0.937901
791	0.937366	0.938368	0.938201	0.938468	0.938702	0.942207	0.939937	0.942207	0.942207	0.942207	0.938201	0.938368	0.938201	0.938201	0.937634	0.939136	0.938368	0.9375	0.938568	0.939036	0.939537	0.941139	0.942207	0.94144	0.942207	0.939704	0.939704	0.937901	0.939403	0.937901
792	0.937366	0.938368	0.938201	0.938468	0.938702	0.942207	0.939937	0.942207	0.942207	0.942207	0.938201	0.938368	0.938201	0.938201	0.937634	0.939136	0.938368	0.9375	0.938568	0.939036	0.939537	0.941139	0.942207	0.94144	0.942207	0.939704	0.939704	0.937901	0.939403	0.937901
793	0.937366	0.938368	0.938201	0.938468	0.938702	0.942207	0.939937	0.942207	0.942207	0.942207	0.938201	0.938368	0.938201	0.938201	0.937634	0.939136	0.938368	0.9375	0.938568	0.939036	0.939537	0.941139	0.942207	0.94144	0.942207	0.939704	0.939704	0.937901	0.939403	0.937901
794	0.937366	0.938368	0.938201	0.938468	0.938702	0.942207	0.939937	0.942207	0.942207	0.942207	0.938201	0.938368	0.938201	0.938201	0.937634	0.939136	0.938368	0.9375	0.938568	0.939036	0.939537	0.941139	0.942207	0.94144	0.942207	0.939704	0.939704	0.937901	0.939403	0.937901
795	0.937366	0.938368	0.938201	0.938468	0.938702	0.942207	0.939937	0.942207	0.942207	0.942207	0.938201	0.938368	0.938201	0.938201	0.937634	0.939136	0.938368	0.9375	0.938568	0.939036	0.939537	0.941139	0.942207	0.94144	0.942207	0.939704	0.939704	0.937901	0.939403	0.937901
796	0.937366	0.938368	0.938201	0.938468	0.938702	0.942207	0.939937	0.942207	0.942207	0.942207	0.938201	0.938368	0.938201	0.938201	0.937634	0.939136	0.938368	0.9375	0.938568	0.939036	0.939537	0.941139	0.942207	0.94144	0.942207	0.939704	0.939704	0.937901	0.939403	0.937901
797	0.937366	0.938368	0.938201	0.938468	0.938702	0.942207	0.939937	0.942207	0.942207	0.942207	0.938201	0.938368	0.938201	0.938201	0.937634	0.939136	0.938368	0.9375	0.938568	0.939036	0.939537	0.941139	0.942207	0.94144	0.942207	0.939704	0.939704	0.937901	0.939403	0.937901
798	0.937366	0.938368	0.938201	0.938468	0.938702	0.942207	0.939937	0.942207	0.942207	0.942207	0.938201	0.938368	0.938201	0.938201	0.937634	0.939136	0.938368	0.9375	0.938568	0.939036	0.939537	0.941139	0.942207	0.94144	0.942207	0.939704	0.939704	0.937901	0.939403	0.937901
799	0.937366	0.938368	0.938201	0.938468	0.938702	0.942207	0.939937	0.942207	0.942207	0.942207	0.938201	0.938368	0.938201	0.938201	0.937634	0.939136	0.938368	0.9375	0.938568	0.939036	0.939537	0.941139	0.942207	0.94144	0.942207	0.939704	0.939704	0.937901	0.939403	0.937901
800	0.937366	0.938368	0.938201	0.938468	0.938702	0.942207	0.939937	0.942207	0.942207	0.942207	0.938201	0.938368	0.938201	0.938201	0.937634	0.939136	0.938368	0.9375	0.938568	0.939036	0.939537	0.941139	0.942207	0.94144	0.942207	0.939704	0.939704	0.937901	0.939403	0.937901
801	0.937366	0.938368	0.938201	0.938468	0.938702	0.942207	0.941139	0.942207	0.942207	0.942207	0.938201	0.938368	0.938201	0.938201	0.937634	0.939136	0.938368	0.9375	0.938568	0.939036	0.939537	0.941139	0.942207	0.94144	0.942207	0.939704	0.939704	0.937901	0.939403	0.937901
802	0.937366	0.938368	0.938201	0.938468	0.938702	0.942207	0.941139	0.942207	0.942207	0.942207	0.938201	0.938368	0.938201	0.938201	0.937634	0.939136	0.938368	0.9375	0.938568	0.939036	0.939537	0.941139	0.942207	0.94144	0.942207	0.939704	0.939704	0.937901	0.939403	0.937901
803	0.937366	0.938368	0.938201	0.938468	0.938702	0.942207	0.941139	0.942207	0.942207	0.942207	0.938201	0.938368	0.938201	0.938201	0.937634	0.939136	0.938368	0.9375	0.938568	0.939036	0.939537	0.941139	0.942207	0.94144	0.942207	0.939704	0.939704	0.937901	0.939403	0.937901
804	0.937366	0.938368	0.938201	0.938468	0.938702	0.942207	0.941139	0.942207	0.942207	0.942207	0.938201	0.938368	0.938201	0.938201	0.937634	0.939136	0.938368	0.9375	0.938568	0.939036	0.939537	0.941139	0.942207	0.94144	0.942207	0.939704	0.939704	0.937901	0.939403	0.937901
805	0.937366	0.938368	0.938201	0.938468	0.938702	0.942207	0.941139	0.942207	0.942207	0.942207	0.938201	0.938368	0.938201	0.938201	0.937634	0.939136	0.938368	0.9375	0.938568	0.939036	0.939537	0.941139	0.942207	0.94144	0.942207	0.939704	0.939704	0.937901	0.939403	0.937901
806	0.937366	0.938368	0.938201	0.938468	0.938702	0.942207	0.941139	0.942207	0.942207	0.942207	0.938201	0.938368	0.938201	0.938201	0.937634	0.939136	0.938368	0.9375	0.938568	0.939036	0.939537	0.941139	0.942207	0.94144	0.942207	0.939704	0.939704	0.937901	0.939403	0.937901
807	0.937366	0.938368	0.938201	0.938468	0.938702	0.942207	0.941139	0.942207	0.942207	0.942207	0.938201	0.938368	0.938201	0.938201	0.937634	0.939136	0.938368	0.9375	0.938568	0.939036	0.939537	0.941139	0.942207	0.94144	0.942207	0.939704	0.939704	0.937901	0.939403	0.937901
808	0.937366	0.938368	0.938201	0.938468	0.938702	0.942207	0.941139	0.942207	0.942207	0.942207	0.938201	0.938368	0.938201	0.938201	0.937634	0.939136	0.938368	0.9375	0.938568	0.939036	0.939537	0.941139	0.942207	0.94144	0.942207	0.939704	0.939704	0.937901	0.939403	0.937901
809	0.937366	0.938368	0.938201	0.938468	0.938702	0.942207	0.941139	0.942207	0.942207	0.942207	0.938201	0.938368	0.938201	0.938201	0.937634	0.939136	0.938368	0.9375	0.938568	0.939036	0.939537	0.941139	0.942207	0.94144	0.942207	0.939704	0.939704	0.937901	0.939403	0.937901
810	0.937366	0.938368	0.938201	0.938468	0.938702	0.942207	0.941139	0.942207	0.942207	0.942207	0.938201	0.938368	0.938201	0.938201	0.937634	0.939136	0.938368	0.9375	0.938568	0.939036	0.939537	0.941139	0.942207	0.94144	0.942207	0.939704	0.939704	0.937901	0.939403	0.937901
811	0.937366	0.938368	0.938201	0.938468	0.938702	0.942207	0.941139	0.942207	0.942207	0.942207	0.938201	0.938368	0.938201	0.938201	0.937634	0.939136	0.938368	0.9375	0.938568	0.939036	0.939537	0.941139	0.942207	0.94144	0.942207	0.939704	0.939704	0.937901	0.939403	0.937901
812	0.937366	0.938368	0.938201	0.938468	0.938702	0.942207	0.941139	0.942207	0.942207	0.942207	0.938201	0.938368	0.938201	0.938201	0.937634	0.939136	0.938368	0.9375	0.938568	0.939036	0.939537	0.941139	0.942207	0.94144	0.942207	0.939704	0.939704	0.937901	0.939403	0.937901
813	0.937366	0.938368	0.938201	0.938468	0.938702	0.942207	0.941139	0.942207	0.942207	0.942207	0.938201	0.938368	0.938201	0.938201	0.937634	0.939136	0.938368	0.9375	0.938568	0.940605	0.939537	0.941139	0.942207	0.94144	0.942207	0.939704	0.939704	0.937901	0.939403	0.937901
814	0.937366	0.938368	0.938201	0.938468	0.938702	0.942207	0.941139	0.942207	0.942207	0.942207	0.938201	0.938368	0.938201	0.938201	0.937634	0.939136	0.938368	0.9375	0.938568	0.940605	0.939537	0.941139	0.942207	0.94144	0.942207	0.939704	0.939704	0.937901	0.939403	0.937901
815	0.937366	0.938368	0.938201	0.938468	0.938702	0.942207	0.941139	0.942207	0.942207	0.942207	0.938201	0.938368	0.938201	0.938201	0.937634	0.939136	0.938368	0.9375	0.938568	0.940605	0.939537	0.941139	0.942207	0.94144	0.942207	0.939704	0.939704	0.937901	0.939403	0.937901
816	0.937366	0.938368	0.938201	0.938468	0.938702	0.942207	0.941139	0.942207	0.942207	0.942207	0.938201	0.938368	0.938201	0.938201	0.937634	0.939136	0.938368	0.9375	0.938568	0.940605	0.939537	0.941139	0.942207	0.94144	0.942207	0.939704	0.939704	0.937901	0.939403	0.937901
817	0.937366	0.938368	0.938201	0.938468	0.938702	0.942207	0.941139	0.942207	0.942207	0.942207	0.938201	0.938368	0.938201	0.938201	0.937634	0.939136	0.938368	0.9375	0.938568	0.940605	0.939537	0.941139	0.942207	0.94144	0.942207	0.939704	0.939704	0.937901	0.939403	0.937901
818	0.937366	0.938368	0.938201	0.938468	0.938702	0.942207	0.941139	0.942207	0.942207	0.942207	0.938201	0.938368	0.938201	0.938201	0.937634	0.939136	0.938368	0.9375	0.938568	0.940605	0.939537	0.941139	0.942207	0.94144	0.942207	0.939704	0.939704	0.937901	0.939403	0.937901
819	0.937366	0.938368	0.938201	0.938468	0.938702	0.942207	0.941139	0.942207	0.942207	0.942207	0.938201	0.938368	0.938201	0.938201	0.937634	0.939136	0.938368	0.9375	0.938568	0.940605	0.939537	0.941139	0.942207	0.94144	0.942207	0.939704	0.939704	0.937901	0.939403	0.937901
820	0.937366	0.938368	0.938201	0.938468	0.938702	0.942207	0.941139	0.942207	0.942207	0.942207	0.938201	0.938368	0.938201	0.938201	0.937634	0.939136	0.938368	0.9375	0.938568	0.940605	0.939537	0.941139	0.942207	0.94144	0.942207	0.939704	0.939704	0.937901	0.939403	0.937901
821	0.937366	0.938368	0.938201	0.938468	0.938702	0.942207	0.941139	0.942207	0.942207	0.942207						0.939136	0.938368	0.9375	0.938568	0.940605	0.939537	0.941139	0.942207	0.94144	0.942207	0.939704	0.939704	0.937901	0.939403	0.937901
822	0.937366	0.938368	0.938201	0.938468	0.938702	0.942207	0.941139	0.942207	0.942207	0.942207						0.939136	0.938368	0.9375	0.938568	0.940605	0.939537	0.941139	0.942207	0.94144	0.942207	0.939704	0.939704	0.937901	0.939403	0.937901
823	0.937366	0.938368	0.938201	0.938468	0.938702	0.942207	0.941139	0.942207	0.942207	0.942207						0.939136	0.938368	0.9375	0.938568	0.940605	0.939537	0.941139	0.942207	0.94144	0.942207	0.939704	0.939704	0.937901	0.939403	0.937901
824	0.937366	0.938368	0.938201	0.938468	0.938702	0.942207	0.941139	0.942207	0.942207	0.942207						0.939136	0.938368	0.9375	0.938568	0.940605	0.939537	0.941139	0.942207	0.94144	0.942207	0.939704	0.939704	0.937901	0.939403	0.937901
825	0.937366	0.938368	0.938201	0.938468	0.938702	0.942207	0.941139	0.942207	0.942207	0.942207						0.939136	0.938368	0.9375	0.938568	0.940605	0.939537	0.941139	0.942207	0.94144	0.942207	0.939704	0.939704	0.937901	0.939403	0.937901
826	0.937366	0.938368	0.938201	0.938468	0.938702	0.942207	0.941139	0.942207	0.942207	0.942207						0.939136	0.938368	0.9375	0.938568	0.940605	0.939537	0.941139	0.942207	0.94144	0.942207	0.939704	0.939704	0.937901	0.939403	0.937901
827	0.937366	0.938368	0.938201	0.938468	0.938702	0.942207	0.941139	0.942207	0.942207	0.942207						0.939136	0.938368	0.9375	0.938568	0.940605	0.939537	0.941139	0.942207	0.94144	0.942207	0.939704	0.939704	0.937901	0.939403	0.937901
828	0.937366	0.938368	0.938201	0.938468	0.938702	0.942207	0.941139	0.942207	0.942207	0.942207						0.939136	0.938368	0.9375	0.938568	0.940605	0.939537	0.941139	0.942207	0.94144	0.942207	0.939704	0.939704	0.937901	0.939403	0.937901
829	0.937366	0.938368	0.938201	0.938468	0.938702	0.942207	0.941139	0.942207	0.942207	0.942207						0.939136	0.938368	0.9375	0.938568	0.940605	0.939537	0.941139	0.942207	0.94144	0.942207	0.939704	0.939704	0.937901	0.939403	0.937901
830	0.937366	0.938368	0.938201	0.938468	0.938702	0.942207	0.941139	0.942207	0.942207	0.942207						0.939136	0.938368	0.9375	0.938568	0.940605	0.939537	0.941139	0.942207	0.94144	0.942207	0.939704	0.939704	0.937901	0.939403	0.937901
831	0.937366	0.938368	0.938201	0.938468	0.938702	0.942207	0.941139	0.942207	0.942207	0.942207						0.939136	0.938368	0.9375	0.938568	0.940605	0.939537	0.941139	0.942207	0.94144	0.942207	0.939704	0.939704	0.937901	0.939403	0.937901
832	0.937366	0.938368	0.938201	0.938468	0.938702	0.942207	0.941139	0.942207	0.942207	0.942207						0.939136	0.938368	0.9375	0.938568	0.940605	0.939537	0.941139	0.942207	0.94144	0.942207	0.939704	0.939704	0.937901	0.939403	0.937901
833	0.937366	0.938368	0.938201	0.938468	0.938702	0.942207	0.941139	0.942207	0.942207	0.942207						0.939136	0.938368	0.9375	0.938568	0.940605	0.939537	0.941139	0.942207	0.94144	0.942207	0.939704	0.939704	0.937901	0.939403	0.937901
834	0.937366	0.938368	0.938201	0.938468	0.938702	0.942207	0.941139	0.942207	0.942207	0.942207						0.939136	0.938368	0.9375	0.938568	0.940605	0.939537	0.941139	0.942207	0.94144	0.942207	0.939704	0.939704	0.937901	0.939403	0.937901
835	0.937366	0.938368	0.938201	0.938468	0.938702	0.942207	0.941139	0.942207	0.942207	0.942207						0.939136	0.938368	0.9375	0.938568	0.940605	0.939537	0.941139	0.942207	0.94144	0.942207	0.939704	0.939704	0.937901	0.939403	0.937901
836	0.937366	0.938368	0.938201	0.938468	0.938702	0.942207	0.941139	0.942207	0.942207	0.942207						0.939136	0.938368	0.9375	0.938568	0.940605	0.939537	0.941139	0.942207	0.94144	0.942207	0.939704	0.939704	0.937901	0.939403	0.937901
837	0.937366	0.938368	0.938201	0.938468	0.938702	0.942207	0.941139	0.942207	0.942207	0.942207						0.939136	0.938368	0.9375	0.938568	0.940605	0.939537	0.941139	0.942207	0.94144	0.942207	0.939704	0.939704	0.937901	0.939403	0.937901
838	0.937366	0.938368	0.938201	0.938468	0.938702	0.942207	0.941139	0.942207	0.942207	0.942207						0.939136	0.938368	0.9375	0.938568	0.940605	0.939537	0.941139	0.942207	0.94144	0.942207	0.939704	0.939704	0.937901	0.939403	0.937901
839	0.937366	0.938368	0.938201	0.938468	0.938702	0.942207	0.941139	0.942207	0.942207	0.942207						0.939136	0.938368	0.9375	0.938568	0.940605	0.939537	0.941139	0.942207	0.94144	0.942207	0.939704	0.939704	0.937901	0.939403	0.937901
840	0.937366	0.938368	0.938201	0.938468	0.938702	0.942207	0.941139	0.942207	0.942207	0.942207						0.939136	0.938368	0.9375	0.938568	0.940605	0.939537	0.941139	0.942207	0.94144	0.942207	0.939704	0.939704	0.937901	0.939403	0.937901
841	0.937366	0.938368	0.938201	0.938468	0.938702	0.942207	0.941139	0.942207	0.942207	0.942207						0.939136	0.938368	0.9375	0.938568	0.940605	0.939537	0.941139	0.942207	0.94144	0.942207	0.939704	0.939704	0.937901	0.939403	0.937901
842	0.937366	0.938368	0.938201	0.938468	0.938702	0.942207	0.941139	0.942207	0.942207	0.942207						0.939136	0.938368	0.9375	0.938568	0.940605	0.939537	0.941139	0.942207	0.94144	0.942207	0.939704	0.939704	0.937901	0.939403	0.937901
843	0.937366	0.938368	0.938201	0.938468	0.938702	0.942207	0.941139	0.942207	0.942207	0.942207						0.939136	0.938368	0.9375	0.938568	0.940605	0.939537	0.941139	0.942207	0.94144	0.942207	0.939704	0.939704	0.937901	0.939403	0.937901
844	0.937366	0.938368	0.938201	0.938468	0.938702	0.942207	0.941139	0.942207	0.942207	0.942207						0.939136	0.938368	0.9375	0.938568	0.940605	0.939537	0.941139	0.942207	0.94144	0.942207	0.939704	0.939704	0.937901	0.939403	0.937901
845	0.937366	0.938368	0.938201	0.938468	0.938702	0.942207	0.941139	0.942207	0.942207	0.942207						0.939136	0.938368	0.9375	0.938568	0.940605	0.939537	0.941139	0.942207	0.94144	0.942207	0.939704	0.939704	0.937901	0.939403	0.937901
846	0.937366	0.938368	0.938201	0.938468	0.938702	0.942207	0.941139	0.942207	0.942207	0.942207						0.939136	0.938368	0.9375	0.938568	0.940605	0.939537	0.941139	0.942207	0.94144	0.942207	0.939704	0.939704	0.937901	0.939403	0.937901
847	0.937366	0.938368	0.938201	0.938468	0.938702	0.942207	0.941139	0.942207	0.942207	0.942207						0.939136	0.938368	0.9375	0.938568	0.940605	0.939537	0.941139	0.942207	0.94144	0.942207	0.939704	0.939704	0.937901	0.939403	0.937901
848	0.937366	0.938368	0.938201	0.938468	0.938702	0.942207	0.941139	0.942207	0.942207	0.942207						0.939136	0.938368	0.9375	0.938568	0.940605	0.939537	0.941139	0.942207	0.94144	0.942207	0.939704	0.939704	0.937901	0.939403	0.937901
849	0.937366	0.938368	0.938201	0.938468	0.938702	0.942207	0.941139	0.942207	0.942207	0.942207						0.939136	0.938368	0.9375	0.938568	0.940605	0.939537	0.941139	0.942207	0.94144	0.942207	0.939704	0.939704	0.937901	0.939403	0.937901
850	0.937366	0.938368	0.938201	0.938468	0.938702	0.942207	0.941139	0.942207	0.942207	0.942207						0.939136	0.938368	0.9375	0.938568	0.940605	0.939537	0.941139	0.942207	0.94144	0.942207	0.939704	0.939704	0.937901	0.939403	0.937901
851	0.937366	0.938368	0.938201	0.938468	0.938702	0.942207	0.941139	0.942207	0.942207	0.942207						0.939136	0.938368	0.9375	0.938568	0.940605	0.939537	0.941139	0.942207	0.94144	0.942207	0.939704	0.939704	0.937901	0.939403	0.937901
852	0.937366	0.938368	0.938201	0.938468	0.938702	0.942207	0.941139	0.942207	0.942207	0.942207						0.939136	0.938368	0.9375	0.938568	0.940605	0.939537	0.941139	0.942207	0.94144	0.942207	0.939704	0.939704	0.937901	0.939403	0.937901
853	0.937366	0.938368	0.938201	0.938468	0.938702	0.942207	0.941139	0.942207	0.942207	0.942207						0.939136	0.938368	0.9375	0.938568	0.940605	0.939537	0.941139	0.942207	0.94144	0.942207	0.939704	0.939704	0.937901	0.939403	0.937901
854	0.937366	0.938368	0.938201	0.938468	0.938702	0.942207	0.941139	0.942207	0.942207	0.942207						0.939136	0.938368	0.9375	0.938568	0.940605	0.939537	0.941139	0.942207	0.94144	0.942207	0.939704	0.939704	0.937901	0.939403	0.937901
855	0.937366	0.938368	0.938201	0.938468	0.938702	0.942207	0.941139	0.942207	0.942207	0.942207						0.939136	0.938368	0.9375	0.938568	0.940605	0.939537	0.941139	0.942207	0.94144	0.942207	0.939704	0.939704	0.937901	0.939403	0.937901
856	0.937366	0.938368	0.938201	0.938468	0.938702	0.942207	0.941139	0.942207	0.942207	0.942207						0.939136	0.938368	0.9375	0.938568	0.940605	0.939537	0.941139	0.942207	0.94144	0.942207	0.939704	0.939704	0.937901	0.939403	0.937901
857	0.937366	0.938368	0.938201	0.938468	0.938702	0.942207	0.941139	0.942207	0.942207	0.942207						0.939136	0.938368	0.9375	0.938568	0.940605	0.939537	0.941139	0.942207	0.94144	0.942207	0.939704	0.939704	0.937901	0.939403	0.937901
858	0.937366	0.938368	0.938201	0.938468	0.938702	0.942207	0.941139	0.942207	0.942207	0.942207						0.939136	0.938368	0.9375	0.938568	0.940605	0.939537	0.941139	0.942207	0.94144	0.942207	0.939704	0.939704	0.937901	0.939403	0.937901
859	0.937366	0.938368	0.938201	0.938468	0.938702	0.942207	0.941139	0.942207	0.942207	0.942207						0.939136	0.938368	0.9375	0.938568	0.940605	0.939537	0.941139	0.942207	0.94144	0.942207	0.939704	0.939704	0.937901	0.939403	0.937901
860	0.937366	0.938368	0.938201	0.938468	0.938702	0.942207	0.941139	0.942207	0.942207	0.942207						0.939136	0.938368	0.9375	0.938568	0.940605	0.939537	0.941139	0.942207	0.94144	0.942207	0.939704	0.939704	0.937901	0.939403	0.937901
861	0.937366	0.938368	0.938201	0.938468	0.938702	0.942207	0.941139	0.942207	0.942207	0.942207						0.939136	0.938368	0.9375	0.938568	0.940605	0.939537	0.941139	0.942207	0.94144	0.942207	0.939704	0.939704	0.937901	0.939403	0.937901
862	0.937366	0.938368	0.938201	0.938468	0.938702	0.942207	0.941139	0.942207	0.942207	0.942207						0.939136	0.938368	0.9375	0.938568	0.940605	0.939537	0.941139	0.942207	0.94144	0.942207	0.939704	0.939704	0.937901	0.939403	0.937901
863	0.937366	0.938368	0.938201	0.938468	0.938702	0.942207	0.941139	0.942207	0.942207	0.942207						0.939136	0.938368	0.9375	0.938568	0.940605	0.939537	0.941139	0.942207	0.94144	0.942207	0.939704	0.939704	0.937901	0.939403	0.937901
864	0.937366	0.938368	0.938201	0.938468	0.938702	0.942207	0.941139	0.942207	0.942207	0.942207						0.939136	0.938368	0.9375	0.938568	0.940605	0.939537	0.941139	0.942207	0.94144	0.942207	0.939704	0.939704	0.937901	0.939403	0.937901
865	0.937366	0.938368	0.938201	0.938468	0.938702	0.942207	0.941139	0.942207	0.942207	0.942207						0.939136	0.938368	0.9375	0.938568	0.940605	0.939537	0.941139	0.942207	0.94144	0.942207	0.939704	0.939704	0.937901	0.939403	0.937901
866	0.937366	0.938368	0.938201	0.938468	0.938702	0.942207	0.941139	0.942207	0.942207	0.942207						0.939136	0.938368	0.9375	0.938568	0.940605	0.939537	0.941139	0.942207	0.94144	0.942207	0.939704	0.939704	0.937901	0.939403	0.937901
867	0.937366	0.938368	0.938201	0.938468	0.938702	0.942207	0.941139	0.942207	0.942207	0.942207						0.939136	0.938368	0.9375	0.938568	0.940605	0.939537	0.941139	0.942207	0.94144	0.942207	0.939704	0.939704	0.937901	0.939403	0.937901
868	0.937366	0.938368	0.938201	0.938468	0.938702	0.942207	0.941139	0.942207	0.942207	0.942207						0.939136	0.938368	0.9375	0.938568	0.940605	0.939537	0.941139	0.942207	0.94144	0.942207	0.939704	0.939704	0.937901	0.939403	0.937901
869	0.937366	0.938368	0.938201	0.938468	0.938702	0.942207	0.941139	0.942207	0.942207	0.942207						0.939136	0.938368	0.9375	0.938568	0.940605	0.939537	0.941139	0.942207	0.94144	0.942207	0.939704	0.939704	0.937901	0.939403	0.937901
870	0.937366	0.938368	0.938201	0.938468	0.938702	0.942207	0.941139	0.942207	0.942207	0.942207						0.939136	0.938368	0.9375	0.938568	0.940605	0.939537	0.941139	0.942207	0.94144	0.942207	0.939704	0.939704	0.937901	0.939403	0.937901
871	0.937366	0.938368	0.938201	0.938468	0.938702	0.942207	0.941139	0.942207	0.942207	0.942207						0.939136	0.938368	0.9375	0.938568	0.940605	0.939537	0.941139	0.942207	0.94144	0.942207	0.939704	0.939704	0.937901	0.939403	0.937901
872	0.937366	0.938368	0.938201	0.938468	0.938702	0.942207	0.941139	0.942207	0.942207	0.942207						0.939136	0.938368	0.9375	0.938568	0.940605	0.939537	0.941139	0.942207	0.94144	0.942207	0.939704	0.939704	0.937901	0.939403	0.937901
873	0.937366	0.938368	0.938201	0.938468	0.938702	0.942207	0.941139	0.942207	0.942207	0.942207						0.939136	0.938368	0.9375	0.938568	0.940605	0.939537	0.941139	0.942207	0.94144	0.942207	0.939704	0.939704	0.937901	0.939403	0.937901
874	0.937366	0.938368	0.938201	0.938468	0.938702	0.942207	0.941139	0.942207	0.942207	0.942207						0.939136	0.938368	0.9375	0.938568	0.940605	0.939537	0.941139	0.942207	0.94144	0.942207	0.939704	0.939704	0.937901	0.939403	0.937901
875	0.937366	0.938368	0.938201	0.938468	0.938702	0.942207	0.941139	0.942207	0.942207	0.942207						0.939136	0.938368	0.9375	0.938568	0.940605	0.939537	0.941139	0.942207	0.94144	0.942207	0.939704	0.939704	0.937901	0.939403	0.937901
876	0.937366	0.938368	0.938201	0.938468	0.938702	0.942207	0.941139	0.942207	0.942207	0.942207						0.939136	0.938368	0.9375	0.938568	0.940605	0.939537	0.941139	0.942207	0.94144	0.942207	0.939704	0.939704	0.937901	0.939403	0.937901
877	0.937366	0.938368	0.938201	0.938468	0.938702	0.942207	0.941139	0.942207	0.942207	0.942207						0.939136	0.938368	0.9375	0.938568	0.940605	0.939537	0.941139	0.942207	0.94144	0.942207	0.939704	0.939704	0.937901	0.939403	0.937901
878	0.937366	0.938368	0.938201	0.938468	0.938702	0.942207	0.941139	0.942207	0.942207	0.942207						0.939136	0.938368	0.9375	0.938568	0.940605	0.939537	0.941139	0.942207	0.94144	0.942207	0.939704	0.939704	0.937901	0.939403	0.937901
879	0.937366	0.938368	0.938201	0.938468	0.938702	0.942207	0.941139	0.942207	0.942207	0.942207						0.939136	0.938368	0.9375	0.938568	0.940605	0.939537	0.941139	0.942207	0.94144	0.942207	0.939704	0.939704	0.937901	0.939403	0.937901
880	0.937366	0.938368	0.938201	0.938468	0.938702	0.942207	0.941139	0.942207	0.942207	0.942207						0.939136	0.938368	0.9375	0.938568	0.940605	0.939537	0.941139	0.942207	0.94144	0.942207	0.939704	0.939704	0.937901	0.939403	0.937901
881	0.937366	0.938368	0.938201	0.938468	0.938702	0.942207	0.941139	0.942207	0.942207	0.942207						0.939136	0.938368	0.9375	0.938568	0.940605	0.939537	0.941139	0.942207	0.94144	0.942207	0.939704	0.939704	0.937901	0.939403	0.937901
882	0.937366	0.938368	0.938201	0.938468	0.938702	0.942207	0.941139	0.942207	0.942207	0.942207						0.939136	0.938368	0.9375	0.938568	0.940605	0.939537	0.941139	0.942207	0.94144	0.942207	0.939704	0.939704	0.937901	0.939403	0.937901
883	0.937366	0.938368	0.938201	0.938468	0.938702	0.942207	0.941139	0.942207	0.942207	0.942207						0.939136	0.938368	0.9375	0.938568	0.940605	0.939537	0.941139	0.942207	0.94144	0.942207	0.939704	0.939704	0.937901	0.939403	0.937901
884	0.937366	0.938368	0.938201	0.938468	0.938702	0.942207	0.941139	0.942207	0.942207	0.942207						0.939136	0.938368	0.9375	0.938568	0.940605	0.939537	0.941139	0.942207	0.94144	0.942207	0.939704	0.939704	0.937901	0.939403	0.937901
885	0.937366	0.938368	0.938201	0.938468	0.938702	0.942207	0.941139	0.942207	0.942207	0.942207						0.939136	0.938368	0.9375	0.938568	0.940605	0.939537	0.941139	0.942207	0.94144	0.942207	0.939704	0.939704	0.937901	0.939403	0.937901
886	0.937366	0.938368	0.938201	0.938468	0.938702	0.942207	0.941139	0.942207	0.942207	0.942207						0.939136	0.938368	0.9375	0.938568	0.940605	0.939537	0.941139	0.942207	0.94144	0.942207	0.939704	0.939704	0.937901	0.939403	0.937901
887	0.937366	0.938368	0.938201	0.938468	0.938702	0.942207	0.941139	0.942207	0.942207	0.942207						0.939136	0.938368	0.9375	0.938568	0.940605	0.939537	0.941139	0.942207	0.94144	0.942207	0.939704	0.939704	0.937901	0.939403	0.937901
888	0.937366	0.938368	0.938201	0.938468	0.938702	0.942207	0.941139	0.942207	0.942207	0.942207						0.939136	0.938368	0.9375	0.938568	0.940605	0.939537	0.941139	0.942207	0.94144	0.942207	0.939704	0.939704	0.937901	0.939403	0.937901
889	0.937366	0.938368	0.938201	0.938468	0.938702	0.942207	0.941139	0.942207	0.942207	0.942207						0.939136	0.938368	0.9375	0.938568	0.940605	0.939537	0.941139	0.942207	0.94144	0.942207	0.939704	0.939704	0.937901	0.939403	0.937901
890	0.937366	0.938368	0.938201	0.938468	0.938702	0.942207	0.941139	0.942207	0.942207	0.942207						0.939136	0.938368	0.9375	0.938568	0.940605	0.939537	0.941139	0.942207	0.94144	0.942207	0.939704	0.939704	0.937901	0.939403	0.937901
891	0.937366	0.938368	0.938201	0.938468	0.938702	0.942207	0.941139	0.942207	0.942207	0.942207						0.939136	0.938368	0.9375	0.938568	0.940605	0.939537	0.941139	0.942207	0.94144	0.942207	0.939704	0.939704	0.937901	0.939403	0.937901
892	0.937366	0.938368	0.938201	0.938468	0.938702	0.942207	0.941139	0.942207	0.942207	0.942207						0.939136	0.938368	0.9375	0.938568	0.940605	0.939537	0.941139	0.942207	0.94144	0.942207	0.939704	0.939704	0.937901	0.939403	0.937901
893	0.937366	0.938368	0.938201	0.938468	0.938702	0.942207	0.941139	0.942207	0.942207	0.942207						0.939136	0.938368	0.9375	0.938568	0.940605	0.939537	0.941139	0.942207	0.94144	0.942207	0.939704	0.939704	0.937901	0.939403	0.937901
894	0.937366	0.938368	0.938201	0.938468	0.938702	0.942207	0.941139	0.942207	0.942207	0.942207						0.939136	0.938368	0.9375	0.938568	0.940605	0.939537	0.941139	0.942207	0.94144	0.942207	0.939704	0.939704	0.937901	0.939403	0.937901
895	0.937366	0.938368	0.938201	0.938468	0.938702	0.942207	0.941139	0.942207	0.942207	0.942207						0.939136	0.938368	0.9375	0.938568	0.940605	0.939537	0.941139	0.942207	0.94144	0.942207	0.939704	0.939704	0.937901	0.939403	0.937901
896	0.937366	0.938368	0.938201	0.938468	0.938702	0.942207	0.941139	0.942207	0.942207	0.942207						0.939136	0.938368	0.9375	0.938568	0.940605	0.939537	0.941139	0.942207	0.94144	0.942207	0.939704	0.939704	0.937901	0.939403	0.937901
897	0.937366	0.938368	0.938201	0.938468	0.938702	0.942207	0.941139	0.942207	0.942207	0.942207						0.939136	0.938368	0.9375	0.938568	0.940605	0.939537	0.941139	0.942207	0.94144	0.942207	0.939704	0.939704	0.937901	0.939403	0.937901
898	0.937366	0.938368	0.938201	0.938468	0.938702	0.942207	0.941139	0.942207	0.942207	0.942207						0.939136	0.938368	0.9375	0.938568	0.940605	0.939537	0.941139	0.942207	0.94144	0.942207	0.939704	0.939704	0.937901	0.939403	0.937901
899	0.937366	0.938368	0.938201	0.938468	0.938702	0.942207	0.941139	0.942207	0.942207	0.942207						0.939136	0.938368	0.9375	0.938568	0.940605	0.939537	0.941139	0.942207	0.94144	0.942207	0.939704	0.939704	0.937901	0.939403	0.937901
900	0.937366	0.938368	0.938201	0.938468	0.938702	0.942207	0.941139	0.942207	0.942207	0.942207						0.939136	0.938368	0.9375	0.938568	0.940605	0.939537	0.941139	0.942207	0.94144	0.942207	0.939704	0.939704	0.937901	0.939403	0.937901
901	0.937366	0.938368	0.938201	0.938468	0.938702	0.942207	0.941139	0.942207	0.942207	0.942207						0.939136	0.938368	0.9375	0.938568	0.940605	0.939537	0.941139	0.942207	0.94144	0.942207	0.939704	0.939704	0.937901	0.939403	0.937901
902	0.937366	0.938368	0.938201	0.938468	0.938702	0.942207	0.941139	0.942207	0.942207	0.942207						0.939136	0.938368	0.9375	0.938568	0.940605	0.939537	0.941139	0.942207	0.94144	0.942207	0.939704	0.939704	0.937901	0.939403	0.937901
903	0.937366	0.938368	0.938201	0.938468	0.938702	0.942207	0.941139	0.942207	0.942207	0.942207						0.939136	0.938368	0.9375	0.938568	0.940605	0.939537	0.941139	0.942207	0.94144	0.942207	0.939704	0.939704	0.937901	0.939403	0.937901
904	0.937366	0.938368	0.938201	0.938468	0.938702	0.942207	0.941139	0.942207	0.942207	0.942207						0.939136	0.938368	0.9375	0.938568	0.940605	0.939537	0.941139	0.942207	0.94144	0.942207	0.939704	0.939704	0.937901	0.939403	0.937901
905	0.937366	0.938368	0.938201	0.938468	0.938702	0.942207	0.94194	0.942207	0.942207	0.942207						0.939136	0.938368	0.9375	0.938568	0.940605	0.939537	0.941139	0.942207	0.94144	0.942207	0.939704	0.939704	0.937901	0.939403	0.937901
906	0.937366	0.938368	0.938201	0.938468	0.938702	0.942207	0.94194	0.942207	0.942207	0.942207						0.939136	0.938368	0.9375	0.938568	0.940605	0.939537	0.941139	0.942207	0.94144	0.942207	0.939704	0.939704	0.937901	0.939403	0.937901
907	0.937366	0.938368	0.938201	0.938468	0.938702	0.942207	0.94194	0.942207	0.942207	0.942207						0.939136	0.938368	0.9375	0.938568	0.940605	0.939537	0.941139	0.942207	0.94144	0.942207	0.939704	0.939704	0.937901	0.939403	0.937901
908	0.937366	0.938368	0.938201	0.938468	0.938702	0.942207	0.94194	0.942207	0.942207	0.942207						0.939136	0.938368	0.9375	0.938568	0.940605	0.939537	0.941139	0.942207	0.94144	0.942207	0.939704	0.939704	0.937901	0.939403	0.937901
909	0.937366	0.938368	0.938201	0.938468	0.938702	0.942207	0.94194	0.942207	0.942207	0.942207						0.939136	0.938368	0.9375	0.938568	0.940605	0.939537	0.941139	0.942207	0.94144	0.942207	0.939704	0.939704	0.937901	0.939403	0.937901
910	0.937366	0.938368	0.938201	0.938468	0.938702	0.942207	0.94194	0.942207	0.942207	0.942207						0.939136	0.938368	0.9375	0.938568	0.940605	0.939537	0.941139	0.942207	0.94144	0.942207	0.939704	0.939704	0.937901	0.939403	0.937901
911	0.937366	0.938368	0.938201	0.938468	0.938702	0.942207	0.94194	0.942207	0.942207	0.942207						0.939136	0.938368	0.9375	0.938568	0.940605	0.939537	0.941139	0.942207	0.94144	0.942207	0.939704	0.939704	0.937901	0.939403	0.937901
912	0.937366	0.938368	0.938201	0.938468	0.938702	0.942207	0.94194	0.942207	0.942207	0.942207						0.939136	0.938368	0.9375	0.938568	0.940605	0.939537	0.941139	0.942207	0.94144	0.942207	0.939704	0.939704	0.937901	0.939403	0.937901
913	0.937366	0.938368	0.938201	0.938468	0.938702	0.942207	0.94194	0.942207	0.942207	0.942207						0.939136	0.938368	0.9375	0.938568	0.940605	0.939537	0.941139	0.942207	0.94144	0.942207	0.939704	0.939704	0.937901	0.939403	0.937901
914	0.937366	0.938368	0.938201	0.938468	0.938702	0.942207	0.94194	0.942207	0.942207	0.942207						0.939136	0.938368	0.9375	0.938568	0.940605	0.939537	0.941139	0.942207	0.94144	0.942207	0.939704	0.939704	0.937901	0.939403	0.937901
915	0.937366	0.938368	0.938201	0.938468	0.938702	0.942207	0.94194	0.942207	0.942207	0.942207						0.939136	0.938368	0.9375	0.938568	0.940605	0.939537	0.941139	0.942207	0.94144	0.942207	0.939704	0.939704	0.937901	0.939403	0.937901
916	0.937366	0.938368	0.938201	0.938468	0.938702	0.942207	0.94194	0.942207	0.942207	0.942207						0.939136	0.938368	0.9375	0.938568	0.940605	0.939537	0.941139	0.942207	0.94144	0.942207	0.939704	0.939704	0.937901	0.939403	0.937901
917	0.937366	0.938368	0.938201	0.938468	0.938702	0.942207	0.94194	0.942207	0.942207	0.942207						0.939136	0.938368	0.9375	0.938568	0.940605	0.939537	0.941139	0.942207	0.94144	0.942207	0.939704	0.939704	0.937901	0.939403	0.937901
918	0.937366	0.938368	0.938201	0.938468	0.938702	0.942207	0.94194	0.942207	0.942207	0.942207						0.939136	0.938368	0.9375	0.938568	0.940605	0.939537	0.941139	0.942207	0.94144	0.942207	0.939704	0.939704	0.937901	0.939403	0.937901
919	0.937366	0.938368	0.938201	0.938468	0.938702	0.942207	0.94194	0.942207	0.942207	0.942207						0.939136	0.938368	0.9375	0.938568	0.940605	0.939537	0.941139	0.942207	0.94144	0.942207	0.939704	0.939704	0.937901	0.939403	0.937901
920	0.937366	0.938368	0.938201	0.938468	0.938702	0.942207	0.94194	0.942207	0.942207	0.942207						0.939136	0.938368	0.9375	0.938568	0.940605	0.939537	0.941139	0.942207	0.94144	0.942207	0.939704	0.939704	0.937901	0.939403	0.937901
921	0.937366	0.938368	0.938201	0.938468	0.938702	0.942207	0.94194	0.942207	0.942207	0.942207						0.939136	0.938368	0.9375	0.938568	0.940605	0.939537	0.941139	0.942207	0.94144	0.942207	0.939704	0.939704	0.937901	0.939403	0.937901
922	0.937366	0.938368	0.938201	0.938468	0.938702	0.942207	0.94194	0.942207	0.942207	0.942207						0.939136	0.938368	0.9375	0.938568	0.940605	0.939537	0.941139	0.942207	0.94144	0.942207	0.939704	0.939704	0.937901	0.939403	0.937901
923	0.937366	0.938368	0.938201	0.938468	0.938702	0.942207	0.94194	0.942207	0.942207	0.942207						0.939136	0.938368	0.9375	0.938568	0.940605	0.939537	0.941139	0.942207	0.94144	0.942207	0.939704	0.939704	0.937901	0.939403	0.937901
924	0.937366	0.938368	0.938201	0.938468	0.938702	0.942207	0.94194	0.942207	0.942207	0.942207						0.939136	0.938368	0.9375	0.938568	0.940605	0.939537	0.941139	0.942207	0.94144	0.942207	0.939704	0.939704	0.937901	0.939403	0.937901
925	0.937366	0.938368	0.938201	0.938468	0.938702	0.942207	0.94194	0.942207	0.942207	0.942207						0.939136	0.938368	0.9375	0.938568	0.940605	0.939537	0.941139	0.942207	0.94144	0.942207	0.939704	0.939704	0.937901	0.939403	0.937901
926	0.937366	0.938368	0.938201	0.938468	0.938702	0.942207	0.94194	0.942207	0.942207	0.942207						0.939136	0.938368	0.9375	0.938568	0.940605	0.939537	0.941139	0.942207	0.94144	0.942207	0.939704	0.939704	0.937901	0.939403	0.937901
927	0.937366	0.938368	0.938201	0.938468	0.938702	0.942207	0.94194	0.942207	0.942207	0.942207						0.939136	0.938368	0.9375	0.938568	0.940605	0.939537	0.941139	0.942207	0.94144	0.942207	0.939704	0.939704	0.937901	0.939403	0.937901
928	0.937366	0.938368	0.938201	0.938468	0.938702	0.942207	0.94194	0.942207	0.942207	0.942207						0.939136	0.938368	0.9375	0.938568	0.940605	0.939537	0.941139	0.942207	0.94144	0.942207	0.939704	0.939704	0.937901	0.939403	0.937901
929	0.937366	0.938368	0.938201	0.938468	0.938702	0.942207	0.94194	0.942207	0.942207	0.942207						0.939136	0.938368	0.9375	0.938568	0.940605	0.939537	0.941139	0.942207	0.94144	0.942207	0.939704	0.939704	0.937901	0.939403	0.937901
930	0.937366	0.938368	0.938201	0.938468	0.938702	0.942207	0.94194	0.942207	0.942207	0.942207						0.939136	0.938368	0.9375	0.938568	0.940605	0.939537	0.941139	0.942207	0.94144	0.942207	0.939704	0.939704	0.937901	0.939403	0.937901
931	0.937366	0.938368	0.938201	0.938468	0.938702	0.942207	0.94194	0.942207	0.942207	0.942207						0.939136	0.938368	0.9375	0.938568	0.940605	0.939537	0.941139	0.942207	0.94144	0.942207	0.939704	0.939704	0.937901	0.939403	0.937901
932	0.937366	0.938368	0.938201	0.938468	0.938702	0.942207	0.94194	0.942207	0.942207	0.942207						0.939136	0.938368	0.9375	0.938568	0.940605	0.939537	0.941139	0.942207	0.94144	0.942207	0.939704	0.939704	0.937901	0.939403	0.937901
933	0.937366	0.938368	0.938201	0.938468	0.938702	0.942207	0.94194	0.942207	0.942207	0.942207						0.939136	0.938368	0.9375	0.938568	0.940605	0.939537	0.941139	0.942207	0.94144	0.942207	0.939704	0.939704	0.937901	0.939403	0.937901
934	0.937366	0.938368	0.938201	0.938468	0.938702	0.942207	0.94194	0.942207	0.942207	0.942207						0.939136	0.938368	0.9375	0.938568	0.940605	0.939537	0.941139	0.942207	0.94144	0.942207	0.939704	0.939704	0.937901	0.939403	0.937901
935	0.937366	0.938368	0.938201	0.938468	0.938702	0.942207	0.94194	0.942207	0.942207	0.942207						0.939136	0.938368	0.9375	0.938568	0.940605	0.939537	0.941139	0.942207	0.94144	0.942207	0.939704	0.939704	0.937901	0.939403	0.937901
936	0.937366	0.938368	0.938201	0.938468	0.938702	0.942207	0.94194	0.942207	0.942207	0.942207						0.939136	0.938368	0.9375	0.938568	0.940605	0.939537	0.941139	0.942207	0.94144	0.942207	0.939704	0.939704	0.937901	0.939403	0.937901
937	0.937366	0.938368	0.938201	0.938468	0.938702	0.942207	0.94194	0.942207	0.942207	0.942207						0.939136	0.938368	0.9375	0.938568	0.940605	0.939537	0.941139	0.942207	0.94144	0.942207	0.939704	0.939704	0.937901	0.939403	0.937901
938	0.937366	0.938368	0.938201	0.938468	0.938702	0.942207	0.94194	0.942207	0.942207	0.942207						0.939136	0.938368	0.9375	0.938568	0.940605	0.939537	0.941139	0.942207	0.94144	0.942207	0.939704	0.939704	0.937901	0.939403	0.937901
939	0.937366	0.938368	0.938201	0.938468	0.938702	0.942207	0.94194	0.942207	0.942207	0.942207						0.939136	0.938368	0.9375	0.938568	0.940605	0.939537	0.941139	0.942207	0.94144	0.942207	0.939704	0.939704	0.937901	0.939403	0.937901
940	0.937366	0.938368	0.938201	0.938468	0.938702	0.942207	0.94194	0.942207	0.942207	0.942207						0.939136	0.938368	0.9375	0.938568	0.940605	0.939537	0.941139	0.942207	0.94144	0.942207	0.939704	0.939704	0.937901	0.939403	0.937901
941	0.937366	0.938368	0.938201	0.938468	0.938702	0.942207	0.94194	0.942207	0.942207	0.942207						0.939136	0.938368	0.9375	0.938568	0.940605	0.939537	0.941139	0.942207	0.94144	0.942207
942	0.937366	0.938368	0.938201	0.938468	0.938702	0.942207	0.94194	0.942207	0.942207	0.942207						0.939136	0.938368	0.9375	0.938568	0.940605	0.939537	0.941139	0.942207	0.94144	0.942207
943	0.937366	0.938368	0.938201	0.938468	0.938702	0.942207	0.94194	0.942207	0.942207	0.942207						0.939136	0.938368	0.9375	0.938568	0.940605	0.939537	0.941139	0.942207	0.94144	0.942207
944	0.937366	0.938368	0.938201	0.938468	0.938702	0.942207	0.94194	0.942207	0.942207	0.942207						0.939136	0.938368	0.9375	0.938568	0.940605	0.939537	0.941139	0.942207	0.94144	0.942207
945	0.937366	0.938368	0.938201	0.938468	0.938702	0.942207	0.94194	0.942207	0.942207	0.942207						0.939136	0.938368	0.9375	0.938568	0.940605	0.939537	0.941139	0.942207	0.94144	0.942207
946	0.937366	0.938368	0.938201	0.938468	0.938702	0.942207	0.94194	0.942207	0.942207	0.942207						0.939136	0.938368	0.9375	0.938568	0.940605	0.939537	0.941139	0.942207	0.94144	0.942207
947	0.937366	0.938368	0.938201	0.938468	0.938702	0.942207	0.94194	0.942207	0.942207	0.942207						0.939136	0.938368	0.9375	0.938568	0.940605	0.939537	0.941139	0.942207	0.94144	0.942207
948	0.937366	0.938368	0.938201	0.938468	0.938702	0.942207	0.94194	0.942207	0.942207	0.942207						0.939136	0.938368	0.9375	0.938568	0.940605	0.939537	0.941139	0.942207	0.94144	0.942207
949	0.937366	0.938368	0.938201	0.938468	0.938702	0.942207	0.94194	0.942207	0.942207	0.942207						0.939136	0.938368	0.9375	0.938568	0.940605	0.939537	0.941139	0.942207	0.94144	0.942207
950	0.937366	0.938368	0.938201	0.938468	0.938702	0.942207	0.94194	0.942207	0.942207	0.942207						0.939136	0.938368	0.9375	0.938568	0.940605	0.939537	0.941139	0.942207	0.94144	0.942207
951	0.937366	0.938368	0.938201	0.938468	0.938702	0.942207	0.94194	0.942207	0.942207	0.942207						0.939136	0.938368	0.9375	0.938568	0.940605	0.939537	0.941139	0.942207	0.94144	0.942207
952	0.937366	0.938368	0.938201	0.938468	0.938702	0.942207	0.94194	0.942207	0.942207	0.942207						0.939136	0.938368	0.9375	0.938568	0.940605	0.939537	0.941139	0.942207	0.94144	0.942207
953	0.937366	0.938368	0.938201	0.938468	0.938702	0.942207	0.94194	0.942207	0.942207	0.942207						0.939136	0.938368	0.9375	0.938568	0.940605	0.939537	0.941139	0.942207	0.94144	0.942207
954	0.937366	0.938368	0.938201	0.938468	0.938702	0.942207	0.94194	0.942207	0.942207	0.942207						0.939136	0.938368	0.9375	0.938568	0.940605	0.939537	0.941139	0.942207	0.94144	0.942207
955	0.937366	0.938368	0.938201	0.938468	0.938702	0.942207	0.94194	0.942207	0.942207	0.942207						0.939136	0.938368	0.9375	0.938568	0.940605	0.939537	0.941139	0.942207	0.94144	0.942207
956	0.937366	0.938368	0.938201	0.938468	0.938702	0.942207	0.94194	0.942207	0.942207	0.942207						0.939136	0.938368	0.9375	0.938568	0.940605	0.939537	0.941139	0.942207	0.94144	0.942207
957	0.937366	0.938368	0.938201	0.938468	0.938702	0.942207	0.94194	0.942207	0.942207	0.942207						0.939136	0.938368	0.9375	0.938568	0.940605	0.939537	0.941139	0.942207	0.94144	0.942207
958	0.937366	0.938368	0.938201	0.938468	0.938702	0.942207	0.94194	0.942207	0.942207	0.942207						0.939136	0.938368	0.9375	0.938568	0.940605	0.939537	0.941139	0.942207	0.94144	0.942207
959	0.937366	0.938368	0.938201	0.938468	0.938702	0.942207	0.94194	0.942207	0.942207	0.942207						0.939136	0.938368	0.9375	0.938568	0.940605	0.939537	0.941139	0.942207	0.94144	0.942207
960	0.937366	0.938368	0.938201	0.938468	0.938702	0.942207	0.94194	0.942207	0.942207	0.942207						0.939136	0.938368	0.9375	0.938568	0.940605	0.939537	0.941139	0.942207	0.94144	0.942207
961	0.937366	0.938368	0.938201	0.938468	0.938702	0.942207	0.94194	0.942207	0.942207	0.942207						0.939136	0.938368	0.9375	0.938568	0.940605	0.939537	0.941139	0.942207	0.94144	0.942207
962	0.937366	0.938368	0.938201	0.938468	0.938702	0.942207	0.94194	0.942207	0.942207	0.942207						0.939136	0.938368	0.9375	0.938568	0.940605	0.939537	0.941139	0.942207	0.94144	0.942207
963	0.937366	0.938368	0.938201	0.938468	0.938702	0.942207	0.94194	0.942207	0.942207	0.942207						0.939136	0.938368	0.9375	0.938568	0.940605	0.939537	0.941139	0.942207	0.94144	0.942207
964	0.937366	0.938368	0.938201	0.938468	0.938702	0.942207	0.94194	0.942207	0.942207	0.942207						0.939136	0.938368	0.9375	0.938568	0.940605	0.939537	0.941139	0.942207	0.94144	0.942207
965	0.937366	0.938368	0.938201	0.938468	0.938702	0.942207	0.94194	0.942207	0.942207	0.942207						0.939136	0.938368	0.9375	0.938568	0.940605	0.939537	0.941139	0.942207	0.94144	0.942207
966	0.937366	0.938368	0.938201	0.938468	0.938702	0.942207	0.94194	0.942207	0.942207	0.942207						0.939136	0.938368	0.9375	0.938568	0.940605	0.939537	0.941139	0.942207	0.94144	0.942207
967	0.937366	0.938368	0.938201	0.938468	0.938702	0.942207	0.94194	0.942207	0.942207	0.942207						0.939136	0.938368	0.9375	0.938568	0.940605	0.939537	0.941139	0.942207	0.94144	0.942207
968	0.937366	0.938368	0.938201	0.938468	0.938702	0.942207	0.94194	0.942207	0.942207	0.942207						0.939136	0.938368	0.9375	0.938568	0.940605	0.939537	0.941139	0.942207	0.94144	0.942207
969	0.937366	0.938368	0.938201	0.938468	0.938702	0.942207	0.94194	0.942207	0.942207	0.942207						0.939136	0.938368	0.9375	0.938568	0.940605	0.939537	0.941139	0.942207	0.94144	0.942207
970	0.937366	0.938368	0.938201	0.938468	0.938702	0.942207	0.94194	0.942207	0.942207	0.942207						0.939136	0.938368	0.9375	0.938568	0.940605	0.939537	0.941139	0.942207	0.94144	0.942207
971	0.937366	0.938368	0.938201	0.938468	0.938702	0.942207	0.94194	0.942207	0.942207	0.942207						0.939136	0.938368	0.9375	0.938568	0.940605	0.939537	0.941139	0.942207	0.94144	0.942207
972	0.937366	0.938368	0.938201	0.938468	0.938702	0.942207	0.94194	0.942207	0.942207	0.942207						0.939136	0.938368	0.9375	0.938568	0.940605	0.939537	0.941139	0.942207	0.94144	0.942207
973	0.937366	0.938368	0.938201	0.938468	0.938702	0.942207	0.94194	0.942207	0.942207	0.942207						0.939136	0.938368	0.9375	0.938568	0.940605	0.939537	0.941139	0.942207	0.94144	0.942207
974	0.937366	0.938368	0.938201	0.938468	0.938702	0.942207	0.94194	0.942207	0.942207	0.942207						0.939136	0.938368	0.9375	0.938568	0.940605	0.939537	0.941139	0.942207	0.94144	0.942207
975	0.937366	0.938368	0.938201	0.938468	0.938702	0.942207	0.94194	0.942207	0.942207	0.942207						0.939136	0.938368	0.9375	0.938568	0.940605	0.939537	0.941139	0.942207	0.94144	0.942207
976	0.937366	0.938368	0.938201	0.938468	0.938702	0.942207	0.94194	0.942207	0.942207	0.942207						0.939136	0.938368	0.9375	0.938568	0.940605	0.939537	0.941139	0.942207	0.94144	0.942207
977	0.937366	0.938368	0.938201	0.938468	0.938702	0.942207	0.94194	0.942207	0.942207	0.942207						0.939136	0.938368	0.9375	0.938568	0.940605	0.939537	0.941139	0.942207	0.94144	0.942207
978	0.937366	0.938368	0.938201	0.938468	0.938702	0.942207	0.94194	0.942207	0.942207	0.942207						0.939136	0.938368	0.9375	0.938568	0.940605	0.939537	0.941139	0.942207	0.94144	0.942207
979	0.937366	0.938368	0.938201	0.938468	0.938702	0.942207	0.94194	0.942207	0.942207	0.942207						0.939136	0.938368	0.9375	0.938568	0.940605	0.939537	0.941139	0.942207	0.94144	0.942207
980	0.937366	0.938368	0.938201	0.938468	0.938702	0.942207	0.94194	0.942207	0.942207	0.942207						0.939136	0.938368	0.9375	0.938568	0.940605	0.939537	0.941139	0.942207	0.94144	0.942207
981	0.937366	0.938368	0.938201	0.938468	0.938702	0.942207	0.94194	0.942207	0.942207	0.942207						0.939136	0.938368	0.9375	0.938568	0.940605	0.939537	0.941139	0.942207	0.94144	0.942207
982	0.937366	0.938368	0.938201	0.938468	0.938702	0.942207	0.94194	0.942207	0.942207	0.942207						0.939136	0.938368	0.9375	0.938568	0.940605	0.939537	0.941139	0.942207	0.94144	0.942207
983	0.937366	0.938368	0.938201	0.938468	0.938702	0.942207	0.94194	0.942207	0.942207	0.942207						0.939136	0.938368	0.9375	0.938568	0.940605	0.939537	0.941139	0.942207	0.94144	0.942207
984	0.937366	0.938368	0.938201	0.938468	0.938702	0.942207	0.94194	0.942207	0.942207	0.942207						0.939136	0.938368	0.9375	0.938568	0.940605	0.939537	0.941139	0.942207	0.94144	0.942207
985	0.937366	0.938368	0.938201	0.938468	0.938702	0.942207	0.94194	0.942207	0.942207	0.942207						0.939136	0.938368	0.9375	0.938568	0.940605	0.939537	0.941139	0.942207	0.94144	0.942207
986	0.937366	0.938368	0.938201	0.938468	0.938702	0.942207	0.94194	0.942207	0.942207	0.942207						0.939136	0.938368	0.9375	0.938568	0.940605	0.939537	0.941139	0.942207	0.94144	0.942207
987	0.937366	0.938368	0.938201	0.938468	0.938702	0.942207	0.94194	0.942207	0.942207	0.942207						0.939136	0.938368	0.9375	0.938568	0.940605	0.939537	0.941139	0.942207	0.94144	0.942207
988	0.937366	0.938368	0.938201	0.938468	0.938702	0.942207	0.94194	0.942207	0.942207	0.942207						0.939136	0.938368	0.9375	0.938568	0.940605	0.939537	0.941139	0.942207	0.94144	0.942207
989	0.937366	0.938368	0.938201	0.938468	0.938702	0.942207	0.94194	0.942207	0.942207	0.942207						0.939136	0.938368	0.9375	0.938568	0.940605	0.939537	0.941139	0.942207	0.94144	0.942207
990	0.937366	0.938368	0.938201	0.938468	0.938702	0.942207	0.94194	0.942207	0.942207	0.942207						0.939136	0.938368	0.9375	0.938568	0.940605	0.939537	0.941139	0.942207	0.94144	0.942207
991	0.937366	0.938368	0.938201	0.938468	0.938702	0.942207	0.94194	0.942207	0.942207	0.942207						0.939136	0.938368	0.9375	0.938568	0.940605	0.939537	0.941139	0.942207	0.94144	0.942207
992	0.937366	0.938368	0.938201	0.938468	0.938702	0.942207	0.94194	0.942207	0.942207	0.942207						0.939136	0.938368	0.9375	0.938568	0.940605	0.939537	0.941139	0.942207	0.94144	0.942207
993	0.937366	0.938368	0.938201	0.938468	0.938702	0.942207	0.94194	0.942207	0.942207	0.942207						0.939136	0.938368	0.9375	0.938568	0.940605	0.939537	0.941139	0.942207	0.94144	0.942207
994	0.937366	0.938368	0.938201	0.938468	0.938702	0.942207	0.94194	0.942207	0.942207	0.942207						0.939136	0.938368	0.9375	0.938568	0.940605	0.939537	0.941139	0.942207	0.94144	0.942207
995	0.937366	0.938368	0.938201	0.938468	0.938702	0.942207	0.94194	0.942207	0.942207	0.942207						0.939136	0.938368	0.9375	0.938568	0.940605	0.939537	0.941139	0.942207	0.94144	0.942207
996	0.937366	0.938368	0.938201	0.938468	0.938702	0.942207	0.94194	0.942207	0.942207	0.942207						0.939136	0.938368	0.9375	0.938568	0.940605	0.939537	0.941139	0.942207	0.94144	0.942207
997	0.937366	0.938368	0.938201	0.938468	0.938702	0.942207	0.94194	0.942207	0.942207	0.942207						0.939136	0.938368	0.9375	0.938568	0.940605	0.939537	0.941139	0.942207	0.94144	0.942207
998	0.937366	0.938368	0.938201	0.938468	0.938702	0.942207	0.94194	0.942207	0.942207	0.942207						0.939136	0.938368	0.9375	0.938568	0.940605	0.939537	0.941139	0.942207	0.94144	0.942207
999	0.937366	0.938368	0.938201	0.938468	0.938702	0.942207	0.94194	0.942207	0.942207	0.942207						0.939136	0.938368	0.9375	0.938568	0.940605	0.939537	0.941139	0.942207	0.94144	0.942207
1000	0.937366	0.938368	0.938201	0.938468	0.938702	0.942207	0.94194	0.942207	0.942207	0.942207						0.939136	0.938368	0.9375	0.938568	0.940605	0.939537	0.941139	0.942207	0.94144	0.942207
1001	0.937366	0.938368	0.938201	0.938468	0.938702	0.942207	0.94194	0.942207	0.942207	0.942207						0.939136	0.938368	0.9375	0.938568	0.940605	0.939537	0.941139	0.942207	0.94144	0.942207
1002	0.937366	0.938368	0.938201	0.938468	0.938702	0.942207	0.94194	0.942207	0.942207	0.942207						0.939136	0.938368	0.9375	0.938568	0.940605	0.939537	0.941139	0.942207	0.94144	0.942207
1003	0.937366	0.938368	0.938201	0.938468	0.938702	0.942207	0.94194	0.942207	0.942207	0.942207						0.939136	0.938368	0.9375	0.938568	0.940605	0.939537	0.941139	0.942207	0.94144	0.942207
1004	0.937366	0.938368	0.938201	0.938468	0.938702	0.942207	0.94194	0.942207	0.942207	0.942207						0.939136	0.938368	0.9375	0.938568	0.940605	0.939537	0.941139	0.942207	0.94144	0.942207
1005	0.937366	0.938368	0.938201	0.938468	0.938702	0.942207	0.94194	0.942207	0.942207	0.942207						0.939136	0.938368	0.9375	0.938568	0.940605	0.939537	0.941139	0.942207	0.94144	0.942207
1006	0.937366	0.938368	0.938201	0.938468	0.938702	0.942207	0.94194	0.942207	0.942207	0.942207						0.939136	0.938368	0.9375	0.938568	0.940605	0.939537	0.941139	0.942207	0.94144	0.942207
1007	0.937366	0.938368	0.938201	0.938468	0.938702	0.942207	0.94194	0.942207	0.942207	0.942207						0.939136	0.938368	0.9375	0.938568	0.940605	0.939537	0.941139	0.942207	0.94144	0.942207
1008	0.937366	0.938368	0.938201	0.938468	0.938702	0.942207	0.94194	0.942207	0.942207	0.942207						0.939136	0.938368	0.9375	0.938568	0.940605	0.939537	0.941139	0.942207	0.94144	0.942207
1009	0.937366	0.938368	0.938201	0.938468	0.938702	0.942207	0.94194	0.942207	0.942207	0.942207						0.939136	0.938368	0.9375	0.938568	0.940605	0.939537	0.941139	0.942207	0.94144	0.942207
1010	0.937366	0.938368	0.938201	0.938468	0.938702	0.942207	0.94194	0.942207	0.942207	0.942207						0.939136	0.938368	0.9375	0.938568	0.940605	0.939537	0.941139	0.942207	0.94144	0.942207
1011	0.937366	0.938368	0.938201	0.938468	0.938702	0.942207	0.94194	0.942207	0.942207	0.942207						0.939136	0.938368	0.9375	0.938568	0.940605	0.939537	0.941139	0.942207	0.94144	0.942207
1012	0.937366	0.938368	0.938201	0.938468	0.938702	0.942207	0.94194	0.942207	0.942207	0.942207						0.939136	0.938368	0.9375	0.938568	0.940605	0.939537	0.941139	0.942207	0.94144	0.942207
1013	0.937366	0.938368	0.938201	0.938468	0.938702	0.942207	0.94194	0.942207	0.942207	0.942207						0.939136	0.938368	0.9375	0.938568	0.940605	0.939537	0.941139	0.942207	0.94144	0.942207
1014	0.937366	0.938368	0.938201	0.938468	0.938702	0.942207	0.94194	0.942207	0.942207	0.942207						0.939136	0.938368	0.9375	0.938568	0.940605	0.939537	0.941139	0.942207	0.94144	0.942207
1015	0.937366	0.938368	0.938201	0.938468	0.938702	0.942207	0.94194	0.942207	0.942207	0.942207						0.939136	0.938368	0.9375	0.938568	0.940605	0.939537	0.941139	0.942207	0.94144	0.942207
1016	0.937366	0.938368	0.938201	0.938468	0.938702	0.942207	0.94194	0.942207	0.942207	0.942207						0.939136	0.938368	0.9375	0.938568	0.940605	0.939537	0.941139	0.942207	0.94144	0.942207
1017	0.937366	0.938368	0.938201	0.938468	0.938702	0.942207	0.94194	0.942207	0.942207	0.942207						0.939136	0.938368	0.9375	0.938568	0.940605	0.939537	0.941139	0.942207	0.94144	0.942207
1018	0.937366	0.938368	0.938201	0.938468	0.938702	0.942207	0.94194	0.942207	0.942207	0.942207						0.939136	0.938368	0.9375	0.938568	0.940605	0.939537	0.941139	0.942207	0.94144	0.942207
1019	0.937366	0.938368	0.938201	0.938468	0.938702	0.942207	0.94194	0.942207	0.942207	0.942207						0.939136	0.938368	0.9375	0.938568	0.940605	0.939537	0.941139	0.942207	0.94144	0.942207
1020	0.937366	0.938368	0.938201	0.938468	0.938702	0.942207	0.94194	0.942207	0.942207	0.942207						0.939136	0.938368	0.9375	0.938568	0.940605	0.939537	0.941139	0.942207	0.94144	0.942207
1021	0.937366	0.938368	0.938201	0.938468	0.938702	0.942207	0.94194	0.942207	0.942207	0.942207						0.939136	0.938368	0.9375	0.938568	0.940605	0.939537	0.941139	0.942207	0.94144	0.942207
1022	0.937366	0.938368	0.938201	0.938468	0.938702	0.942207	0.94194	0.942207	0.942207	0.942207						0.939136	0.938368	0.9375	0.938568	0.940605	0.939537	0.941139	0.942207	0.94144	0.942207
1023	0.937366	0.938368	0.938201	0.938468	0.938702	0.942207	0.94194	0.942207	0.942207	0.942207						0.939136	0.938368	0.9375	0.938568	0.940605	0.939537	0.941139	0.942207	0.94144	0.942207
1024	0.937366	0.938368	0.938201	0.938468	0.938702	0.942207	0.94194	0.942207	0.942207	0.942207						0.939136	0.938368	0.9375	0.938568	0.940605	0.939537	0.941139	0.942207	0.94144	0.942207
1025	0.937366	0.938368	0.938201	0.938468	0.938702	0.942207	0.94194	0.942207	0.942207	0.942207						0.939136	0.938368	0.9375	0.938568	0.940605	0.939537	0.941139	0.942207	0.94144	0.942207
1026	0.937366	0.938368	0.938201	0.938468	0.938702	0.942207	0.94194	0.942207	0.942207	0.942207						0.939136	0.938368	0.9375	0.938568	0.940605	0.939537	0.941139	0.942207	0.94144	0.942207
1027	0.937366	0.938368	0.938201	0.938468	0.938702	0.942207	0.94194	0.942207	0.942207	0.942207						0.939136	0.938368	0.9375	0.938568	0.940605	0.939537	0.941139	0.942207	0.94144	0.942207
1028	0.937366	0.938368	0.938201	0.938468	0.938702	0.942207	0.94194	0.942207	0.942207	0.942207						0.939136	0.938368	0.9375	0.938568	0.940605	0.939537	0.941139	0.942207	0.94144	0.942207
1029	0.937366	0.938368	0.938201	0.938468	0.938702	0.942207	0.94194	0.942207	0.942207	0.942207						0.939136	0.938368	0.9375	0.938568	0.940605	0.939537	0.941139	0.942207	0.94144	0.942207
1030	0.937366	0.938368	0.938201	0.938468	0.938702	0.942207	0.94194	0.942207	0.942207	0.942207						0.939136	0.938368	0.9375	0.938568	0.940605	0.939537	0.941139	0.942207	0.94144	0.942207
1031	0.937366	0.938368	0.938201	0.938468	0.938702	0.942207	0.94194	0.942207	0.942207	0.942207						0.939136	0.938368	0.9375	0.938568	0.940605	0.939537	0.941139	0.942207	0.94144	0.942207
1032	0.937366	0.938368	0.938201	0.938468	0.938702	0.942207	0.94194	0.942207	0.942207	0.942207						0.939136	0.938368	0.9375	0.938568	0.940605	0.939537	0.941139	0.942207	0.94144	0.942207
1033	0.937366	0.938368	0.938201	0.938468	0.938702	0.942207	0.94194	0.942207	0.942207	0.942207						0.939136	0.938368	0.9375	0.938568	0.940605	0.939537	0.941139	0.942207	0.94144	0.942207
1034	0.937366	0.938368	0.938201	0.938468	0.938702	0.942207	0.94194	0.942207	0.942207	0.942207						0.939136	0.938368	0.9375	0.938568	0.940605	0.939537	0.941139	0.942207	0.94144	0.942207
1035	0.937366	0.938368	0.938201	0.938468	0.938702	0.942207	0.94194	0.942207	0.942207	0.942207						0.939136	0.938368	0.9375	0.938568	0.940605	0.939537	0.941139	0.942207	0.94144	0.942207
1036	0.937366	0.938368	0.938201	0.938468	0.938702	0.942207	0.94194	0.942207	0.942207	0.942207						0.939136	0.938368	0.9375	0.938568	0.940605	0.939537	0.941139	0.942207	0.94144	0.942207
1037	0.937366	0.938368	0.938201	0.938468	0.938702	0.942207	0.94194	0.942207	0.942207	0.942207						0.939136	0.938368	0.9375	0.938568	0.940605	0.939537	0.941139	0.942207	0.94144	0.942207
1038	0.937366	0.938368	0.938201	0.938468	0.938702	0.942207	0.94194	0.942207	0.942207	0.942207						0.939136	0.938368	0.9375	0.938568	0.940605	0.939537	0.941139	0.942207	0.94144	0.942207
1039	0.937366	0.938368	0.938201	0.938468	0.938702	0.942207	0.94194	0.942207	0.942207	0.942207						0.939136	0.938368	0.9375	0.938568	0.940605	0.939537	0.941139	0.942207	0.94144	0.942207
1040	0.937366	0.938368	0.938201	0.938468	0.938702	0.942207	0.94194	0.942207	0.942207	0.942207						0.939136	0.938368	0.9375	0.938568	0.940605	0.939537	0.941139	0.942207	0.94144	0.942207
1041	0.937366	0.938368	0.938201	0.938468	0.938702	0.942207	0.94194	0.942207	0.942207	0.942207						0.939136	0.938368	0.9375	0.938568	0.940605	0.939537	0.941139	0.942207	0.94144	0.942207
1042	0.937366	0.938368	0.938201	0.938468	0.938702	0.942207	0.94194	0.942207	0.942207	0.942207						0.939136	0.938368	0.9375	0.938568	0.940605	0.939537	0.941139	0.942207	0.94144	0.942207
1043	0.937366	0.938368	0.938201	0.938468	0.938702	0.942207	0.94194	0.942207	0.942207	0.942207						0.939136	0.938368	0.9375	0.938568	0.940605	0.939537	0.941139	0.942207	0.94144	0.942207
1044	0.937366	0.938368	0.938201	0.938468	0.938702	0.942207	0.94194	0.942207	0.942207	0.942207						0.939136	0.938368	0.9375	0.938568	0.940605	0.939537	0.941139	0.942207	0.94144	0.942207
1045	0.937366	0.938368	0.938201	0.938468	0.938702	0.942207	0.94194	0.942207	0.942207	0.942207						0.939136	0.938368	0.9375	0.938568	0.940605	0.939537	0.941139	0.942207	0.94144	0.942207
1046	0.937366	0.938368	0.938201	0.938468	0.938702	0.942207	0.94194	0.942207	0.942207	0.942207						0.939136	0.938368	0.9375	0.938568	0.940605	0.939537	0.941139	0.942207	0.94144	0.942207
1047	0.937366	0.938368	0.938201	0.938468	0.938702	0.942207	0.94194	0.942207	0.942207	0.942207						0.939136	0.938368	0.9375	0.938568	0.940605	0.939537	0.941139	0.942207	0.94144	0.942207
1048	0.937366	0.938368	0.938201	0.938468	0.938702	0.942207	0.94194	0.942207	0.942207	0.942207						0.939136	0.938368	0.9375	0.938568	0.940605	0.939537	0.941139	0.942207	0.94144	0.942207
1049	0.937366	0.938368	0.938201	0.938468	0.938702	0.942207	0.94194	0.942207	0.942207	0.942207						0.939136	0.938368	0.9375	0.938568	0.940605	0.939537	0.941139	0.942207	0.94144	0.942207
1050	0.937366	0.938368	0.938201	0.938468	0.938702	0.942207	0.94194	0.942207	0.942207	0.942207						0.939136	0.938368	0.9375	0.938568	0.940605	0.939537	0.941139	0.942207	0.94144	0.942207
1051	0.937366	0.938368	0.938201	0.938468	0.938702	0.942207	0.94194	0.942207	0.942207	0.942207						0.939136	0.938368	0.9375	0.938568	0.940605	0.939537	0.941139	0.942207	0.94144	0.942207
1052	0.937366	0.938368	0.938201	0.938468	0.938702	0.942207	0.94194	0.942207	0.942207	0.942207						0.939136	0.938368	0.9375	0.938568	0.940605	0.939537	0.941139	0.942207	0.94144	0.942207
1053	0.937366	0.938368	0.938201	0.938468	0.938702	0.942207	0.94194	0.942207	0.942207	0.942207						0.939136	0.938368	0.9375	0.938568	0.940605	0.939537	0.941139	0.942207	0.94144	0.942207
1054	0.937366	0.938368	0.938201	0.938468	0.938702	0.942207	0.94194	0.942207	0.942207	0.942207						0.939136	0.938368	0.9375	0.938568	0.940605	0.939537	0.941139	0.942207	0.94144	0.942207
1055	0.937366	0.938368	0.938201	0.938468	0.938702	0.942207	0.94194	0.942207	0.942207	0.942207						0.939136	0.938368	0.9375	0.938568	0.940605	0.939537	0.941139	0.942207	0.94144	0.942207
1056	0.937366	0.938368	0.938201	0.938468	0.938702	0.942207	0.94194	0.942207	0.942207	0.942207						0.939136	0.938368	0.9375	0.938568	0.940605	0.939537	0.941139	0.942207	0.94144	0.942207
1057	0.937366	0.938368	0.938201	0.938468	0.938702	0.942207	0.94194	0.942207	0.942207	0.942207						0.939136	0.938368	0.9375	0.938568	0.940605	0.939537	0.941139	0.942207	0.94144	0.942207
1058	0.937366	0.938368	0.938201	0.938468	0.938702	0.942207	0.94194	0.942207	0.942207	0.942207						0.939136	0.938368	0.9375	0.938568	0.940605	0.939537	0.941139	0.942207	0.94144	0.942207
1059	0.937366	0.938368	0.938201	0.938468	0.938702	0.942207	0.94194	0.942207	0.942207	0.942207						0.939136	0.938368	0.9375	0.938568	0.940605	0.939537	0.941139	0.942207	0.94144	0.942207
1060	0.937366	0.938368	0.938201	0.938468	0.938702	0.942207	0.94194	0.942207	0.942207	0.942207						0.939136	0.938368	0.9375	0.938568	0.940605	0.939537	0.941139	0.942207	0.94144	0.942207
1061	0.937366	0.938368	0.938201	0.938468	0.938702	0.942207	0.94194	0.942207	0.942207	0.942207						0.939136	0.938368	0.9375	0.938568	0.940605	0.939537	0.941139	0.942207	0.94144	0.942207
1062	0.937366	0.938368	0.938201	0.938468	0.938702	0.942207	0.94194	0.942207	0.942207	0.942207						0.939136	0.938368	0.9375	0.938568	0.940605	0.939537	0.941139	0.942207	0.94144	0.942207
1063	0.937366	0.938368	0.938201	0.938468	0.938702	0.942207	0.94194	0.942207	0.942207	0.942207						0.939136	0.938368	0.9375	0.938568	0.940605	0.939537	0.941139	0.942207	0.94144	0.942207
1064	0.937366	0.938368	0.938201	0.938468	0.938702	0.942207	0.94194	0.942207	0.942207	0.942207						0.939136	0.938368	0.9375	0.938568	0.940605	0.939537	0.941139	0.942207	0.94144	0.942207
1065	0.937366	0.938368	0.938201	0.938468	0.938702	0.942207	0.94194	0.942207	0.942207	0.942207						0.939136	0.938368	0.9375	0.938568	0.940605	0.939537	0.941139	0.942207	0.94144	0.942207
1066	0.937366	0.938368	0.938201	0.938468	0.938702	0.942207	0.94194	0.942207	0.942207	0.942207						0.939136	0.938368	0.9375	0.938568	0.940605	0.939537	0.941139	0.942207	0.94144	0.942207
1067	0.937366	0.938368	0.938201	0.938468	0.938702	0.942207	0.94194	0.942207	0.942207	0.942207						0.939136	0.938368	0.9375	0.938568	0.940605	0.939537	0.941139	0.942207	0.94144	0.942207
1068	0.937366	0.938368	0.938201	0.938468	0.938702	0.942207	0.94194	0.942207	0.942207	0.942207						0.939136	0.938368	0.9375	0.938568	0.940605	0.939537	0.941139	0.942207	0.94144	0.942207
1069	0.937366	0.938368	0.938201	0.938468	0.938702	0.942207	0.94194	0.942207	0.942207	0.942207						0.939136	0.938368	0.9375	0.938568	0.940605	0.939537	0.941139	0.942207	0.94144	0.942207
1070	0.937366	0.938368	0.938201	0.938468	0.938702	0.942207	0.94194	0.942207	0.942207	0.942207						0.939136	0.938368	0.9375	0.938568	0.940605	0.939537	0.941139	0.942207	0.94144	0.942207
1071	0.937366	0.938368	0.938201	0.938468	0.938702	0.942207	0.94194	0.942207	0.942207	0.942207						0.939136	0.938368	0.9375	0.938568	0.940605	0.939537	0.941139	0.942207	0.94144	0.942207
1072	0.937366	0.938368	0.938201	0.938468	0.938702	0.942207	0.94194	0.942207	0.942207	0.942207						0.939136	0.938368	0.9375	0.938568	0.940605	0.939537	0.941139	0.942207	0.94144	0.942207
1073	0.937366	0.938368	0.938201	0.938468	0.938702	0.942207	0.94194	0.942207	0.942207	0.942207						0.939136	0.938368	0.9375	0.938568	0.940605	0.939537	0.941139	0.942207	0.94144	0.942207
1074	0.937366	0.938368	0.938201	0.938468	0.938702	0.942207	0.94194	0.942207	0.942207	0.942207						0.939136	0.938368	0.9375	0.938568	0.940605	0.939537	0.941139	0.942207	0.94144	0.942207
1075	0.937366	0.938368	0.938201	0.938468	0.938702	0.942207	0.94194	0.942207	0.942207	0.942207						0.939136	0.938368	0.9375	0.938568	0.940605	0.939537	0.941139	0.942207	0.94144	0.942207
1076	0.937366	0.938368	0.938201	0.938468	0.938702	0.942207	0.94194	0.942207	0.942207	0.942207						0.939136	0.938368	0.9375	0.938568	0.940605	0.939537	0.941139	0.942207	0.94144	0.942207
1077	0.937366	0.938368	0.938201	0.938468	0.938702	0.942207	0.94194	0.942207	0.942207	0.942207						0.939136	0.938368	0.9375	0.938568	0.940605	0.939537	0.941139	0.942207	0.94144	0.942207
1078	0.937366	0.938368	0.938201	0.938468	0.938702	0.942207	0.94194	0.942207	0.942207	0.942207						0.939136	0.938368	0.9375	0.938568	0.940605	0.939537	0.941139	0.942207	0.94144	0.942207
1079	0.937366	0.938368	0.938201	0.938468	0.938702	0.942207	0.94194	0.942207	0.942207	0.942207						0.939136	0.938368	0.9375	0.938568	0.940605	0.939537	0.941139	0.942207	0.94144	0.942207
1080	0.937366	0.938368	0.938201	0.938468	0.938702	0.942207	0.94194	0.942207	0.942207	0.942207						0.939136	0.938368	0.9375	0.938568	0.940605	0.939537	0.941139	0.942207	0.94144	0.942207
1081	0.937366	0.938368	0.938201	0.938468	0.938702	0.942207	0.94194	0.942207	0.942207	0.942207						0.939136	0.938368	0.9375	0.938568	0.940605	0.939537	0.941139	0.942207	0.94144	0.942207
1082	0.937366	0.938368	0.938201	0.938468	0.938702	0.942207	0.94194	0.942207	0.942207	0.942207						0.939136	0.938368	0.9375	0.938568	0.940605	0.939537	0.941139	0.942207	0.94144	0.942207
1083	0.937366	0.938368	0.938201	0.938468	0.938702	0.942207	0.94194	0.942207	0.942207	0.942207						0.939136	0.938368	0.9375	0.938568	0.940605	0.939537	0.941139	0.942207	0.94144	0.942207
1084	0.937366	0.938368	0.938201	0.938468	0.938702	0.942207	0.94194	0.942207	0.942207	0.942207						0.939136	0.938368	0.9375	0.938568	0.940605	0.939537	0.941139	0.942207	0.94144	0.942207
1085	0.937366	0.938368	0.938201	0.938468	0.938702	0.942207	0.94194	0.942207	0.942207	0.942207						0.939136	0.938368	0.9375	0.938568	0.940605	0.939537	0.941139	0.942207	0.94144	0.942207
1086	0.937366	0.938368	0.938201	0.938468	0.938702	0.942207	0.94194	0.942207	0.942207	0.942207						0.939136	0.938368	0.9375	0.938568	0.940605	0.939537	0.941139	0.942207	0.94144	0.942207
1087	0.937366	0.938368	0.938201	0.938468	0.938702	0.942207	0.94194	0.942207	0.942207	0.942207						0.939136	0.938368	0.9375	0.938568	0.940605	0.939537	0.941139	0.942207	0.94144	0.942207
1088	0.937366	0.938368	0.938201	0.938468	0.938702	0.942207	0.94194	0.942207	0.942207	0.942207						0.939136	0.938368	0.9375	0.938568	0.940605	0.939537	0.941139	0.942207	0.94144	0.942207
1089	0.937366	0.938368	0.938201	0.938468	0.938702	0.942207	0.94194	0.942207	0.942207	0.942207						0.939136	0.938368	0.9375	0.938568	0.940605	0.939537	0.941139	0.942207	0.94144	0.942207
1090	0.937366	0.938368	0.938201	0.938468	0.938702	0.942207	0.94194	0.942207	0.942207	0.942207						0.939136	0.938368	0.9375	0.938568	0.940605	0.939537	0.941139	0.942207	0.94144	0.942207
1091	0.937366	0.938368	0.938201	0.938468	0.938702	0.942207	0.94194	0.942207	0.942207	0.942207						0.939136	0.938368	0.9375	0.938568	0.940605	0.939537	0.941139	0.942207	0.94144	0.942207
1092	0.937366	0.938368	0.938201	0.938468	0.938702	0.942207	0.94194	0.942207	0.942207	0.942207						0.939136	0.938368	0.9375	0.938568	0.940605	0.939537	0.941139	0.942207	0.94144	0.942207
1093	0.937366	0.938368	0.938201	0.938468	0.938702	0.942207	0.94194	0.942207	0.942207	0.942207						0.939136	0.938368	0.9375	0.938568	0.940605	0.939537	0.941139	0.942207	0.94144	0.942207
1094	0.937366	0.938368	0.938201	0.938468	0.938702	0.942207	0.94194	0.942207	0.942207	0.942207						0.939136	0.938368	0.9375	0.938568	0.940605	0.939537	0.941139	0.942207	0.94144	0.942207
1095	0.937366	0.938368	0.938201	0.938468	0.938702	0.942207	0.94194	0.942207	0.942207	0.942207						0.939136	0.938368	0.9375	0.938568	0.940605	0.939537	0.941139	0.942207	0.94144	0.942207
1096	0.937366	0.938368	0.938201	0.938468	0.938702	0.942207	0.94194	0.942207	0.942207	0.942207						0.939136	0.938368	0.9375	0.938568	0.940605	0.939537	0.941139	0.942207	0.94144	0.942207
1097	0.937366	0.938368	0.938201	0.938468	0.938702	0.942207	0.94194	0.942207	0.942207	0.942207						0.939136	0.938368	0.9375	0.938568	0.940605	0.939537	0.941139	0.942207	0.94144	0.942207
1098	0.937366	0.938368	0.938201	0.938468	0.938702	0.942207	0.94194	0.942207	0.942207	0.942207						0.939136	0.938368	0.9375	0.938568	0.940605	0.939537	0.941139	0.942207	0.94144	0.942207
1099	0.937366	0.938368	0.938201	0.938468	0.938702	0.942207	0.94194	0.942207	0.942207	0.942207						0.939136	0.938368	0.9375	0.938568	0.940605	0.939537	0.941139	0.942207	0.94144	0.942207
1100	0.937366	0.938368	0.938201	0.938468	0.938702	0.942207	0.94194	0.942207	0.942207	0.942207						0.939136	0.938368	0.9375	0.938568	0.940605	0.939537	0.941139	0.942207	0.94144	0.942207
1101	0.937366	0.938368	0.938201	0.938468	0.938702	0.942207	0.94194	0.942207	0.942207	0.942207						0.939136	0.938368	0.9375	0.938568	0.940605	0.939537	0.941139	0.942207	0.94144	0.942207
1102	0.937366	0.938368	0.938201	0.938468	0.938702	0.942207	0.94194	0.942207	0.942207	0.942207						0.939136	0.938368	0.9375	0.938568	0.940605	0.939537	0.941139	0.942207	0.94144	0.942207
1103	0.937366	0.938368	0.938201	0.938468	0.938702	0.942207	0.94194	0.942207	0.942207	0.942207						0.939136	0.938368	0.9375	0.938568	0.940605	0.939537	0.941139	0.942207	0.94144	0.942207
1104	0.937366	0.938368	0.938201	0.938468	0.938702	0.942207	0.94194	0.942207	0.942207	0.942207						0.939136	0.938368	0.9375	0.938568	0.940605	0.939537	0.941139	0.942207	0.94144	0.942207
1105	0.937366	0.938368	0.938201	0.938468	0.938702	0.942207	0.94194	0.942207	0.942207	0.942207						0.939136	0.938368	0.9375	0.938568	0.940605	0.939537	0.941139	0.942207	0.94144	0.942207
1106	0.937366	0.938368	0.938201	0.938468	0.938702	0.942207	0.94194	0.942207	0.942207	0.942207						0.939136	0.938368	0.9375	0.938568	0.940605	0.939537	0.941139	0.942207	0.94144	0.942207
1107	0.937366	0.938368	0.938201	0.938468	0.938702	0.942207	0.94194	0.942207	0.942207	0.942207						0.939136	0.938368	0.9375	0.938568	0.940605	0.939537	0.941139	0.942207	0.94144	0.942207
1108	0.937366	0.938368	0.938201	0.938468	0.938702	0.942207	0.94194	0.942207	0.942207	0.942207						0.939136	0.938368	0.9375	0.938568	0.940605	0.939537	0.941139	0.942207	0.94144	0.942207
1109	0.937366	0.938368	0.938201	0.938468	0.938702	0.942207	0.94194	0.942207	0.942207	0.942207						0.939136	0.938368	0.9375	0.938568	0.940605	0.939537	0.941139	0.942207	0.94144	0.942207
1110	0.937366	0.938368	0.938201	0.938468	0.938702	0.942207	0.94194	0.942207	0.942207	0.942207						0.939136	0.938368	0.9375	0.938568	0.940605	0.939537	0.941139	0.942207	0.94144	0.942207
1111	0.937366	0.938368	0.938201	0.938468	0.938702	0.942207	0.94194	0.942207	0.942207	0.942207						0.939136	0.938368	0.9375	0.938568	0.940605	0.939537	0.941139	0.942207	0.94144	0.942207
1112	0.937366	0.938368	0.938201	0.938468	0.938702	0.942207	0.94194	0.942207	0.942207	0.942207						0.939136	0.938368	0.9375	0.938568	0.940605	0.939537	0.941139	0.942207	0.94144	0.942207
1113	0.937366	0.938368	0.938201	0.938468	0.938702	0.942207	0.94194	0.942207	0.942207	0.942207						0.939136	0.938368	0.9375	0.938568	0.940605	0.939537	0.941139	0.942207	0.94144	0.942207
1114	0.937366	0.938368	0.938201	0.938468	0.938702	0.942207	0.94194	0.942207	0.942207	0.942207						0.939136	0.938368	0.9375	0.938568	0.940605	0.939537	0.941139	0.942207	0.94144	0.942207
1115	0.937366	0.938368	0.938201	0.938468	0.938702	0.942207	0.94194	0.942207	0.942207	0.942207						0.939136	0.938368	0.9375	0.938568	0.940605	0.939537	0.941139	0.942207	0.94144	0.942207
1116	0.937366	0.938368	0.938201	0.938468	0.938702	0.942207	0.94194	0.942207	0.942207	0.942207						0.939136	0.938368	0.9375	0.938568	0.940605	0.939537	0.941139	0.942207	0.94144	0.942207
1117	0.937366	0.938368	0.938201	0.938468	0.938702	0.942207	0.94194	0.942207	0.942207	0.942207						0.939136	0.938368	0.9375	0.938568	0.940605	0.939537	0.941139	0.942207	0.94144	0.942207
1118	0.937366	0.938368	0.938201	0.938468	0.938702	0.942207	0.94194	0.942207	0.942207	0.942207						0.939136	0.938368	0.9375	0.938568	0.940605	0.939537	0.941139	0.942207	0.94144	0.942207
1119	0.937366	0.938368	0.938201	0.938468	0.938702	0.942207	0.94194	0.942207	0.942207	0.942207						0.939136	0.938368	0.9375	0.938568	0.940605	0.939537	0.941139	0.942207	0.94144	0.942207
1120	0.937366	0.938368	0.938201	0.938468	0.938702	0.942207	0.94194	0.942207	0.942207	0.942207						0.939136	0.938368	0.9375	0.938568	0.940605	0.939537	0.941139	0.942207	0.94144	0.942207
1121	0.937366	0.938368	0.938201	0.938468	0.938702	0.942207	0.94194	0.942207	0.942207	0.942207						0.939136	0.938368	0.9375	0.938568	0.940605	0.939537	0.941139	0.942207	0.94144	0.942207
1122	0.937366	0.938368	0.938201	0.938468	0.938702	0.942207	0.94194	0.942207	0.942207	0.942207						0.939136	0.938368	0.9375	0.938568	0.940605	0.939537	0.941139	0.942207	0.94144	0.942207
1123	0.937366	0.938368	0.938201	0.938468	0.938702	0.942207	0.94194	0.942207	0.942207	0.942207						0.939136	0.938368	0.9375	0.938568	0.940605	0.939537	0.941139	0.942207	0.94144	0.942207
1124	0.937366	0.938368	0.938201	0.938468	0.938702	0.942207	0.94194	0.942207	0.942207	0.942207						0.939136	0.938368	0.9375	0.938568	0.940605	0.939537	0.941139	0.942207	0.94144	0.942207
1125	0.937366	0.938368	0.938201	0.938468	0.938702	0.942207	0.94194	0.942207	0.942207	0.942207						0.939136	0.938368	0.9375	0.938568	0.940605	0.939537	0.941139	0.942207	0.94144	0.942207
1126	0.937366	0.938368	0.938201	0.938468	0.938702	0.942207	0.94194	0.942207	0.942207	0.942207						0.939136	0.938368	0.9375	0.938568	0.940605	0.939537	0.941139	0.942207	0.94144	0.942207
1127	0.937366	0.938368	0.938201	0.938468	0.938702	0.942207	0.94194	0.942207	0.942207	0.942207						0.939136	0.938368	0.9375	0.938568	0.940605	0.939537	0.941139	0.942207	0.94144	0.942207
1128	0.937366	0.938368	0.938201	0.938468	0.938702	0.942207	0.94194	0.942207	0.942207	0.942207						0.939136	0.938368	0.9375	0.938568	0.940605	0.939537	0.941139	0.942207	0.94144	0.942207
1129	0.937366	0.938368	0.938201	0.938468	0.938702	0.942207	0.94194	0.942207	0.942207	0.942207						0.939136	0.938368	0.9375	0.938568	0.940605	0.939537	0.941139	0.942207	0.94144	0.942207
1130	0.937366	0.938368	0.938201	0.938468	0.938702	0.942207	0.94194	0.942207	0.942207	0.942207						0.939136	0.938368	0.9375	0.938568	0.940605	0.939537	0.941139	0.942207	0.94144	0.942207
1131	0.937366	0.938368	0.938201	0.938468	0.938702	0.942207	0.94194	0.942207	0.942207	0.942207						0.939136	0.938368	0.9375	0.938568	0.940605	0.939537	0.941139	0.942207	0.94144	0.942207
1132	0.937366	0.938368	0.938201	0.938468	0.938702	0.942207	0.94194	0.942207	0.942207	0.942207						0.939136	0.938368	0.9375	0.938568	0.940605	0.939537	0.941139	0.942207	0.94144	0.942207
1133	0.937366	0.938368	0.938201	0.938468	0.938702	0.942207	0.94194	0.942207	0.942207	0.942207						0.939136	0.938368	0.9375	0.938568	0.940605	0.939537	0.941139	0.942207	0.94144	0.942207
1134	0.937366	0.938368	0.938201	0.938468	0.938702	0.942207	0.94194	0.942207	0.942207	0.942207						0.939136	0.938368	0.9375	0.938568	0.940605	0.939537	0.941139	0.942207	0.94144	0.942207
1135	0.937366	0.938368	0.938201	0.938468	0.938702	0.942207	0.94194	0.942207	0.942207	0.942207						0.939136	0.938368	0.9375	0.938568	0.940605	0.939537	0.941139	0.942207	0.94144	0.942207
1136	0.937366	0.938368	0.938201	0.938468	0.938702	0.942207	0.94194	0.942207	0.942207	0.942207						0.939136	0.938368	0.9375	0.938568	0.940605	0.939537	0.941139	0.942207	0.94144	0.942207
1137	0.937366	0.938368	0.938201	0.938468	0.938702	0.942207	0.94194	0.942207	0.942207	0.942207						0.939136	0.938368	0.9375	0.938568	0.940605	0.939537	0.941139	0.942207	0.94144	0.942207
1138	0.937366	0.938368	0.938201	0.938468	0.938702	0.942207	0.94194	0.942207	0.942207	0.942207						0.939136	0.938368	0.9375	0.938568	0.940605	0.939537	0.941139	0.942207	0.94144	0.942207
1139	0.937366	0.938368	0.938201	0.938468	0.938702	0.942207	0.94194	0.942207	0.942207	0.942207						0.939136	0.938368	0.9375	0.938568	0.940605	0.939537	0.941139	0.942207	0.94144	0.942207
1140	0.937366	0.938368	0.938201	0.938468	0.938702	0.942207	0.94194	0.942207	0.942207	0.942207						0.939136	0.938368	0.9375	0.938568	0.940605	0.939537	0.941139	0.942207	0.94144	0.942207
1141	0.937366	0.938368	0.938201	0.938468	0.938702	0.942207	0.94194	0.942207	0.942207	0.942207						0.939136	0.938368	0.9375	0.938568	0.940605	0.939537	0.941139	0.942207	0.94144	0.942207
1142	0.937366	0.938368	0.938201	0.938468	0.938702	0.942207	0.94194	0.942207	0.942207	0.942207						0.939136	0.938368	0.9375	0.938568	0.940605	0.939537	0.941139	0.942207	0.94144	0.942207
1143	0.937366	0.938368	0.938201	0.938468	0.938702	0.942207	0.94194	0.942207	0.942207	0.942207						0.939136	0.938368	0.9375	0.938568	0.940605	0.939537	0.941139	0.942207	0.94144	0.942207
1144	0.937366	0.938368	0.938201	0.938468	0.938702	0.942207	0.94194	0.942207	0.942207	0.942207						0.939136	0.938368	0.9375	0.938568	0.940605	0.939537	0.941139	0.942207	0.94144	0.942207
1145	0.937366	0.938368	0.938201	0.938468	0.938702	0.942207	0.94194	0.942207	0.942207	0.942207						0.939136	0.938368	0.9375	0.938568	0.940605	0.939537	0.941139	0.942207	0.94144	0.942207
1146	0.937366	0.938368	0.938201	0.938468	0.938702	0.942207	0.94194	0.942207	0.942207	0.942207						0.939136	0.938368	0.9375	0.938568	0.940605	0.939537	0.941139	0.942207	0.94144	0.942207
1147	0.937366	0.938368	0.938201	0.938468	0.938702	0.942207	0.94194	0.942207	0.942207	0.942207						0.939136	0.938368	0.9375	0.938568	0.940605	0.939537	0.941139	0.942207	0.94144	0.942207
1148	0.937366	0.938368	0.938201	0.938468	0.938702	0.942207	0.94194	0.942207	0.942207	0.942207						0.939136	0.938368	0.9375	0.938568	0.940605	0.939537	0.941139	0.942207	0.94144	0.942207
1149	0.937366	0.938368	0.938201	0.938468	0.938702	0.942207	0.94194	0.942207	0.942207	0.942207						0.939136	0.938368	0.9375	0.938568	0.940605	0.939537	0.941139	0.942207	0.94144	0.942207
1150	0.937366	0.938368	0.938201	0.938468	0.938702	0.942207	0.94194	0.942207	0.942207	0.942207						0.939136	0.938368	0.9375	0.938568	0.940605	0.939537	0.941139	0.942207	0.94144	0.942207
1151	0.937366	0.938368	0.938201	0.938468	0.938702	0.942207	0.94194	0.942207	0.942207	0.942207						0.939136	0.938468	0.9375	0.938568	0.940605	0.939537	0.941139	0.942207	0.94144	0.942207
1152	0.937366	0.938368	0.938201	0.938468	0.938702	0.942207	0.94194	0.942207	0.942207	0.942207						0.939136	0.938468	0.9375	0.938568	0.940605	0.939537	0.941139	0.942207	0.94144	0.942207
1153	0.937366	0.938368	0.938201	0.938468	0.938702	0.942207	0.94194	0.942207	0.942207	0.942207						0.939136	0.938468	0.9375	0.938568	0.940605	0.939537	0.941139	0.942207	0.94144	0.942207
1154	0.937366	0.938368	0.938201	0.938468	0.938702	0.942207	0.94194	0.942207	0.942207	0.942207						0.939136	0.938468	0.9375	0.938568	0.940605	0.939537	0.941139	0.942207	0.94144	0.942207
1155	0.937366	0.938368	0.938201	0.938468	0.938702	0.942207	0.94194	0.942207	0.942207	0.942207						0.939136	0.938468	0.9375	0.938568	0.940605	0.939537	0.941139	0.942207	0.94144	0.942207
1156	0.937366	0.938368	0.938201	0.938468	0.938702	0.942207	0.94194	0.942207	0.942207	0.942207						0.939136	0.938468	0.9375	0.938568	0.940605	0.939537	0.941139	0.942207	0.94144	0.942207
1157	0.937366	0.938368	0.938201	0.938468	0.938702	0.942207	0.94194	0.942207	0.942207	0.942207						0.939136	0.938468	0.9375	0.938568	0.940605	0.939537	0.941139	0.942207	0.94144	0.942207
1158	0.937366	0.938368	0.938201	0.938468	0.938702	0.942207	0.94194	0.942207	0.942207	0.942207						0.939136	0.938468	0.9375	0.938568	0.940605	0.939537	0.941139	0.942207	0.94144	0.942207
1159	0.937366	0.938368	0.938201	0.938468	0.938702	0.942207	0.94194	0.942207	0.942207	0.942207						0.939136	0.938468	0.9375	0.938568	0.940605	0.939537	0.941139	0.942207	0.94144	0.942207
1160	0.937366	0.938368	0.938201	0.938468	0.938702	0.942207	0.94194	0.942207	0.942207	0.942207						0.939136	0.938468	0.9375	0.938568	0.940605	0.939537	0.941139	0.942207	0.94144	0.942207
1161	0.937366	0.938368	0.938201	0.938468	0.938702	0.942207	0.94194	0.942207	0.942207	0.942207						0.939136	0.938468	0.9375	0.938568	0.940605	0.939537	0.941139	0.942207	0.94144	0.942207
1162	0.937366	0.938368	0.938201	0.938468	0.938702	0.942207	0.94194	0.942207	0.942207	0.942207						0.939136	0.938468	0.9375	0.938568	0.940605	0.939537	0.941139	0.942207	0.94144	0.942207
1163	0.937366	0.938368	0.938201	0.938468	0.938702	0.942207	0.94194	0.942207	0.942207	0.942207						0.939136	0.938468	0.9375	0.938568	0.940605	0.939537	0.941139	0.942207	0.94144	0.942207
1164	0.937366	0.938368	0.938201	0.938468	0.938702	0.942207	0.94194	0.942207	0.942207	0.942207						0.939136	0.938468	0.9375	0.938568	0.940605	0.939537	0.941139	0.942207	0.94144	0.942207
1165	0.937366	0.938368	0.938201	0.938468	0.938702	0.942207	0.94194	0.942207	0.942207	0.942207						0.939136	0.938468	0.9375	0.938568	0.940605	0.939537	0.941139	0.942207	0.94144	0.942207
1166	0.937366	0.938368	0.938201	0.938468	0.938702	0.942207	0.94194	0.942207	0.942207	0.942207						0.939136	0.938468	0.9375	0.938568	0.940605	0.939537	0.941139	0.942207	0.94144	0.942207
1167	0.937366	0.938368	0.938201	0.938468	0.938702	0.942207	0.94194	0.942207	0.942207	0.942207						0.939136	0.938468	0.9375	0.938568	0.940605	0.939537	0.941139	0.942207	0.94144	0.942207
1168	0.937366	0.938368	0.938201	0.938468	0.938702	0.942207	0.94194	0.942207	0.942207	0.942207						0.939136	0.938468	0.9375	0.938568	0.940605	0.939537	0.941139	0.942207	0.94144	0.942207
1169	0.937366	0.938368	0.938201	0.938468	0.938702	0.942207	0.94194	0.942207	0.942207	0.942207						0.939136	0.938468	0.9375	0.938568	0.940605	0.939537	0.941139	0.942207	0.94144	0.942207
1170	0.937366	0.938368	0.938201	0.938468	0.938702	0.942207	0.94194	0.942207	0.942207	0.942207						0.939136	0.938468	0.9375	0.938568	0.940605	0.939537	0.941139	0.942207	0.94144	0.942207
1171	0.937366	0.938368	0.938201	0.938468	0.938702	0.942207	0.94194	0.942207	0.942207	0.942207						0.939136	0.938468	0.9375	0.938568	0.940605	0.939537	0.941139	0.942207	0.94144	0.942207
1172	0.937366	0.938368	0.938201	0.938468	0.938702	0.942207	0.94194	0.942207	0.942207	0.942207						0.939136	0.938468	0.9375	0.938568	0.940605	0.939537	0.941139	0.942207	0.94144	0.942207
1173	0.937366	0.938368	0.938201	0.938468	0.938702	0.942207	0.94194	0.942207	0.942207	0.942207						0.939136	0.938468	0.9375	0.938568	0.940605	0.939537	0.941139	0.942207	0.94144	0.942207
1174	0.937366	0.938368	0.938201	0.938468	0.938702	0.942207	0.94194	0.942207	0.942207	0.942207						0.939136	0.938468	0.9375	0.938568	0.940605	0.939537	0.941139	0.942207	0.94144	0.942207
1175	0.937366	0.938368	0.938201	0.938468	0.938702	0.942207	0.94194	0.942207	0.942207	0.942207						0.939136	0.938468	0.9375	0.938568	0.940605	0.939537	0.941139	0.942207	0.94144	0.942207
1176	0.937366	0.938368	0.938201	0.938468	0.938702	0.942207	0.94194	0.942207	0.942207	0.942207						0.939136	0.938468	0.9375	0.938568	0.940605	0.939537	0.941139	0.942207	0.94144	0.942207
1177	0.937366	0.938368	0.938201	0.938468	0.938702	0.942207	0.94194	0.942207	0.942207	0.942207						0.939136	0.938468	0.9375	0.938568	0.940605	0.939537	0.941139	0.942207	0.94144	0.942207
1178	0.937366	0.938368	0.938201	0.938468	0.938702	0.942207	0.94194	0.942207	0.942207	0.942207						0.939136	0.938468	0.9375	0.938568	0.940605	0.939537	0.941139	0.942207	0.94144	0.942207
1179	0.937366	0.938368	0.938201	0.938468	0.938702	0.942207	0.94194	0.942207	0.942207	0.942207						0.939136	0.938468	0.9375	0.938568	0.940605	0.939537	0.941139	0.942207	0.94144	0.942207
1180	0.937366	0.938368	0.938201	0.938468	0.938702	0.942207	0.94194	0.942207	0.942207	0.942207						0.939136	0.938468	0.9375	0.938568	0.940605	0.939537	0.941139	0.942207	0.94144	0.942207
1181	0.937366	0.938368	0.938201	0.938468	0.938702	0.942207	0.94194	0.942207	0.942207	0.942207						0.939136	0.938468	0.9375	0.938568	0.940605	0.939537	0.941139	0.942207	0.94144	0.942207
1182	0.937366	0.938368	0.938201	0.938468	0.938702	0.942207	0.94194	0.942207	0.942207	0.942207						0.939136	0.938468	0.9375	0.938568	0.940605	0.939537	0.941139	0.942207	0.94144	0.942207
1183	0.937366	0.938368	0.938201	0.938468	0.938702	0.942207	0.94194	0.942207	0.942207	0.942207						0.939136	0.938468	0.9375	0.938568	0.940605	0.939537	0.941139	0.942207	0.94144	0.942207
1184	0.937366	0.938368	0.938201	0.938468	0.938702	0.942207	0.94194	0.942207	0.942207	0.942207						0.939136	0.938468	0.9375	0.938568	0.940605	0.939537	0.941139	0.942207	0.94144	0.942207
1185	0.937366	0.938368	0.938201	0.938468	0.938702	0.942207	0.94194	0.942207	0.942207	0.942207						0.939136	0.938468	0.9375	0.938568	0.940605	0.939537	0.941139	0.942207	0.94144	0.942207
1186	0.937366	0.938368	0.938201	0.938468	0.938702	0.942207	0.94194	0.942207	0.942207	0.942207						0.939136	0.938468	0.9375	0.938568	0.940605	0.939537	0.941139	0.942207	0.94144	0.942207
1187	0.937366	0.938368	0.938201	0.938468	0.938702	0.942207	0.94194	0.942207	0.942207	0.942207						0.939136	0.938468	0.9375	0.938568	0.940605	0.939537	0.941139	0.942207	0.94144	0.942207
1188	0.937366	0.938368	0.938201	0.938468	0.938702	0.942207	0.94194	0.942207	0.942207	0.942207						0.939136	0.938468	0.9375	0.938568	0.940605	0.939537	0.941139	0.942207	0.94144	0.942207
1189	0.937366	0.938368	0.938201	0.938468	0.938702	0.942207	0.94194	0.942207	0.942207	0.942207						0.939136	0.938468	0.9375	0.938568	0.940605	0.939537	0.941139	0.942207	0.94144	0.942207
1190	0.937366	0.938368	0.938201	0.938468	0.938702	0.942207	0.94194	0.942207	0.942207	0.942207						0.939136	0.938468	0.9375	0.938568	0.940605	0.939537	0.941139	0.942207	0.94144	0.942207
1191	0.937366	0.938368	0.938201	0.938468	0.938702	0.942207	0.94194	0.942207	0.942207	0.942207						0.939136	0.938468	0.9375	0.938568	0.940605	0.939537	0.941139	0.942207	0.94144	0.942207
1192	0.937366	0.938368	0.938201	0.938468	0.938702	0.942207	0.94194	0.942207	0.942207	0.942207						0.939136	0.938468	0.9375	0.938568	0.940605	0.939537	0.941139	0.942207	0.94144	0.942207
1193	0.937366	0.938368	0.938201	0.938468	0.938702	0.942207	0.94194	0.942207	0.942207	0.942207						0.939136	0.938468	0.9375	0.938568	0.940605	0.939537	0.941139	0.942207	0.94144	0.942207
1194	0.937366	0.938368	0.938201	0.938468	0.938702	0.942207	0.94194	0.942207	0.942207	0.942207						0.939136	0.938468	0.9375	0.938568	0.940605	0.939537	0.941139	0.942207	0.94144	0.942207
1195	0.937366	0.938368	0.938201	0.938468	0.938702	0.942207	0.94194	0.942207	0.942207	0.942207						0.939136	0.938468	0.9375	0.938568	0.940605	0.939537	0.941139	0.942207	0.94144	0.942207
1196	0.937366	0.938368	0.938201	0.938468	0.938702	0.942207	0.94194	0.942207	0.942207	0.942207						0.939136	0.938468	0.9375	0.938568	0.940605	0.939537	0.941139	0.942207	0.94144	0.942207
1197	0.937366	0.938368	0.938201	0.938468	0.938702	0.942207	0.94194	0.942207	0.942207	0.942207						0.939136	0.938468	0.9375	0.938568	0.940605	0.939537	0.941139	0.942207	0.94144	0.942207
1198	0.937366	0.938368	0.938201	0.938468	0.938702	0.942207	0.94194	0.942207	0.942207	0.942207						0.939136	0.938468	0.9375	0.938568	0.940605	0.939537	0.941139	0.942207	0.94144	0.942207
1199	0.937366	0.938368	0.938201	0.938468	0.938702	0.942207	0.94194	0.942207	0.942207	0.942207						0.939136	0.938468	0.9375	0.938568	0.940605	0.939537	0.941139	0.942207	0.94144	0.942207
1200	0.937366	0.938368	0.938201	0.938468	0.938702	0.942207	0.94194	0.942207	0.942207	0.942207						0.939136	0.938468	0.9375	0.938568	0.940605	0.939537	0.941139	0.942207	0.94144	0.942207
1201	0.937366	0.938368	0.938201	0.938468	0.938702	0.942207	0.94194	0.942207	0.942207	0.942207						0.939136	0.938468	0.9375	0.938568	0.940605	0.939537	0.941139	0.942207	0.94144	0.942207
1202	0.937366	0.938368	0.938201	0.938468	0.938702	0.942207	0.94194	0.942207	0.942207	0.942207						0.939136	0.938468	0.9375	0.938568	0.940605	0.939537	0.941139	0.942207	0.94144	0.942207
1203	0.937366	0.938368	0.938201	0.938468	0.938702	0.942207	0.94194	0.942207	0.942207	0.942207						0.939136	0.938468	0.9375	0.938568	0.940605	0.939537	0.941139	0.942207	0.94144	0.942207
1204	0.937366	0.938368	0.938201	0.938468	0.938702	0.942207	0.94194	0.942207	0.942207	0.942207						0.939136	0.938468	0.9375	0.938568	0.940605	0.939537	0.941139	0.942207	0.94144	0.942207
1205	0.937366	0.938368	0.938201	0.938468	0.938702	0.942207	0.94194	0.942207	0.942207	0.942207						0.939136	0.938468	0.9375	0.938568	0.940605	0.939537	0.941139	0.942207	0.94144	0.942207
1206	0.937366	0.938368	0.938201	0.938468	0.938702	0.942207	0.94194	0.942207	0.942207	0.942207						0.939136	0.938468	0.9375	0.938568	0.940605	0.939537	0.941139	0.942207	0.94144	0.942207
1207	0.937366	0.938368	0.938201	0.938468	0.938702	0.942207	0.94194	0.942207	0.942207	0.942207						0.939136	0.938468	0.9375	0.938568	0.940605	0.939537	0.941139	0.942207	0.94144	0.942207
1208	0.937366	0.938368	0.938201	0.938468	0.938702	0.942207	0.94194	0.942207	0.942207	0.942207						0.939136	0.938468	0.9375	0.938568	0.940605	0.939537	0.941139	0.942207	0.94144	0.942207
1209	0.937366	0.938368	0.938201	0.938468	0.938702	0.942207	0.94194	0.942207	0.942207	0.942207						0.939136	0.938468	0.9375	0.938568	0.940605	0.939537	0.941139	0.942207	0.94144	0.942207
1210	0.937366	0.938368	0.938201	0.938468	0.938702	0.942207	0.94194	0.942207	0.942207	0.942207						0.939136	0.938468	0.9375	0.938568	0.940605	0.939537	0.941139	0.942207	0.94144	0.942207
1211	0.937366	0.938368	0.938201	0.938468	0.938702	0.942207	0.94194	0.942207	0.942207	0.942207						0.939136	0.938468	0.9375	0.938568	0.940605	0.939537	0.941139	0.942207	0.94144	0.942207
1212	0.937366	0.938368	0.938201	0.938468	0.938702	0.942207	0.94194	0.942207	0.942207	0.942207						0.939136	0.938468	0.9375	0.938568	0.940605	0.939537	0.941139	0.942207	0.94144	0.942207
1213	0.937366	0.938368	0.938201	0.938468	0.938702	0.942207	0.94194	0.942207	0.942207	0.942207						0.939136	0.938468	0.9375	0.938568	0.940605	0.939537	0.941139	0.942207	0.94144	0.942207
1214	0.937366	0.938368	0.938201	0.938468	0.938702	0.942207	0.94194	0.942207	0.942207	0.942207						0.939136	0.938468	0.9375	0.938568	0.940605	0.939537	0.941139	0.942207	0.94144	0.942207
1215	0.937366	0.938368	0.938201	0.938468	0.938702	0.942207	0.94194	0.942207	0.942207	0.942207						0.939136	0.938468	0.9375	0.938568	0.940605	0.939537	0.941139	0.942207	0.94144	0.942207
1216	0.937366	0.938368	0.938201	0.938468	0.938702	0.942207	0.94194	0.942207	0.942207	0.942207						0.939136	0.938468	0.9375	0.938568	0.940605	0.939537	0.941139	0.942207	0.94144	0.942207
1217	0.937366	0.938368	0.938201	0.938468	0.938702	0.942207	0.94194	0.942207	0.942207	0.942207						0.939136	0.938468	0.9375	0.938568	0.940605	0.939537	0.94144	0.942207	0.94144	0.942207
1218	0.937366	0.938368	0.938201	0.938468	0.938702	0.942207	0.94194	0.942207	0.942207	0.942207						0.939136	0.938468	0.9375	0.938568	0.940605	0.939537	0.94144	0.942207	0.94144	0.942207
1219	0.937366	0.938368	0.938201	0.938468	0.938702	0.942207	0.94194	0.942207	0.942207	0.942207						0.939136	0.938468	0.9375	0.938568	0.940605	0.939537	0.94144	0.942207	0.94144	0.942207
1220	0.937366	0.938368	0.938201	0.938468	0.938702	0.942207	0.94194	0.942207	0.942207	0.942207						0.939136	0.938468	0.9375	0.938568	0.940605	0.939537	0.94144	0.942207	0.94144	0.942207
1221	0.937366	0.938368	0.938201	0.938468	0.938702	0.942207	0.94194	0.942207	0.942207	0.942207						0.939136	0.938468	0.9375	0.938568	0.940605	0.939537	0.94144	0.942207	0.94144	0.942207
1222	0.937366	0.938368	0.938201	0.938468	0.938702	0.942207	0.94194	0.942207	0.942207	0.942207						0.939136	0.938468	0.9375	0.938568	0.940605	0.939537	0.94144	0.942207	0.94144	0.942207
1223	0.937366	0.938368	0.938201	0.938468	0.938702	0.942207	0.94194	0.942207	0.942207	0.942207						0.939136	0.938468	0.9375	0.938568	0.940605	0.939537	0.94144	0.942207	0.94144	0.942207
1224	0.937366	0.938368	0.938201	0.938468	0.938702	0.942207	0.94194	0.942207	0.942207	0.942207						0.939136	0.938468	0.9375	0.938568	0.940605	0.939537	0.94144	0.942207	0.94144	0.942207
1225	0.937366	0.938368	0.938201	0.938468	0.938702	0.942207	0.94194	0.942207	0.942207	0.942207						0.939136	0.938468	0.9375	0.938568	0.940605	0.939537	0.94144	0.942207	0.94144	0.942207
1226	0.937366	0.938368	0.938201	0.938468	0.938702	0.942207	0.94194	0.942207	0.942207	0.942207						0.939136	0.938468	0.9375	0.938568	0.940605	0.939537	0.94144	0.942207	0.94144	0.942207
1227	0.937366	0.938368	0.938201	0.938468	0.938702	0.942207	0.94194	0.942207	0.942207	0.942207						0.939136	0.938468	0.9375	0.938568	0.940605	0.939537	0.94144	0.942207	0.94144	0.942207
1228	0.937366	0.938368	0.938201	0.938468	0.938702	0.942207	0.94194	0.942207	0.942207	0.942207						0.939136	0.938468	0.9375	0.938568	0.940605	0.939537	0.94144	0.942207	0.94144	0.942207
1229	0.937366	0.938368	0.938201	0.938468	0.938702	0.942207	0.94194	0.942207	0.942207	0.942207						0.939136	0.938468	0.9375	0.938568	0.940605	0.939537	0.94144	0.942207	0.94144	0.942207
1230	0.937366	0.938368	0.938201	0.938468	0.938702	0.942207	0.94194	0.942207	0.942207	0.942207						0.939136	0.938468	0.9375	0.938568	0.940605	0.939537	0.94144	0.942207	0.94144	0.942207
1231	0.937366	0.938368	0.938201	0.938468	0.938702	0.942207	0.94194	0.942207	0.942207	0.942207						0.939136	0.938468	0.9375	0.938568	0.940605	0.939537	0.94144	0.942207	0.94144	0.942207
1232	0.937366	0.938368	0.938201	0.938468	0.938702	0.942207	0.94194	0.942207	0.942207	0.942207						0.939136	0.938468	0.9375	0.938568	0.940605	0.939537	0.94144	0.942207	0.94144	0.942207
1233	0.937366	0.938368	0.938201	0.938468	0.938702	0.942207	0.94194	0.942207	0.942207	0.942207						0.939136	0.938468	0.9375	0.938568	0.940605	0.939537	0.94144	0.942207	0.94144	0.942207
1234	0.937366	0.938368	0.938201	0.938468	0.938702	0.942207	0.94194	0.942207	0.942207	0.942207						0.939136	0.938468	0.9375	0.938568	0.940605	0.939537	0.94144	0.942207	0.94144	0.942207
1235	0.937366	0.938368	0.938201	0.938468	0.938702	0.942207	0.94194	0.942207	0.942207	0.942207						0.939136	0.938468	0.9375	0.938568	0.940605	0.939537	0.94144	0.942207	0.94144	0.942207
1236	0.937366	0.938368	0.938201	0.938468	0.938702	0.942207	0.94194	0.942207	0.942207	0.942207						0.939136	0.938468	0.9375	0.938568	0.940605	0.939537	0.94144	0.942207	0.94144	0.942207
1237	0.937366	0.938368	0.938201	0.938468	0.938702	0.942207	0.94194	0.942207	0.942207	0.942207						0.939136	0.938468	0.9375	0.938568	0.940605	0.939537	0.94144	0.942207	0.94144	0.942207
1238	0.937366	0.938368	0.938201	0.938468	0.938702	0.942207	0.94194	0.942207	0.942207	0.942207						0.939136	0.938468	0.9375	0.938568	0.940605	0.939537	0.94144	0.942207	0.94144	0.942207
1239	0.937366	0.938368	0.938201	0.938468	0.938702	0.942207	0.94194	0.942207	0.942207	0.942207						0.939136	0.938468	0.9375	0.938568	0.940605	0.939537	0.94144	0.942207	0.94144	0.942207
1240	0.937366	0.938368	0.938201	0.938468	0.938702	0.942207	0.94194	0.942207	0.942207	0.942207						0.939136	0.938468	0.9375	0.938568	0.940605	0.939537	0.94144	0.942207	0.94144	0.942207
1241	0.937366	0.938368	0.938201	0.938468	0.938702	0.942207	0.94194	0.942207	0.942207	0.942207						0.939136	0.938468	0.9375	0.938568	0.940605	0.939537	0.94144	0.942207	0.94144	0.942207
1242	0.937366	0.938368	0.938201	0.938468	0.938702	0.942207	0.94194	0.942207	0.942207	0.942207						0.939136	0.938468	0.9375	0.938568	0.940605	0.939537	0.94144	0.942207	0.94144	0.942207
1243	0.937366	0.938368	0.938201	0.938468	0.938702	0.942207	0.94194	0.942207	0.942207	0.942207						0.939136	0.938468	0.9375	0.938568	0.940605	0.939537	0.94144	0.942207	0.94144	0.942207
1244	0.937366	0.938368	0.938201	0.938468	0.938702	0.942207	0.94194	0.942207	0.942207	0.942207						0.939136	0.938468	0.9375	0.938568	0.940605	0.939537	0.94144	0.942207	0.94144	0.942207
1245	0.937366	0.938368	0.938201	0.938468	0.938702	0.942207	0.94194	0.942207	0.942207	0.942207						0.939136	0.938468	0.9375	0.938568	0.940605	0.939537	0.94144	0.942207	0.94144	0.942207
1246	0.937366	0.938368	0.938201	0.938468	0.938702	0.942207	0.94194	0.942207	0.942207	0.942207						0.939136	0.938468	0.9375	0.938568	0.940605	0.939537	0.94144	0.942207	0.94144	0.942207
1247	0.937366	0.938368	0.938201	0.938468	0.938702	0.942207	0.94194	0.942207	0.942207	0.942207						0.939136	0.938468	0.9375	0.938568	0.940605	0.939537	0.94144	0.942207	0.94144	0.942207
1248	0.937366	0.938368	0.938201	0.938468	0.938702	0.942207	0.94194	0.942207	0.942207	0.942207						0.939136	0.938468	0.9375	0.938568	0.940605	0.939537	0.94144	0.942207	0.94144	0.942207
1249	0.937366	0.938368	0.938201	0.938468	0.938702	0.942207	0.94194	0.942207	0.942207	0.942207						0.939136	0.938468	0.9375	0.938568	0.940605	0.939537	0.94144	0.942207	0.94144	0.942207
1250	0.937366	0.938368	0.938201	0.938468	0.938702	0.942207	0.94194	0.942207	0.942207	0.942207						0.939136	0.938468	0.9375	0.938568	0.940605	0.939537	0.94144	0.942207	0.94144	0.942207
1251	0.937366	0.938368	0.938201	0.938468	0.938702	0.942207	0.94194	0.942207	0.942207	0.942207						0.939136	0.938468	0.9375	0.938568	0.940605	0.939537	0.94144	0.942207	0.94144	0.942207
1252	0.937366	0.938368	0.938201	0.938468	0.938702	0.942207	0.94194	0.942207	0.942207	0.942207						0.939136	0.938468	0.9375	0.938568	0.940605	0.939537	0.94144	0.942207	0.94144	0.942207
1253	0.937366	0.938368	0.938201	0.938468	0.938702	0.942207	0.94194	0.942207	0.942207	0.942207						0.939136	0.938468	0.9375	0.938568	0.940605	0.939537	0.94144	0.942207	0.94144	0.942207
1254	0.937366	0.938368	0.938201	0.938468	0.938702	0.942207	0.94194	0.942207	0.942207	0.942207						0.939136	0.938468	0.9375	0.938568	0.940605	0.939537	0.94144	0.942207	0.94144	0.942207
1255	0.937366	0.938368	0.938201	0.938468	0.938702	0.942207	0.94194	0.942207	0.942207	0.942207						0.939136	0.938468	0.9375	0.938568	0.940605	0.939537	0.94144	0.942207	0.94144	0.942207
1256	0.937366	0.938368	0.938201	0.938468	0.938702	0.942207	0.94194	0.942207	0.942207	0.942207						0.939136	0.938468	0.9375	0.938568	0.940605	0.939537	0.94144	0.942207	0.94144	0.942207
1257	0.937366	0.938368	0.938201	0.938468	0.938702	0.942207	0.94194	0.942207	0.942207	0.942207						0.939136	0.938468	0.9375	0.938568	0.940605	0.939537	0.94144	0.942207	0.94144	0.942207
1258	0.937366	0.938368	0.938201	0.938468	0.938702	0.942207	0.94194	0.942207	0.942207	0.942207						0.939136	0.938468	0.9375	0.938568	0.940605	0.939537	0.94144	0.942207	0.94144	0.942207
1259	0.937366	0.938368	0.938201	0.938468	0.938702	0.942207	0.94194	0.942207	0.942207	0.942207						0.939136	0.938468	0.9375	0.938568	0.940605	0.939537	0.94144	0.942207	0.94144	0.942207
1260	0.937366	0.938368	0.938201	0.938468	0.938702	0.942207	0.94194	0.942207	0.942207	0.942207						0.939136	0.938468	0.9375	0.938568	0.940605	0.939537	0.94144	0.942207	0.94144	0.942207
1261	0.937366	0.938368	0.938201	0.938468	0.938702	0.942207	0.94194	0.942207	0.942207	0.942207						0.939136	0.938468	0.9375	0.938568	0.940605	0.939537	0.94144	0.942207	0.94144	0.942207
1262	0.937366	0.938368	0.938201	0.938468	0.938702	0.942207	0.94194	0.942207	0.942207	0.942207						0.939136	0.938468	0.9375	0.938568	0.940605	0.939537	0.94144	0.942207	0.94144	0.942207
1263	0.937366	0.938368	0.938201	0.938468	0.938702	0.942207	0.94194	0.942207	0.942207	0.942207						0.939136	0.938468	0.9375	0.938568	0.940605	0.939537	0.94144	0.942207	0.94144	0.942207
1264	0.937366	0.938368	0.938201	0.938468	0.938702	0.942207	0.94194	0.942207	0.942207	0.942207						0.939136	0.938468	0.9375	0.938568	0.940605	0.939537	0.94144	0.942207	0.94144	0.942207
1265	0.937366	0.938368	0.938201	0.938468	0.938702	0.942207	0.94194	0.942207	0.942207	0.942207						0.939136	0.938468	0.9375	0.938568	0.940605	0.939537	0.94144	0.942207	0.94144	0.942207
1266	0.937366	0.938368	0.938201	0.938468	0.938702	0.942207	0.94194	0.942207	0.942207	0.942207						0.939136	0.938468	0.9375	0.938568	0.940605	0.939537	0.94144	0.942207	0.94144	0.942207
1267	0.937366	0.938368	0.938201	0.938468	0.938702	0.942207	0.94194	0.942207	0.942207	0.942207						0.939136	0.938468	0.9375	0.938568	0.940605	0.939537	0.94144	0.942207	0.94144	0.942207
1268	0.937366	0.938368	0.938201	0.938468	0.938702	0.942207	0.94194	0.942207	0.942207	0.942207						0.939136	0.938468	0.9375	0.938568	0.940605	0.939537	0.94144	0.942207	0.94144	0.942207
1269	0.937366	0.938368	0.938201	0.938468	0.938702	0.942207	0.94194	0.942207	0.942207	0.942207						0.939136	0.938468	0.9375	0.938568	0.940605	0.939537	0.94144	0.942207	0.94144	0.942207
1270	0.937366	0.938368	0.938201	0.938468	0.938702	0.942207	0.94194	0.942207	0.942207	0.942207						0.939136	0.938468	0.9375	0.938568	0.940605	0.939537	0.94144	0.942207	0.94144	0.942207
1271	0.937366	0.938368	0.938201	0.938468	0.938702	0.942207	0.94194	0.942207	0.942207	0.942207						0.939136	0.938468	0.9375	0.938568	0.940605	0.939537	0.94144	0.942207	0.94144	0.942207
1272	0.937366	0.938368	0.938201	0.938468	0.938702	0.942207	0.94194	0.942207	0.942207	0.942207						0.939136	0.938468	0.9375	0.938568	0.940605	0.939537	0.94144	0.942207	0.94144	0.942207
1273	0.937366	0.938368	0.938201	0.938468	0.938702	0.942207	0.94194	0.942207	0.942207	0.942207						0.939136	0.938468	0.9375	0.938568	0.940605	0.939537	0.94144	0.942207	0.94144	0.942207
1274	0.937366	0.938368	0.938201	0.938468	0.938702	0.942207	0.94194	0.942207	0.942207	0.942207						0.939136	0.938468	0.9375	0.938568	0.940605	0.939537	0.94144	0.942207	0.94144	0.942207
1275	0.937366	0.938368	0.938201	0.938468	0.938702	0.942207	0.94194	0.942207	0.942207	0.942207						0.939136	0.938468	0.9375	0.938568	0.940605	0.939537	0.94144	0.942207	0.94144	0.942207
1276	0.937366	0.938368	0.938201	0.938468	0.938702	0.942207	0.94194	0.942207	0.942207	0.942207						0.939136	0.938468	0.9375	0.938568	0.940605	0.939537	0.94144	0.942207	0.94144	0.942207
1277	0.937366	0.938368	0.938201	0.938468	0.938702	0.942207	0.94194	0.942207	0.942207	0.942207						0.939136	0.938468	0.9375	0.938568	0.940605	0.939537	0.94144	0.942207	0.94144	0.942207
1278	0.937366	0.938368	0.938201	0.938468	0.938702	0.942207	0.94194	0.942207	0.942207	0.942207						0.939136	0.938468	0.9375	0.938568	0.940605	0.939537	0.94144	0.942207	0.94144	0.942207
1279	0.937366	0.938368	0.938201	0.938468	0.938702	0.942207	0.94194	0.942207	0.942207	0.942207						0.939136	0.938468	0.9375	0.938568	0.940605	0.939537	0.94144	0.942207	0.94144	0.942207
1280	0.937366	0.938368	0.938201	0.938468	0.938702	0.942207	0.94194	0.942207	0.942207	0.942207						0.939136	0.938468	0.9375	0.938568	0.940605	0.939537	0.94144	0.942207	0.94144	0.942207
1281	0.937366	0.938368	0.938201	0.938468	0.938702	0.942207	0.94194	0.942207	0.942207	0.942207						0.939136	0.938468	0.9375	0.938568	0.940605	0.939537	0.94144	0.942207	0.94144	0.942207
1282	0.937366	0.938368	0.938201	0.938468	0.938702	0.942207	0.94194	0.942207	0.942207	0.942207						0.939136	0.938468	0.9375	0.938568	0.940605	0.939537	0.94144	0.942207	0.94144	0.942207
1283	0.937366	0.938368	0.938201	0.938468	0.938702	0.942207	0.94194	0.942207	0.942207	0.942207						0.939136	0.938468	0.9375	0.938568	0.940605	0.939537	0.94144	0.942207	0.94144	0.942207
1284	0.937366	0.938368	0.938201	0.938468	0.938702	0.942207	0.94194	0.942207	0.942207	0.942207						0.939136	0.938468	0.9375	0.938568	0.940605	0.939537	0.94144	0.942207	0.94144	0.942207
1285	0.937366	0.938368	0.938201	0.938468	0.938702	0.942207	0.94194	0.942207	0.942207	0.942207						0.939136	0.938468	0.9375	0.938568	0.940605	0.939537	0.94144	0.942207	0.94144	0.942207
1286	0.937366	0.938368	0.938201	0.938468	0.938702	0.942207	0.94194	0.942207	0.942207	0.942207						0.939136	0.938468	0.9375	0.938568	0.940605	0.939537	0.94144	0.942207	0.94144	0.942207
1287	0.937366	0.938368	0.938201	0.938468	0.938702	0.942207	0.94194	0.942207	0.942207	0.942207						0.939136	0.938468	0.9375	0.938568	0.940605	0.939537	0.94144	0.942207	0.94144	0.942207
1288	0.937366	0.938368	0.938201	0.938468	0.938702	0.942207	0.94194	0.942207	0.942207	0.942207						0.939136	0.938468	0.9375	0.938568	0.940605	0.939537	0.94144	0.942207	0.94144	0.942207
1289	0.937366	0.938368	0.938201	0.938468	0.938702	0.942207	0.94194	0.942207	0.942207	0.942207						0.939136	0.938468	0.9375	0.938568	0.940605	0.939537	0.94144	0.942207	0.94144	0.942207
1290	0.937366	0.938368	0.938201	0.938468	0.938702	0.942207	0.94194	0.942207	0.942207	0.942207						0.939136	0.938468	0.9375	0.938568	0.940605	0.939537	0.94144	0.942207	0.94144	0.942207
1291	0.937366	0.938368	0.938201	0.938468	0.938702	0.942207	0.94194	0.942207	0.942207	0.942207						0.939136	0.938468	0.9375	0.938568	0.940605	0.939537	0.94144	0.942207	0.94144	0.942207
1292	0.937366	0.938368	0.938201	0.938468	0.938702	0.942207	0.94194	0.942207	0.942207	0.942207						0.939136	0.938468	0.9375	0.938568	0.940605	0.939537	0.94144	0.942207	0.94144	0.942207
1293	0.937366	0.938368	0.938201	0.938468	0.938702	0.942207	0.94194	0.942207	0.942207	0.942207						0.939136	0.938468	0.9375	0.938568	0.940605	0.939537	0.94144	0.942207	0.94144	0.942207
1294	0.937366	0.938368	0.938201	0.938468	0.938702	0.942207	0.94194	0.942207	0.942207	0.942207						0.939136	0.938468	0.9375	0.938568	0.940605	0.939537	0.94144	0.942207	0.94144	0.942207
1295	0.937366	0.938368	0.938201	0.938468	0.938702	0.942207	0.94194	0.942207	0.942207	0.942207						0.939136	0.938468	0.9375	0.938568	0.940605	0.939537	0.94144	0.942207	0.94144	0.942207
1296	0.937366	0.938368	0.938201	0.938468	0.938702	0.942207	0.94194	0.942207	0.942207	0.942207						0.939136	0.938468	0.9375	0.938568	0.940605	0.939537	0.94144	0.942207	0.94144	0.942207
1297	0.937366	0.938368	0.938201	0.938468	0.938702	0.942207	0.94194	0.942207	0.942207	0.942207						0.939136	0.938468	0.9375	0.938568	0.940605	0.939537	0.94144	0.942207	0.94144	0.942207
1298	0.937366	0.938368	0.938201	0.938468	0.938702	0.942207	0.94194	0.942207	0.942207	0.942207						0.939136	0.938468	0.9375	0.938568	0.940605	0.939537	0.94144	0.942207	0.94144	0.942207
1299	0.937366	0.938368	0.938201	0.938468	0.938702	0.942207	0.94194	0.942207	0.942207	0.942207						0.939136	0.938468	0.9375	0.938568	0.940605	0.939537	0.94144	0.942207	0.94144	0.942207
1300	0.937366	0.938368	0.938201	0.938468	0.938702	0.942207	0.94194	0.942207	0.942207	0.942207						0.939136	0.938468	0.9375	0.938568	0.940605	0.939537	0.94144	0.942207	0.94144	0.942207
1301	0.937366	0.938368	0.938201	0.938468	0.938702	0.942207	0.94194	0.942207	0.942207	0.942207						0.939136	0.938468	0.9375	0.938568	0.940605	0.939537	0.94144	0.942207	0.94144	0.942207
1302	0.937366	0.938368	0.938201	0.938468	0.938702	0.942207	0.94194	0.942207	0.942207	0.942207						0.939136	0.938468	0.9375	0.938568	0.940605	0.939537	0.94144	0.942207	0.94144	0.942207
1303	0.937366	0.938368	0.938201	0.938468	0.938702	0.942207	0.94194	0.942207	0.942207	0.942207						0.939136	0.938468	0.9375	0.938568	0.940605	0.939537	0.94144	0.942207	0.94144	0.942207
1304	0.937366	0.938368	0.938201	0.938468	0.938702	0.942207	0.94194	0.942207	0.942207	0.942207						0.939136	0.938468	0.9375	0.938568	0.940605	0.939537	0.94144	0.942207	0.94144	0.942207
1305	0.937366	0.938368	0.938201	0.938468	0.938702	0.942207	0.94194	0.942207	0.942207	0.942207						0.939136	0.938468	0.9375	0.938568	0.940605	0.939537	0.94144	0.942207	0.94144	0.942207
1306	0.937366	0.938368	0.938201	0.938468	0.938702	0.942207	0.94194	0.942207	0.942207	0.942207						0.939136	0.938468	0.9375	0.938568	0.940605	0.939537	0.94144	0.942207	0.94144	0.942207
1307	0.937366	0.938368	0.938201	0.938468	0.938702	0.942207	0.94194	0.942207	0.942207	0.942207						0.939136	0.938468	0.9375	0.938568	0.940605	0.939537	0.94144	0.942207	0.94144	0.942207
1308	0.937366	0.938368	0.938201	0.938468	0.938702	0.942207	0.94194	0.942207	0.942207	0.942207						0.939136	0.938468	0.9375	0.938568	0.940605	0.939537	0.94144	0.942207	0.94144	0.942207
1309	0.937366	0.938368	0.938201	0.938468	0.938702	0.942207	0.94194	0.942207	0.942207	0.942207						0.939136	0.938468	0.9375	0.938568	0.940605	0.939537	0.94144	0.942207	0.94144	0.942207
1310	0.937366	0.938368	0.938201	0.938468	0.938702	0.942207	0.94194	0.942207	0.942207	0.942207						0.939136	0.938468	0.9375	0.938568	0.940605	0.939537	0.94144	0.942207	0.94144	0.942207
1311	0.937366	0.938368	0.938201	0.938468	0.938702	0.942207	0.94194	0.942207	0.942207	0.942207						0.939136	0.938468	0.9375	0.938568	0.940605	0.939537	0.94144	0.942207	0.94144	0.942207
1312	0.937366	0.938368	0.938201	0.938468	0.938702	0.942207	0.94194	0.942207	0.942207	0.942207						0.939136	0.938468	0.9375	0.938568	0.940605	0.939537	0.94144	0.942207	0.94144	0.942207
1313	0.937366	0.938368	0.938201	0.938468	0.938702	0.942207	0.94194	0.942207	0.942207	0.942207						0.939136	0.938468	0.9375	0.938568	0.940605	0.939537	0.94144	0.942207	0.94144	0.942207
1314	0.937366	0.938368	0.938201	0.938468	0.938702	0.942207	0.94194	0.942207	0.942207	0.942207						0.939136	0.938468	0.9375	0.938568	0.940605	0.939537	0.94144	0.942207	0.94144	0.942207
1315	0.937366	0.938368	0.938201	0.938468	0.938702	0.942207	0.94194	0.942207	0.942207	0.942207						0.939136	0.938468	0.9375	0.938568	0.940605	0.939537	0.94144	0.942207	0.94144	0.942207
1316	0.937366	0.938368	0.938201	0.938468	0.938702	0.942207	0.94194	0.942207	0.942207	0.942207						0.939136	0.938468	0.9375	0.938568	0.940605	0.939537	0.94144	0.942207	0.94144	0.942207
1317	0.937366	0.938368	0.938201	0.938468	0.938702	0.942207	0.94194	0.942207	0.942207	0.942207						0.939136	0.938468	0.9375	0.938568	0.940605	0.939537	0.94144	0.942207	0.94144	0.942207
1318	0.937366	0.938368	0.938201	0.938468	0.938702	0.942207	0.94194	0.942207	0.942207	0.942207						0.939136	0.938468	0.9375	0.938568	0.940605	0.939537	0.94144	0.942207	0.94144	0.942207
1319	0.937366	0.938368	0.938201	0.938468	0.938702	0.942207	0.94194	0.942207	0.942207	0.942207						0.939136	0.938468	0.9375	0.938568	0.940605	0.939537	0.94144	0.942207	0.94144	0.942207
1320	0.937366	0.938368	0.938201	0.938468	0.938702	0.942207	0.94194	0.942207	0.942207	0.942207						0.939136	0.938468	0.9375	0.938568	0.940605	0.939537	0.94144	0.942207	0.94144	0.942207
1321	0.937366	0.938368	0.938201	0.938468	0.938702	0.942207	0.94194	0.942207	0.942207	0.942207						0.939136	0.938468	0.9375	0.938568	0.940605	0.939537	0.94144	0.942207	0.94144	0.942207
1322	0.937366	0.938368	0.938201	0.938468	0.938702	0.942207	0.94194	0.942207	0.942207	0.942207						0.939136	0.938468	0.9375	0.938568	0.940605	0.939537	0.94144	0.942207	0.94144	0.942207
1323	0.937366	0.938368	0.938201	0.938468	0.938702	0.942207	0.94194	0.942207	0.942207	0.942207						0.939136	0.938468	0.9375	0.938568	0.940605	0.939537	0.94144	0.942207	0.94144	0.942207
1324	0.937366	0.938368	0.938201	0.938468	0.938702	0.942207	0.94194	0.942207	0.942207	0.942207						0.939136	0.938468	0.9375	0.938568	0.940605	0.939537	0.94144	0.942207	0.94144	0.942207
1325	0.937366	0.938368	0.938201	0.938468	0.938702	0.942207	0.94194	0.942207	0.942207	0.942207						0.939136	0.938468	0.9375	0.938568	0.940605	0.939537	0.94144	0.942207	0.94144	0.942207
1326	0.937366	0.938368	0.938201	0.938468	0.938702	0.942207	0.94194	0.942207	0.942207	0.942207						0.939136	0.938468	0.9375	0.938568	0.940605	0.939537	0.94144	0.942207	0.94144	0.942207
1327	0.937366	0.938368	0.938201	0.938468	0.938702	0.942207	0.94194	0.942207	0.942207	0.942207						0.939136	0.938468	0.9375	0.938568	0.940605	0.939537	0.94144	0.942207	0.94144	0.942207
1328	0.937366	0.938368	0.938201	0.938468	0.938702	0.942207	0.94194	0.942207	0.942207	0.942207						0.939136	0.938468	0.9375	0.938568	0.940605	0.939537	0.94144	0.942207	0.94144	0.942207
1329	0.937366	0.938368	0.938201	0.938468	0.938702	0.942207	0.94194	0.942207	0.942207	0.942207						0.939136	0.938468	0.9375	0.938568	0.940605	0.939537	0.94144	0.942207	0.94144	0.942207
1330	0.937366	0.938368	0.938201	0.938468	0.938702	0.942207	0.94194	0.942207	0.942207	0.942207						0.939136	0.938468	0.9375	0.938568	0.940605	0.939537	0.94144	0.942207	0.94144	0.942207
1331	0.937366	0.938368	0.938201	0.938468	0.938702	0.942207	0.94194	0.942207	0.942207	0.942207						0.939136	0.938468	0.9375	0.938568	0.940605	0.939537	0.94144	0.942207	0.94144	0.942207
1332	0.937366	0.938368	0.938201	0.938468	0.938702	0.942207	0.94194	0.942207	0.942207	0.942207						0.939136	0.938468	0.9375	0.938568	0.940605	0.939537	0.94144	0.942207	0.94144	0.942207
1333	0.937366	0.938368	0.938201	0.938468	0.938702	0.942207	0.94194	0.942207	0.942207	0.942207						0.939136	0.938468	0.9375	0.938568	0.940605	0.939537	0.94144	0.942207	0.94144	0.942207
1334	0.937366	0.938368	0.938201	0.938468	0.938702	0.942207	0.94194	0.942207	0.942207	0.942207						0.939136	0.938468	0.9375	0.938568	0.940605	0.939537	0.94144	0.942207	0.94144	0.942207
1335	0.937366	0.938368	0.938201	0.938468	0.938702	0.942207	0.94194	0.942207	0.942207	0.942207						0.939136	0.938468	0.9375	0.938568	0.940605	0.939537	0.94144	0.942207	0.94144	0.942207
1336	0.937366	0.938368	0.938201	0.938468	0.938702	0.942207	0.94194	0.942207	0.942207	0.942207						0.939136	0.938468	0.9375	0.938568	0.940605	0.939537	0.94144	0.942207	0.94144	0.942207
1337	0.937366	0.938368	0.938201	0.938468	0.938702	0.942207	0.94194	0.942207	0.942207	0.942207						0.939136	0.938468	0.9375	0.938568	0.940605	0.939537	0.94144	0.942207	0.94144	0.942207
1338	0.937366	0.938368	0.938201	0.938468	0.938702	0.942207	0.94194	0.942207	0.942207	0.942207						0.939136	0.938468	0.9375	0.938568	0.940605	0.939537	0.94144	0.942207	0.94144	0.942207
1339	0.937366	0.938368	0.938201	0.938468	0.938702	0.942207	0.94194	0.942207	0.942207	0.942207						0.939136	0.938468	0.9375	0.938568	0.940605	0.939537	0.94144	0.942207	0.94144	0.942207
1340	0.937366	0.938368	0.938201	0.938468	0.938702	0.942207	0.94194	0.942207	0.942207	0.942207						0.939136	0.938468	0.9375	0.938568	0.940605	0.939537	0.94144	0.942207	0.94144	0.942207
1341	0.937366	0.938368	0.938201	0.938468	0.938702	0.942207	0.94194	0.942207	0.942207	0.942207						0.939136	0.938468	0.9375	0.938568	0.940605	0.939537	0.94144	0.942207	0.94144	0.942207
1342	0.937366	0.938368	0.938201	0.938468	0.938702	0.942207	0.94194	0.942207	0.942207	0.942207						0.939136	0.938468	0.9375	0.938568	0.940605	0.939537	0.94144	0.942207	0.94144	0.942207
1343	0.937366	0.938368	0.938201	0.938468	0.938702	0.942207	0.94194	0.942207	0.942207	0.942207						0.939136	0.938468	0.9375	0.938568	0.940605	0.939537	0.94144	0.942207	0.94144	0.942207
1344	0.937366	0.938368	0.938201	0.938468	0.938702	0.942207	0.94194	0.942207	0.942207	0.942207						0.939136	0.938468	0.9375	0.938568	0.940605	0.939537	0.94144	0.942207	0.94144	0.942207
1345	0.937366	0.938368	0.938201	0.938468	0.938702	0.942207	0.94194	0.942207	0.942207	0.942207						0.939136	0.938468	0.9375	0.938568	0.940605	0.939537	0.94144	0.942207	0.94144	0.942207
1346	0.937366	0.938368	0.938201	0.938468	0.938702	0.942207	0.94194	0.942207	0.942207	0.942207						0.939136	0.938468	0.9375	0.938568	0.940605	0.939537	0.94144	0.942207	0.94144	0.942207
1347	0.937366	0.938368	0.938201	0.938468	0.938702	0.942207	0.94194	0.942207	0.942207	0.942207						0.939136	0.938468	0.9375	0.938568	0.940605	0.939537	0.94144	0.942207	0.94144	0.942207
1348	0.937366	0.938368	0.938201	0.938468	0.938702	0.942207	0.94194	0.942207	0.942207	0.942207						0.939136	0.938468	0.9375	0.938568	0.940605	0.939537	0.94144	0.942207	0.94144	0.942207
1349	0.937366	0.938368	0.938201	0.938468	0.938702	0.942207	0.94194	0.942207	0.942207	0.942207						0.939136	0.938468	0.9375	0.938568	0.940605	0.939537	0.94144	0.942207	0.94144	0.942207
1350	0.937366	0.938368	0.938201	0.938468	0.938702	0.942207	0.94194	0.942207	0.942207	0.942207						0.939136	0.938468	0.9375	0.938568	0.940605	0.939537	0.94144	0.942207	0.94144	0.942207
1351	0.937366	0.938368	0.938201	0.938468	0.938702	0.942207	0.94194	0.942207	0.942207	0.942207						0.939136	0.938468	0.9375	0.938568	0.940605	0.939537	0.94144	0.942207	0.94144	0.942207
1352	0.937366	0.938368	0.938201	0.938468	0.938702	0.942207	0.94194	0.942207	0.942207	0.942207						0.939136	0.938468	0.9375	0.938568	0.940605	0.939537	0.94144	0.942207	0.94144	0.942207
1353	0.937366	0.938368	0.938201	0.938468	0.938702	0.942207	0.94194	0.942207	0.942207	0.942207						0.939136	0.938468	0.9375	0.938568	0.940605	0.939537	0.94144	0.942207	0.94144	0.942207
1354	0.937366	0.938368	0.938201	0.938468	0.938702	0.942207	0.94194	0.942207	0.942207	0.942207						0.939136	0.938468	0.9375	0.938568	0.940605	0.939537	0.94144	0.942207	0.94144	0.942207
1355	0.937366	0.938368	0.938201	0.938468	0.938702	0.942207	0.94194	0.942207	0.942207	0.942207						0.939136	0.938468	0.9375	0.938568	0.940605	0.939537	0.94144	0.942207	0.94144	0.942207
1356	0.937366	0.938368	0.938201	0.938468	0.938702	0.942207	0.94194	0.942207	0.942207	0.942207						0.939136	0.938468	0.9375	0.938568	0.940605	0.939537	0.94144	0.942207	0.94144	0.942207
1357	0.937366	0.938368	0.938201	0.938468	0.938702	0.942207	0.94194	0.942207	0.942207	0.942207						0.939136	0.938468	0.9375	0.938568	0.940605	0.939537	0.94144	0.942207	0.94144	0.942207
1358	0.937366	0.938368	0.938201	0.938468	0.938702	0.942207	0.94194	0.942207	0.942207	0.942207						0.939136	0.938468	0.9375	0.938568	0.940605	0.939537	0.94144	0.942207	0.94144	0.942207
1359	0.937366	0.938368	0.938201	0.938468	0.938702	0.942207	0.94194	0.942207	0.942207	0.942207						0.939136	0.938468	0.9375	0.938568	0.940605	0.939537	0.94144	0.942207	0.94144	0.942207
1360	0.937366	0.938368	0.938201	0.938468	0.938702	0.942207	0.94194	0.942207	0.942207	0.942207						0.939136	0.938468	0.9375	0.938568	0.940605	0.939537	0.94144	0.942207	0.94144	0.942207
1361	0.937366	0.938368	0.938201	0.938468	0.938702	0.942207	0.94194	0.942207	0.942207	0.942207						0.939136	0.938468	0.9375	0.938568	0.940605	0.939537	0.94144	0.942207	0.94144	0.942207
1362	0.937366	0.938368	0.938201	0.938468	0.938702	0.942207	0.94194	0.942207	0.942207	0.942207						0.939136	0.938468	0.9375	0.938568	0.940605	0.939537	0.94144	0.942207	0.94144	0.942207
1363	0.937366	0.938368	0.938201	0.938468	0.938702	0.942207	0.94194	0.942207	0.942207	0.942207						0.939136	0.938468	0.9375	0.938568	0.940605	0.939537	0.94144	0.942207	0.94144	0.942207
1364	0.937366	0.938368	0.938201	0.938468	0.938702	0.942207	0.94194	0.942207	0.942207	0.942207						0.939136	0.938468	0.9375	0.938568	0.940605	0.939537	0.94144	0.942207	0.94144	0.942207
1365	0.937366	0.938368	0.938201	0.938468	0.938702	0.942207	0.94194	0.942207	0.942207	0.942207						0.939136	0.938468	0.9375	0.938568	0.940605	0.939537	0.94144	0.942207	0.94144	0.942207
1366	0.937366	0.938368	0.938201	0.938468	0.938702	0.942207	0.94194	0.942207	0.942207	0.942207						0.939136	0.938468	0.9375	0.938568	0.940605	0.939537	0.94144	0.942207	0.94144	0.942207
1367	0.937366	0.938368	0.938201	0.938468	0.938702	0.942207	0.94194	0.942207	0.942207	0.942207						0.939136	0.938468	0.9375	0.938568	0.940605	0.939537	0.94144	0.942207	0.94144	0.942207
1368	0.937366	0.938368	0.938201	0.938468	0.938702	0.942207	0.94194	0.942207	0.942207	0.942207						0.939136	0.938468	0.9375	0.938568	0.940605	0.939537	0.94144	0.942207	0.94144	0.942207
1369	0.937366	0.938368	0.938201	0.938468	0.938702	0.942207	0.94194	0.942207	0.942207	0.942207						0.939136	0.938468	0.9375	0.938568	0.940605	0.939537	0.94144	0.942207	0.94144	0.942207
1370	0.937366	0.938368	0.938201	0.938468	0.938702	0.942207	0.94194	0.942207	0.942207	0.942207						0.939136	0.938468	0.9375	0.938568	0.940605	0.939537	0.94144	0.942207	0.94144	0.942207
1371	0.937366	0.938368	0.938201	0.938468	0.938702	0.942207	0.94194	0.942207	0.942207	0.942207						0.939136	0.938468	0.9375	0.938568	0.940605	0.939537	0.94144	0.942207	0.94144	0.942207
1372	0.937366	0.938368	0.938201	0.938468	0.938702	0.942207	0.94194	0.942207	0.942207	0.942207						0.939136	0.938468	0.9375	0.938568	0.940605	0.939537	0.94144	0.942207	0.94144	0.942207
1373	0.937366	0.938368	0.938201	0.938468	0.938702	0.942207	0.94194	0.942207	0.942207	0.942207						0.939136	0.938468	0.9375	0.938568	0.940605	0.939537	0.94144	0.942207	0.94144	0.942207
1374	0.937366	0.938368	0.938201	0.938468	0.938702	0.942207	0.94194	0.942207	0.942207	0.942207						0.939136	0.938468	0.9375	0.938568	0.940605	0.939537	0.94144	0.942207	0.94144	0.942207
1375	0.937366	0.938368	0.938201	0.938468	0.938702	0.942207	0.94194	0.942207	0.942207	0.942207						0.939136	0.938468	0.9375	0.938568	0.940605	0.939537	0.94144	0.942207	0.94144	0.942207
1376	0.937366	0.938368	0.938201	0.938468	0.938702	0.942207	0.94194	0.942207	0.942207	0.942207						0.939136	0.938468	0.9375	0.938568	0.940605	0.939537	0.94144	0.942207	0.94144	0.942207
1377	0.937366	0.938368	0.938201	0.938468	0.938702	0.942207	0.94194	0.942207	0.942207	0.942207						0.939136	0.938468	0.9375	0.938568	0.940605	0.939537	0.94144	0.942207	0.94144	0.942207
1378	0.937366	0.938368	0.938201	0.938468	0.938702	0.942207	0.94194	0.942207	0.942207	0.942207						0.939136	0.938468	0.9375	0.938568	0.940605	0.939537	0.94144	0.942207	0.94144	0.942207
1379	0.937366	0.938368	0.938201	0.938468	0.938702	0.942207	0.94194	0.942207	0.942207	0.942207						0.939136	0.938468	0.9375	0.938568	0.940605	0.939537	0.94144	0.942207	0.94144	0.942207
1380	0.937366	0.938368	0.938201	0.938468	0.938702	0.942207	0.94194	0.942207	0.942207	0.942207						0.939136	0.938468	0.9375	0.938568	0.940605	0.939537	0.94144	0.942207	0.94144	0.942207
1381	0.937366	0.938368	0.938201	0.938468	0.938702	0.942207	0.94194	0.942207	0.942207	0.942207						0.939136	0.938468	0.9375	0.938568	0.940605	0.939537	0.94144	0.942207	0.94144	0.942207
1382	0.937366	0.938368	0.938201	0.938468	0.938702	0.942207	0.94194	0.942207	0.942207	0.942207						0.939136	0.938468	0.9375	0.938568	0.940605	0.939537	0.94144	0.942207	0.94144	0.942207
1383	0.937366	0.938368	0.938201	0.938468	0.938702	0.942207	0.94194	0.942207	0.942207	0.942207						0.939136	0.938468	0.9375	0.938568	0.940605	0.939537	0.94144	0.942207	0.94144	0.942207
1384	0.937366	0.938368	0.938201	0.938468	0.938702	0.942207	0.94194	0.942207	0.942207	0.942207						0.939136	0.938468	0.9375	0.938568	0.940605	0.939537	0.94144	0.942207	0.94144	0.942207
1385	0.937366	0.938368	0.938201	0.938468	0.938702	0.942207	0.94194	0.942207	0.942207	0.942207						0.939136	0.938468	0.9375	0.938568	0.940605	0.939537	0.94144	0.942207	0.94144	0.942207
1386	0.937366	0.938368	0.938201	0.938468	0.938702	0.942207	0.94194	0.942207	0.942207	0.942207						0.939136	0.938468	0.9375	0.938568	0.940605	0.939537	0.94144	0.942207	0.94144	0.942207
1387	0.937366	0.938368	0.938201	0.938468	0.938702	0.942207	0.94194	0.942207	0.942207	0.942207						0.939136	0.938468	0.9375	0.938568	0.940605	0.939537	0.94144	0.942207	0.94144	0.942207
1388	0.937366	0.938368	0.938201	0.938468	0.938702	0.942207	0.94194	0.942207	0.942207	0.942207						0.939136	0.938468	0.9375	0.938568	0.940605	0.939537	0.94144	0.942207	0.94144	0.942207
1389	0.937366	0.938368	0.938201	0.938468	0.938702	0.942207	0.94194	0.942207	0.942207	0.942207						0.939136	0.938468	0.9375	0.938568	0.940605	0.939537	0.94144	0.942207	0.94144	0.942207
1390	0.937366	0.938368	0.938201	0.938468	0.938702	0.942207	0.94194	0.942207	0.942207	0.942207						0.939136	0.938468	0.9375	0.938568	0.940605	0.939537	0.94144	0.942207	0.94144	0.942207
1391	0.937366	0.938368	0.938201	0.938468	0.938702	0.942207	0.94194	0.942207	0.942207	0.942207						0.939136	0.938468	0.9375	0.938568	0.940605	0.939537	0.94144	0.942207	0.94144	0.942207
1392	0.937366	0.938368	0.938201	0.938468	0.938702	0.942207	0.94194	0.942207	0.942207	0.942207						0.939136	0.938468	0.9375	0.938568	0.940605	0.939537	0.94144	0.942207	0.94144	0.942207
1393	0.937366	0.938368	0.938201	0.938468	0.938702	0.942207	0.94194	0.942207	0.942207	0.942207						0.939136	0.938468	0.9375	0.938568	0.940605	0.939537	0.94144	0.942207	0.94144	0.942207
1394	0.937366	0.938368	0.938201	0.938468	0.938702	0.942207	0.94194	0.942207	0.942207	0.942207						0.939136	0.938468	0.9375	0.938568	0.940605	0.939537	0.94144	0.942207	0.94144	0.942207
1395	0.937366	0.938368	0.938201	0.938468	0.938702	0.942207	0.94194	0.942207	0.942207	0.942207						0.939136	0.938468	0.9375	0.938568	0.940605	0.939537	0.94144	0.942207	0.94144	0.942207
1396	0.937366	0.938368	0.938201	0.938468	0.938702	0.942207	0.94194	0.942207	0.942207	0.942207						0.939136	0.938468	0.9375	0.938568	0.940605	0.939537	0.94144	0.942207	0.94144	0.942207
1397	0.937366	0.938368	0.938201	0.938468	0.938702	0.942207	0.94194	0.942207	0.942207	0.942207						0.939136	0.938468	0.9375	0.938568	0.940605	0.939537	0.94144	0.942207	0.94144	0.942207
1398	0.937366	0.938368	0.938201	0.938468	0.938702	0.942207	0.94194	0.942207	0.942207	0.942207						0.939136	0.938468	0.9375	0.938568	0.940605	0.939537	0.94144	0.942207	0.94144	0.942207
1399	0.937366	0.938368	0.938201	0.938468	0.938702	0.942207	0.94194	0.942207	0.942207	0.942207						0.939136	0.938468	0.9375	0.938568	0.940605	0.939537	0.94144	0.942207	0.94144	0.942207
1400	0.937366	0.938368	0.938201	0.938468	0.938702	0.942207	0.94194	0.942207	0.942207	0.942207						0.939136	0.938468	0.9375	0.938568	0.940605	0.939537	0.94144	0.942207	0.94144	0.942207
1401	0.937366	0.938368	0.938201	0.938468	0.938702	0.942207	0.94194	0.942207	0.942207	0.942207						0.939136	0.938468	0.9375	0.938568	0.940605	0.939537	0.94144	0.942207	0.94144	0.942207
1402	0.937366	0.938368	0.938201	0.938468	0.938702	0.942207	0.94194	0.942207	0.942207	0.942207						0.939136	0.938468	0.9375	0.938568	0.940605	0.939537	0.94144	0.942207	0.94144	0.942207
1403	0.937366	0.938368	0.938201	0.938468	0.938702	0.942207	0.94194	0.942207	0.942207	0.942207						0.939136	0.938468	0.9375	0.938568	0.940605	0.939537	0.94144	0.942207	0.94144	0.942207
1404	0.937366	0.938368	0.938201	0.938468	0.938702	0.942207	0.94194	0.942207	0.942207	0.942207						0.939136	0.938468	0.9375	0.938568	0.940605	0.939537	0.94144	0.942207	0.94144	0.942207
1405	0.937366	0.938368	0.938201	0.938468	0.938702	0.942207	0.94194	0.942207	0.942207	0.942207						0.939136	0.938468	0.9375	0.938568	0.940605	0.939537	0.94144	0.942207	0.94144	0.942207
1406	0.937366	0.938368	0.938201	0.938468	0.938702	0.942207	0.94194	0.942207	0.942207	0.942207						0.939136	0.938468	0.9375	0.938568	0.940605	0.939537	0.94144	0.942207	0.94144	0.942207
1407	0.937366	0.938368	0.938201	0.938468	0.938702	0.942207	0.94194	0.942207	0.942207	0.942207						0.939136	0.938468	0.9375	0.938568	0.940605	0.939537	0.94144	0.942207	0.94144	0.942207
1408	0.937366	0.938368	0.938201	0.938468	0.938702	0.942207	0.94194	0.942207	0.942207	0.942207						0.939136	0.938468	0.9375	0.938568	0.940605	0.939537	0.94144	0.942207	0.94144	0.942207
1409	0.937366	0.938368	0.938201	0.938468	0.938702	0.942207	0.94194	0.942207	0.942207	0.942207						0.939136	0.938468	0.9375	0.938568	0.940605	0.939537	0.94144	0.942207	0.94144	0.942207
1410	0.937366	0.938368	0.938201	0.938468	0.938702	0.942207	0.94194	0.942207	0.942207	0.942207						0.939136	0.938468	0.9375	0.938568	0.940605	0.939537	0.94144	0.942207	0.94144	0.942207
1411	0.937366	0.938368	0.938201	0.938468	0.938702	0.942207	0.94194	0.942207	0.942207	0.942207						0.939136	0.938468	0.9375	0.938568	0.940605	0.939537	0.94144	0.942207	0.94144	0.942207
1412	0.937366	0.938368	0.938201	0.938468	0.938702	0.942207	0.94194	0.942207	0.942207	0.942207						0.939136	0.938468	0.9375	0.938568	0.940605	0.939537	0.94144	0.942207	0.94144	0.942207
1413	0.937366	0.938368	0.938201	0.938468	0.938702	0.942207	0.94194	0.942207	0.942207	0.942207						0.939136	0.938468	0.9375	0.938568	0.940605	0.939537	0.94144	0.942207	0.94144	0.942207
1414	0.937366	0.938368	0.938201	0.938468	0.938702	0.942207	0.94194	0.942207	0.942207	0.942207						0.939136	0.938468	0.9375	0.938568	0.940605	0.939537	0.94144	0.942207	0.94144	0.942207
1415	0.937366	0.938368	0.938201	0.938468	0.938702	0.942207	0.94194	0.942207	0.942207	0.942207						0.939136	0.938468	0.9375	0.938568	0.940605	0.939537	0.94144	0.942207	0.94144	0.942207
1416	0.937366	0.938368	0.938201	0.938468	0.938702	0.942207	0.94194	0.942207	0.942207	0.942207						0.939136	0.938468	0.9375	0.938568	0.940605	0.939537	0.94144	0.942207	0.94144	0.942207
1417	0.937366	0.938368	0.938201	0.938468	0.938702	0.942207	0.94194	0.942207	0.942207	0.942207						0.939136	0.938468	0.9375	0.938568	0.940605	0.939537	0.94144	0.942207	0.94144	0.942207
1418	0.937366	0.938368	0.938201	0.938468	0.938702	0.942207	0.94194	0.942207	0.942207	0.942207						0.939136	0.938468	0.9375	0.938568	0.940605	0.939537	0.94144	0.942207	0.94144	0.942207
1419	0.937366	0.938368	0.938201	0.938468	0.938702	0.942207	0.94194	0.942207	0.942207	0.942207						0.939136	0.938468	0.9375	0.938568	0.940605	0.939537	0.94144	0.942207	0.94144	0.942207
1420	0.937366	0.938368	0.938201	0.938468	0.938702	0.942207	0.94194	0.942207	0.942207	0.942207						0.939136	0.938468	0.9375	0.938568	0.940605	0.939537	0.94144	0.942207	0.94144	0.942207
1421	0.937366	0.938368	0.938201	0.938468	0.938702	0.942207	0.94194	0.942207	0.942207	0.942207						0.939136	0.938468	0.9375	0.938568	0.940605	0.939537	0.94144	0.942207	0.94144	0.942207
1422	0.937366	0.938368	0.938201	0.938468	0.938702	0.942207	0.94194	0.942207	0.942207	0.942207						0.939136	0.938468	0.9375	0.938568	0.940605	0.939537	0.94144	0.942207	0.94144	0.942207
1423	0.937366	0.938368	0.938201	0.938468	0.938702	0.942207	0.94194	0.942207	0.942207	0.942207						0.939136	0.938468	0.9375	0.938568	0.940605	0.939537	0.94144	0.942207	0.94144	0.942207
1424	0.937366	0.938368	0.938201	0.938468	0.938702	0.942207	0.94194	0.942207	0.942207	0.942207						0.939136	0.938468	0.9375	0.938568	0.940605	0.939537	0.94144	0.942207	0.94144	0.942207
1425	0.937366	0.938368	0.938201	0.938468	0.938702	0.942207	0.94194	0.942207	0.942207	0.942207						0.939136	0.938468	0.9375	0.938568	0.940605	0.939537	0.94144	0.942207	0.94144	0.942207
1426	0.937366	0.938368	0.938201	0.938468	0.938702	0.942207	0.94194	0.942207	0.942207	0.942207						0.939136	0.938468	0.9375	0.938568	0.940605	0.939537	0.94144	0.942207	0.94144	0.942207
1427	0.937366	0.938368	0.938201	0.938468	0.938702	0.942207	0.94194	0.942207	0.942207	0.942207						0.939136	0.938468	0.9375	0.938568	0.940605	0.939537	0.94144	0.942207	0.94144	0.942207
1428	0.937366	0.938368	0.938201	0.938468	0.938702	0.942207	0.94194	0.942207	0.942207	0.942207						0.939136	0.938468	0.9375	0.938568	0.940605	0.939537	0.94144	0.942207	0.94144	0.942207
1429	0.937366	0.938368	0.938201	0.938468	0.938702	0.942207	0.94194	0.942207	0.942207	0.942207						0.939136	0.938468	0.9375	0.938568	0.940605	0.939537	0.94144	0.942207	0.94144	0.942207
1430	0.937366	0.938368	0.938201	0.938468	0.938702	0.942207	0.94194	0.942207	0.942207	0.942207						0.939136	0.938468	0.9375	0.938568	0.940605	0.939537	0.94144	0.942207	0.94144	0.942207
1431	0.937366	0.938368	0.938201	0.938468	0.938702	0.942207	0.94194	0.942207	0.942207	0.942207						0.939136	0.938468	0.9375	0.938568	0.940605	0.939537	0.94144	0.942207	0.94144	0.942207
1432	0.937366	0.938368	0.938201	0.938468	0.938702	0.942207	0.94194	0.942207	0.942207	0.942207						0.939136	0.938468	0.9375	0.938568	0.940605	0.939537	0.94144	0.942207	0.94144	0.942207
1433	0.937366	0.938368	0.938201	0.938468	0.938702	0.942207	0.94194	0.942207	0.942207	0.942207						0.939136	0.938468	0.9375	0.938568	0.940605	0.939537	0.94144	0.942207	0.94144	0.942207
1434	0.937366	0.938368	0.938201	0.938468	0.938702	0.942207	0.94194	0.942207	0.942207	0.942207						0.939136	0.938468	0.9375	0.938568	0.940605	0.939537	0.94144	0.942207	0.94144	0.942207
1435	0.937366	0.938368	0.938201	0.938468	0.938702	0.942207	0.94194	0.942207	0.942207	0.942207						0.939136	0.938468	0.9375	0.938568	0.940605	0.939537	0.94144	0.942207	0.94144	0.942207
1436	0.937366	0.938368	0.938201	0.938468	0.938702	0.942207	0.94194	0.942207	0.942207	0.942207						0.939136	0.938468	0.9375	0.938568	0.940605	0.939537	0.94144	0.942207	0.94144	0.942207
1437	0.937366	0.938368	0.938201	0.938468	0.938702	0.942207	0.94194	0.942207	0.942207	0.942207						0.939136	0.938468	0.9375	0.938568	0.940605	0.939537	0.94144	0.942207	0.94144	0.942207
1438	0.937366	0.938368	0.938201	0.938468	0.938702	0.942207	0.94194	0.942207	0.942207	0.942207						0.939136	0.938468	0.9375	0.938568	0.940605	0.939537	0.94144	0.942207	0.94144	0.942207
1439	0.937366	0.938368	0.938201	0.938468	0.938702	0.942207	0.94194	0.942207	0.942207	0.942207						0.939136	0.938468	0.9375	0.938568	0.940605	0.939537	0.94144	0.942207	0.94144	0.942207
1440	0.937366	0.938368	0.938201	0.938468	0.938702	0.942207	0.94194	0.942207	0.942207	0.942207						0.939136	0.938468	0.9375	0.938568	0.940605	0.939537	0.94144	0.942207	0.94144	0.942207
1441	0.937366	0.938368	0.938201	0.938468	0.938702	0.942207	0.94194	0.942207	0.942207	0.942207						0.939136	0.938468	0.9375	0.938568	0.940605	0.939537	0.94144	0.942207	0.94144	0.942207
1442	0.937366	0.938368	0.938201	0.938468	0.938702	0.942207	0.94194	0.942207	0.942207	0.942207						0.939136	0.938468	0.9375	0.938568	0.940605	0.939537	0.94144	0.942207	0.94144	0.942207
1443	0.937366	0.938368	0.938201	0.938468	0.938702	0.942207	0.94194	0.942207	0.942207	0.942207						0.939136	0.938468	0.9375	0.938568	0.940605	0.939537	0.94144	0.942207	0.94144	0.942207
1444	0.937366	0.938368	0.938201	0.938468	0.938702	0.942207	0.94194	0.942207	0.942207	0.942207						0.939136	0.938468	0.9375	0.938568	0.940605	0.939537	0.94144	0.942207	0.94144	0.942207
1445	0.937366	0.938368	0.938201	0.938468	0.938702	0.942207	0.94194	0.942207	0.942207	0.942207						0.939136	0.938468	0.9375	0.938568	0.940605	0.939537	0.94144	0.942207	0.94144	0.942207
1446	0.937366	0.938368	0.938201	0.938468	0.938702	0.942207	0.94194	0.942207	0.942207	0.942207						0.939136	0.938468	0.9375	0.938568	0.940605	0.939537	0.94144	0.942207	0.942207	0.942207
1447	0.937366	0.938368	0.938201	0.938468	0.938702	0.942207	0.94194	0.942207	0.942207	0.942207						0.939136	0.938468	0.9375	0.938568	0.940605	0.939537	0.94144	0.942207	0.942207	0.942207
1448	0.937366	0.938368	0.938201	0.938468	0.938702	0.942207	0.94194	0.942207	0.942207	0.942207						0.939136	0.938468	0.9375	0.938568	0.940605	0.939537	0.94144	0.942207	0.942207	0.942207
1449	0.937366	0.938368	0.938201	0.938468	0.938702	0.942207	0.94194	0.942207	0.942207	0.942207						0.939136	0.938468	0.9375	0.938568	0.940605	0.939537	0.94144	0.942207	0.942207	0.942207
1450	0.937366	0.938368	0.938201	0.938468	0.938702	0.942207	0.94194	0.942207	0.942207	0.942207						0.939136	0.938468	0.9375	0.938568	0.940605	0.939537	0.94144	0.942207	0.942207	0.942207
1451	0.937366	0.938368	0.938201	0.938468	0.938702	0.942207	0.94194	0.942207	0.942207	0.942207						0.939136	0.938468	0.9375	0.938568	0.940605	0.939537	0.94144	0.942207	0.942207	0.942207
1452	0.937366	0.938368	0.938201	0.938468	0.938702	0.942207	0.94194	0.942207	0.942207	0.942207						0.939136	0.938468	0.9375	0.938568	0.940605	0.939537	0.94144	0.942207	0.942207	0.942207
1453	0.937366	0.938368	0.938201	0.938468	0.938702	0.942207	0.94194	0.942207	0.942207	0.942207						0.939136	0.938468	0.9375	0.938568	0.940605	0.939537	0.94144	0.942207	0.942207	0.942207
1454	0.937366	0.938368	0.938201	0.938468	0.938702	0.942207	0.94194	0.942207	0.942207	0.942207						0.939136	0.938468	0.9375	0.938568	0.940605	0.939537	0.94144	0.942207	0.942207	0.942207
1455	0.937366	0.938368	0.938201	0.938468	0.938702	0.942207	0.94194	0.942207	0.942207	0.942207						0.939136	0.938468	0.9375	0.938568	0.940605	0.939537	0.94144	0.942207	0.942207	0.942207
1456	0.937366	0.938368	0.938201	0.938468	0.938702	0.942207	0.94194	0.942207	0.942207	0.942207						0.939136	0.938468	0.9375	0.938568	0.940605	0.939537	0.94144	0.942207	0.942207	0.942207
1457	0.937366	0.938368	0.938201	0.938468	0.938702	0.942207	0.94194	0.942207	0.942207	0.942207						0.939136	0.938468	0.9375	0.938568	0.940605	0.939537	0.94144	0.942207	0.942207	0.942207
1458	0.937366	0.938368	0.938201	0.938468	0.938702	0.942207	0.94194	0.942207	0.942207	0.942207						0.939136	0.938468	0.9375	0.938568	0.940605	0.939537	0.94144	0.942207	0.942207	0.942207
1459	0.937366	0.938368	0.938201	0.938468	0.938702	0.942207	0.94194	0.942207	0.942207	0.942207						0.939136	0.938468	0.9375	0.938568	0.940605	0.939537	0.94144	0.942207	0.942207	0.942207
1460	0.937366	0.938368	0.938201	0.938468	0.938702	0.942207	0.94194	0.942207	0.942207	0.942207						0.939136	0.938468	0.9375	0.938568	0.940605	0.939537	0.94144	0.942207	0.942207	0.942207
1461	0.937366	0.938368	0.938201	0.938468	0.938702	0.942207	0.94194	0.942207	0.942207	0.942207						0.939136	0.938468	0.9375	0.938568	0.940605	0.939537	0.94144	0.942207	0.942207	0.942207
1462	0.937366	0.938368	0.938201	0.938468	0.938702	0.942207	0.94194	0.942207	0.942207	0.942207						0.939136	0.938468	0.9375	0.938568	0.940605	0.939537	0.94144	0.942207	0.942207	0.942207
1463	0.937366	0.938368	0.938201	0.938468	0.938702	0.942207	0.94194	0.942207	0.942207	0.942207						0.939136	0.938468	0.9375	0.938568	0.940605	0.939537	0.94144	0.942207	0.942207	0.942207
1464	0.937366	0.938368	0.938201	0.938468	0.938702	0.942207	0.94194	0.942207	0.942207	0.942207						0.939136	0.938468	0.9375	0.938568	0.940605	0.939537	0.94144	0.942207	0.942207	0.942207
1465	0.937366	0.938368	0.938201	0.938468	0.938702	0.942207	0.94194	0.942207	0.942207	0.942207						0.939136	0.938468	0.9375	0.938568	0.940605	0.939537	0.94144	0.942207	0.942207	0.942207
1466	0.937366	0.938368	0.938201	0.938468	0.938702	0.942207	0.94194	0.942207	0.942207	0.942207						0.939136	0.938468	0.9375	0.938568	0.940605	0.939537	0.94144	0.942207	0.942207	0.942207
1467	0.937366	0.938368	0.938201	0.938468	0.938702	0.942207	0.94194	0.942207	0.942207	0.942207						0.939136	0.938468	0.9375	0.938568	0.940605	0.939537	0.94144	0.942207	0.942207	0.942207
1468	0.937366	0.938368	0.938201	0.938468	0.938702	0.942207	0.94194	0.942207	0.942207	0.942207						0.939136	0.938468	0.9375	0.938568	0.940605	0.939537	0.94144	0.942207	0.942207	0.942207
1469	0.937366	0.938368	0.938201	0.938468	0.938702	0.942207	0.94194	0.942207	0.942207	0.942207						0.939136	0.938468	0.9375	0.938568	0.940605	0.939537	0.94144	0.942207	0.942207	0.942207
1470	0.937366	0.938368	0.938201	0.938468	0.938702	0.942207	0.94194	0.942207	0.942207	0.942207						0.939136	0.938468	0.9375	0.938568	0.940605	0.939537	0.94144	0.942207	0.942207	0.942207
1471	0.937366	0.938368	0.938201	0.938468	0.938702	0.942207	0.94194	0.942207	0.942207	0.942207						0.939136	0.938468	0.9375	0.938568	0.940605	0.939537	0.94144	0.942207	0.942207	0.942207
1472	0.937366	0.938368	0.938201	0.938468	0.938702	0.942207	0.94194	0.942207	0.942207	0.942207						0.939136	0.938468	0.9375	0.938568	0.940605	0.939537	0.94144	0.942207	0.942207	0.942207
1473	0.937366	0.938368	0.938201	0.938468	0.938702	0.942207	0.94194	0.942207	0.942207	0.942207						0.939136	0.938468	0.9375	0.938568	0.940605	0.939537	0.94144	0.942207	0.942207	0.942207
1474	0.937366	0.938368	0.938201	0.938468	0.938702	0.942207	0.94194	0.942207	0.942207	0.942207						0.939136	0.938468	0.9375	0.938568	0.940605	0.939537	0.94144	0.942207	0.942207	0.942207
1475	0.937366	0.938368	0.938201	0.938468	0.938702	0.942207	0.94194	0.942207	0.942207	0.942207						0.939136	0.938468	0.9375	0.938568	0.940605	0.939537	0.94144	0.942207	0.942207	0.942207
1476	0.937366	0.938368	0.938201	0.938468	0.938702	0.942207	0.94194	0.942207	0.942207	0.942207						0.939136	0.938468	0.9375	0.938568	0.940605	0.939537	0.94144	0.942207	0.942207	0.942207
1477	0.937366	0.938368	0.938201	0.938468	0.938702	0.942207	0.94194	0.942207	0.942207	0.942207						0.939136	0.938468	0.9375	0.938568	0.940605	0.939537	0.94144	0.942207	0.942207	0.942207
1478	0.937366	0.938368	0.938201	0.938468	0.938702	0.942207	0.94194	0.942207	0.942207	0.942207						0.939136	0.938468	0.9375	0.938568	0.940605	0.939537	0.94144	0.942207	0.942207	0.942207
1479	0.937366	0.938368	0.938201	0.938468	0.938702	0.942207	0.94194	0.942207	0.942207	0.942207						0.939136	0.938468	0.9375	0.938568	0.940605	0.939537	0.94144	0.942207	0.942207	0.942207
1480	0.937366	0.938368	0.938201	0.938468	0.938702	0.942207	0.94194	0.942207	0.942207	0.942207						0.939136	0.938468	0.9375	0.938568	0.940605	0.939537	0.94144	0.942207	0.942207	0.942207
1481	0.937366	0.938368	0.938201	0.938468	0.938702	0.942207	0.94194	0.942207	0.942207	0.942207						0.939136	0.938468	0.9375	0.938568	0.940605	0.939537	0.94144	0.942207	0.942207	0.942207
1482	0.937366	0.938368	0.938201	0.938468	0.938702	0.942207	0.94194	0.942207	0.942207	0.942207						0.939136	0.938468	0.9375	0.938568	0.940605	0.939537	0.94144	0.942207	0.942207	0.942207
1483	0.937366	0.938368	0.938201	0.938468	0.938702	0.942207	0.94194	0.942207	0.942207	0.942207						0.939136	0.938468	0.9375	0.938568	0.940605	0.939537	0.94144	0.942207	0.942207	0.942207
1484	0.937366	0.938368	0.938201	0.938468	0.938702	0.942207	0.94194	0.942207	0.942207	0.942207						0.939136	0.938468	0.9375	0.938568	0.940605	0.939537	0.94144	0.942207	0.942207	0.942207
1485	0.937366	0.938368	0.938201	0.938468	0.938702	0.942207	0.94194	0.942207	0.942207	0.942207						0.939136	0.938468	0.9375	0.938568	0.940605	0.939537	0.94144	0.942207	0.942207	0.942207
1486	0.937366	0.938368	0.938201	0.938468	0.938702	0.942207	0.94194	0.942207	0.942207	0.942207						0.939136	0.938468	0.9375	0.938568	0.940605	0.939537	0.94144	0.942207	0.942207	0.942207
1487	0.937366	0.938368	0.938201	0.938468	0.938702	0.942207	0.94194	0.942207	0.942207	0.942207						0.939136	0.938468	0.9375	0.938568	0.940605	0.939537	0.94144	0.942207	0.942207	0.942207
1488	0.937366	0.938368	0.938201	0.938468	0.938702	0.942207	0.94194	0.942207	0.942207	0.942207						0.939136	0.938468	0.9375	0.938568	0.940605	0.939537	0.94144	0.942207	0.942207	0.942207
1489	0.937366	0.938368	0.938201	0.938468	0.938702	0.942207	0.94194	0.942207	0.942207	0.942207						0.939136	0.938468	0.9375	0.938568	0.940605	0.939537	0.94144	0.942207	0.942207	0.942207
1490	0.937366	0.938368	0.938201	0.938468	0.938702	0.942207	0.94194	0.942207	0.942207	0.942207						0.939136	0.938468	0.9375	0.938568	0.940605	0.939537	0.94144	0.942207	0.942207	0.942207
1491	0.937366	0.938368	0.938201	0.938468	0.938702	0.942207	0.94194	0.942207	0.942207	0.942207						0.939136	0.938468	0.9375	0.938568	0.940605	0.939537	0.94144	0.942207	0.942207	0.942207
1492	0.937366	0.938368	0.938201	0.938468	0.938702	0.942207	0.94194	0.942207	0.942207	0.942207						0.939136	0.938468	0.9375	0.938568	0.940605	0.939537	0.94144	0.942207	0.942207	0.942207
1493	0.937366	0.938368	0.938201	0.938468	0.938702	0.942207	0.94194	0.942207	0.942207	0.942207						0.939136	0.938468	0.9375	0.938568	0.940605	0.939537	0.94144	0.942207	0.942207	0.942207
1494	0.937366	0.938368	0.938201	0.938468	0.938702	0.942207	0.94194	0.942207	0.942207	0.942207						0.939136	0.938468	0.9375	0.938568	0.940605	0.939537	0.94144	0.942207	0.942207	0.942207
1495	0.937366	0.938368	0.938201	0.938468	0.938702	0.942207	0.94194	0.942207	0.942207	0.942207						0.939136	0.938468	0.9375	0.938568	0.940605	0.939537	0.94144	0.942207	0.942207	0.942207
1496	0.937366	0.938368	0.938201	0.938468	0.938702	0.942207	0.94194	0.942207	0.942207	0.942207						0.939136	0.938468	0.9375	0.938568	0.940605	0.939537	0.94144	0.942207	0.942207	0.942207
1497	0.937366	0.938368	0.938201	0.938468	0.938702	0.942207	0.94194	0.942207	0.942207	0.942207						0.939136	0.938468	0.9375	0.938568	0.940605	0.939537	0.94144	0.942207	0.942207	0.942207
1498	0.937366	0.938368	0.938201	0.938468	0.938702	0.942207	0.94194	0.942207	0.942207	0.942207						0.939136	0.938468	0.9375	0.938568	0.940605	0.939537	0.94144	0.942207	0.942207	0.942207
1499	0.937366	0.938368	0.938201	0.938468	0.938702	0.942207	0.94194	0.942207	0.942207	0.942207						0.939136	0.938468	0.9375	0.938568	0.940605	0.939537	0.94144	0.942207	0.942207	0.942207
1500	0.937366	0.938368	0.938201	0.938468	0.938702	0.942207	0.94194	0.942207	0.942207	0.942207						0.939136	0.938468	0.9375	0.938568	0.940605	0.939537	0.94144	0.942207	0.942207	0.942207
1501	0.937366	0.938368	0.938201	0.938468	0.938702	0.942207	0.94194	0.942207	0.942207	0.942207						0.939136	0.938468	0.9375	0.938568	0.940605	0.939537	0.94144	0.942207	0.942207	0.942207
1502	0.937366	0.938368	0.938201	0.938468	0.938702	0.942207	0.94194	0.942207	0.942207	0.942207						0.939136	0.938468	0.9375	0.938568	0.940605	0.939537	0.94144	0.942207	0.942207	0.942207
1503	0.937366	0.938368	0.938201	0.938468	0.938702	0.942207	0.94194	0.942207	0.942207	0.942207						0.939136	0.938468	0.9375	0.938568	0.940605	0.939537	0.94144	0.942207	0.942207	0.942207
1504	0.937366	0.938368	0.938201	0.938468	0.938702	0.942207	0.94194	0.942207	0.942207	0.942207						0.939136	0.938468	0.9375	0.938568	0.940605	0.939537	0.94144	0.942207	0.942207	0.942207
1505	0.937366	0.938368	0.938201	0.938468	0.938702	0.942207	0.94194	0.942207	0.942207	0.942207						0.939136	0.938468	0.9375	0.938568	0.940605	0.939537	0.94144	0.942207	0.942207	0.942207
1506	0.937366	0.938368	0.938201	0.938468	0.938702	0.942207	0.94194	0.942207	0.942207	0.942207						0.939136	0.938468	0.9375	0.938568	0.940605	0.939537	0.94144	0.942207	0.942207	0.942207
1507	0.937366	0.938368	0.938201	0.938468	0.938702	0.942207	0.94194	0.942207	0.942207	0.942207						0.939136	0.938468	0.9375	0.938568	0.940605	0.939537	0.94144	0.942207	0.942207	0.942207
1508	0.937366	0.938368	0.938201	0.938468	0.938702	0.942207	0.94194	0.942207	0.942207	0.942207						0.939136	0.938468	0.9375	0.938568	0.940605	0.939537	0.94144	0.942207	0.942207	0.942207
1509	0.937366	0.938368	0.938201	0.938468	0.938702	0.942207	0.94194	0.942207	0.942207	0.942207						0.939136	0.938468	0.9375	0.938568	0.940605	0.939537	0.94144	0.942207	0.942207	0.942207
1510	0.937366	0.938368	0.938201	0.938468	0.938702	0.942207	0.94194	0.942207	0.942207	0.942207						0.939136	0.938468	0.9375	0.938568	0.940605	0.939537	0.94144	0.942207	0.942207	0.942207
1511	0.937366	0.938368	0.938201	0.938468	0.938702	0.942207	0.94194	0.942207	0.942207	0.942207						0.939136	0.938468	0.9375	0.938568	0.940605	0.939537	0.94144	0.942207	0.942207	0.942207
1512	0.937366	0.938368	0.938201	0.938468	0.938702	0.942207	0.94194	0.942207	0.942207	0.942207						0.939136	0.938468	0.9375	0.938568	0.940605	0.939537	0.94144	0.942207	0.942207	0.942207
1513	0.937366	0.938368	0.938201	0.938468	0.938702	0.942207	0.94194	0.942207	0.942207	0.942207						0.939136	0.938468	0.9375	0.938568	0.940605	0.939537	0.94144	0.942207	0.942207	0.942207
1514	0.937366	0.938368	0.938201	0.938468	0.938702	0.942207	0.94194	0.942207	0.942207	0.942207						0.939136	0.938468	0.9375	0.938568	0.940605	0.939537	0.94144	0.942207	0.942207	0.942207
1515	0.937366	0.938368	0.938201	0.938468	0.938702	0.942207	0.94194	0.942207	0.942207	0.942207						0.939136	0.938468	0.9375	0.938568	0.940605	0.939537	0.94144	0.942207	0.942207	0.942207
1516	0.937366	0.938368	0.938201	0.938468	0.938702	0.942207	0.94194	0.942207	0.942207	0.942207						0.939136	0.938468	0.9375	0.938568	0.940605	0.939537	0.94144	0.942207	0.942207	0.942207
1517	0.937366	0.938368	0.938201	0.938468	0.938702	0.942207	0.94194	0.942207	0.942207	0.942207						0.939136	0.938468	0.9375	0.938568	0.940605	0.939537	0.94144	0.942207	0.942207	0.942207
1518	0.937366	0.938368	0.938201	0.938468	0.938702	0.942207	0.94194	0.942207	0.942207	0.942207						0.939136	0.938468	0.9375	0.938568	0.940605	0.939537	0.94144	0.942207	0.942207	0.942207
1519	0.937366	0.938368	0.938201	0.938468	0.938702	0.942207	0.94194	0.942207	0.942207	0.942207						0.939136	0.938468	0.9375	0.938568	0.940605	0.939537	0.94144	0.942207	0.942207	0.942207
1520	0.937366	0.938368	0.938201	0.938468	0.938702	0.942207	0.94194	0.942207	0.942207	0.942207						0.939136	0.938468	0.9375	0.938568	0.940605	0.939537	0.94144	0.942207	0.942207	0.942207
1521	0.937366	0.938368	0.938201	0.938468	0.938702	0.942207	0.94194	0.942207	0.942207	0.942207						0.939136	0.938468	0.9375	0.938568	0.940605	0.939537	0.94144	0.942207	0.942207	0.942207
1522	0.937366	0.938368	0.938201	0.938468	0.938702	0.942207	0.94194	0.942207	0.942207	0.942207						0.939136	0.938468	0.9375	0.938568	0.940605	0.939537	0.94144	0.942207	0.942207	0.942207
1523	0.937366	0.938368	0.938201	0.938468	0.938702	0.942207	0.94194	0.942207	0.942207	0.942207						0.939136	0.938468	0.9375	0.938568	0.940605	0.939537	0.94144	0.942207	0.942207	0.942207
1524	0.937366	0.938368	0.938201	0.938468	0.938702	0.942207	0.94194	0.942207	0.942207	0.942207						0.939136	0.938468	0.9375	0.938568	0.940605	0.939537	0.94144	0.942207	0.942207	0.942207
1525	0.937366	0.938368	0.938201	0.938468	0.938702	0.942207	0.94194	0.942207	0.942207	0.942207						0.939136	0.938468	0.9375	0.938568	0.940605	0.939537	0.94144	0.942207	0.942207	0.942207
1526	0.937366	0.938368	0.938201	0.938468	0.938702	0.942207	0.94194	0.942207	0.942207	0.942207						0.939136	0.938468	0.9375	0.938568	0.940605	0.939537	0.94144	0.942207	0.942207	0.942207
1527	0.937366	0.938368	0.938201	0.938468	0.938702	0.942207	0.94194	0.942207	0.942207	0.942207						0.939136	0.938468	0.9375	0.938568	0.940605	0.939537	0.94144	0.942207	0.942207	0.942207
1528	0.937366	0.938368	0.938201	0.938468	0.938702	0.942207	0.94194	0.942207	0.942207	0.942207						0.939136	0.938468	0.9375	0.938568	0.940605	0.939537	0.94144	0.942207	0.942207	0.942207
1529	0.937366	0.938368	0.938201	0.938468	0.938702	0.942207	0.94194	0.942207	0.942207	0.942207						0.939136	0.938468	0.9375	0.938568	0.940605	0.939537	0.94144	0.942207	0.942207	0.942207
1530	0.937366	0.938368	0.938201	0.938468	0.938702	0.942207	0.94194	0.942207	0.942207	0.942207						0.939136	0.938468	0.9375	0.938568	0.940605	0.939537	0.94144	0.942207	0.942207	0.942207
1531	0.937366	0.938368	0.938201	0.938468	0.938702	0.942207	0.94194	0.942207	0.942207	0.942207						0.939136	0.938468	0.9375	0.938568	0.940605	0.939537	0.94144	0.942207	0.942207	0.942207
1532	0.937366	0.938368	0.938201	0.938468	0.938702	0.942207	0.94194	0.942207	0.942207	0.942207						0.939136	0.938468	0.9375	0.938568	0.940605	0.939537	0.94144	0.942207	0.942207	0.942207
1533	0.937366	0.938368	0.938201	0.938468	0.938702	0.942207	0.94194	0.942207	0.942207	0.942207						0.939136	0.938468	0.9375	0.938568	0.940605	0.939537	0.94144	0.942207	0.942207	0.942207
1534	0.937366	0.938368	0.938201	0.938468	0.938702	0.942207	0.94194	0.942207	0.942207	0.942207						0.939136	0.938468	0.9375	0.938568	0.940605	0.939537	0.94144	0.942207	0.942207	0.942207
1535	0.937366	0.938368	0.938201	0.938468	0.938702	0.942207	0.94194	0.942207	0.942207	0.942207						0.939136	0.938468	0.9375	0.938568	0.940605	0.939537	0.94144	0.942207	0.942207	0.942207
1536	0.937366	0.938368	0.938201	0.938468	0.938702	0.942207	0.94194	0.942207	0.942207	0.942207						0.939136	0.938468	0.9375	0.938568	0.940605	0.939537	0.94144	0.942207	0.942207	0.942207
1537	0.937366	0.938368	0.938201	0.938468	0.938702	0.942207	0.94194	0.942207	0.942207	0.942207						0.939136	0.938468	0.9375	0.938568	0.940605	0.939537	0.94144	0.942207	0.942207	0.942207
1538	0.937366	0.938368	0.938201	0.938468	0.938702	0.942207	0.94194	0.942207	0.942207	0.942207						0.939136	0.938468	0.9375	0.938568	0.940605	0.939537	0.94144	0.942207	0.942207	0.942207
1539	0.937366	0.938368	0.938201	0.938468	0.938702	0.942207	0.94194	0.942207	0.942207	0.942207						0.939136	0.938468	0.9375	0.938568	0.940605	0.939537	0.94144	0.942207	0.942207	0.942207
1540	0.937366	0.938368	0.938201	0.938468	0.938702	0.942207	0.94194	0.942207	0.942207	0.942207						0.939136	0.938468	0.9375	0.938568	0.940605	0.939537	0.94144	0.942207	0.942207	0.942207
1541	0.937366	0.938368	0.938201	0.938468	0.938702	0.942207	0.94194	0.942207	0.942207	0.942207						0.939136	0.938468	0.9375	0.938568	0.940605	0.939537	0.94144	0.942207	0.942207	0.942207
1542	0.937366	0.938368	0.938201	0.938468	0.938702	0.942207	0.94194	0.942207	0.942207	0.942207						0.939136	0.938468	0.9375	0.938568	0.940605	0.939537	0.94144	0.942207	0.942207	0.942207
1543	0.937366	0.938368	0.938201	0.938468	0.938702	0.942207	0.94194	0.942207	0.942207	0.942207						0.939136	0.938468	0.9375	0.938568	0.940605	0.939537	0.94144	0.942207	0.942207	0.942207
1544	0.937366	0.938368	0.938201	0.938468	0.938702	0.942207	0.94194	0.942207	0.942207	0.942207						0.939136	0.938468	0.9375	0.938568	0.940605	0.939537	0.94144	0.942207	0.942207	0.942207
1545	0.937366	0.938368	0.938201	0.938468	0.938702	0.942207	0.94194	0.942207	0.942207	0.942207						0.939136	0.938468	0.9375	0.938568	0.940605	0.939537	0.94144	0.942207	0.942207	0.942207
1546	0.937366	0.938368	0.938201	0.938468	0.938702	0.942207	0.94194	0.942207	0.942207	0.942207						0.939136	0.938468	0.9375	0.938568	0.940605	0.939537	0.94144	0.942207	0.942207	0.942207
1547	0.937366	0.938368	0.938201	0.938468	0.938702	0.942207	0.94194	0.942207	0.942207	0.942207						0.939136	0.938468	0.9375	0.938568	0.940605	0.939537	0.94144	0.942207	0.942207	0.942207
1548	0.937366	0.938368	0.938201	0.938468	0.938702	0.942207	0.94194	0.942207	0.942207	0.942207						0.939136	0.938468	0.9375	0.938568	0.940605	0.939537	0.94144	0.942207	0.942207	0.942207
1549	0.937366	0.938368	0.938201	0.938468	0.938702	0.942207	0.94194	0.942207	0.942207	0.942207						0.939136	0.938468	0.9375	0.938568	0.940605	0.939537	0.94144	0.942207	0.942207	0.942207
1550	0.937366	0.938368	0.938201	0.938468	0.938702	0.942207	0.94194	0.942207	0.942207	0.942207						0.939136	0.938468	0.9375	0.938568	0.940605	0.939537	0.94144	0.942207	0.942207	0.942207
1551	0.937366	0.938368	0.938201	0.938468	0.938702	0.942207	0.94194	0.942207	0.942207	0.942207						0.939136	0.938468	0.9375	0.938568	0.940605	0.939537	0.94144	0.942207	0.942207	0.942207
1552	0.937366	0.938368	0.938201	0.938468	0.938702	0.942207	0.94194	0.942207	0.942207	0.942207						0.939136	0.938468	0.9375	0.938568	0.940605	0.939537	0.94144	0.942207	0.942207	0.942207
1553	0.937366	0.938368	0.938201	0.938468	0.938702	0.942207	0.94194	0.942207	0.942207	0.942207						0.939136	0.938468	0.9375	0.938568	0.940605	0.939537	0.94144	0.942207	0.942207	0.942207
1554	0.937366	0.938368	0.938201	0.938468	0.938702	0.942207	0.94194	0.942207	0.942207	0.942207						0.939136	0.938468	0.9375	0.938568	0.940605	0.939537	0.94144	0.942207	0.942207	0.942207
1555	0.937366	0.938368	0.938201	0.938468	0.938702	0.942207	0.94194	0.942207	0.942207	0.942207						0.939136	0.938468	0.9375	0.938568	0.940605	0.939537	0.94144	0.942207	0.942207	0.942207
1556	0.937366	0.938368	0.938201	0.938468	0.938702	0.942207	0.94194	0.942207	0.942207	0.942207						0.939136	0.938468	0.9375	0.938568	0.940605	0.939537	0.94144	0.942207	0.942207	0.942207
1557	0.937366	0.938368	0.938201	0.938468	0.938702	0.942207	0.94194	0.942207	0.942207	0.942207						0.939136	0.938468	0.9375	0.938568	0.940605	0.939537	0.94144	0.942207	0.942207	0.942207
1558	0.937366	0.938368	0.938201	0.938468	0.938702	0.942207	0.94194	0.942207	0.942207	0.942207						0.939136	0.938468	0.9375	0.938568	0.940605	0.939537	0.94144	0.942207	0.942207	0.942207
1559	0.937366	0.938368	0.938201	0.938468	0.938702	0.942207	0.94194	0.942207	0.942207	0.942207						0.939136	0.938468	0.9375	0.938568	0.940605	0.939537	0.94144	0.942207	0.942207	0.942207
1560	0.937366	0.938368	0.938201	0.938468	0.938702	0.942207	0.94194	0.942207	0.942207	0.942207						0.939136	0.938468	0.9375	0.938568	0.940605	0.939537	0.94144	0.942207	0.942207	0.942207
1561	0.937366	0.938368	0.938201	0.938468	0.938702	0.942207	0.94194	0.942207	0.942207	0.942207						0.939136	0.938468	0.9375	0.938568	0.940605	0.939537	0.94144	0.942207	0.942207	0.942207
1562	0.937366	0.938368	0.938201	0.938468	0.938702	0.942207	0.94194	0.942207	0.942207	0.942207						0.939136	0.938468	0.9375	0.938568	0.940605	0.939537	0.94144	0.942207	0.942207	0.942207
1563	0.937366	0.938368	0.938201	0.938468	0.938702	0.942207	0.94194	0.942207	0.942207	0.942207						0.939136	0.938468	0.9375	0.938568	0.940605	0.939537	0.94144	0.942207	0.942207	0.942207
1564	0.937366	0.938368	0.938201	0.938468	0.938702	0.942207	0.94194	0.942207	0.942207	0.942207						0.939136	0.938468	0.9375	0.938568	0.940605	0.939537	0.94144	0.942207	0.942207	0.942207
1565	0.937366	0.938368	0.938201	0.938468	0.938702	0.942207	0.94194	0.942207	0.942207	0.942207						0.939136	0.938468	0.9375	0.938568	0.940605	0.939537	0.94144	0.942207	0.942207	0.942207
1566	0.937366	0.938368	0.938201	0.938468	0.938702	0.942207	0.94194	0.942207	0.942207	0.942207						0.939136	0.938468	0.9375	0.938568	0.940605	0.939537	0.94144	0.942207	0.942207	0.942207
1567	0.937366	0.938368	0.938201	0.938468	0.938702	0.942207	0.94194	0.942207	0.942207	0.942207						0.939136	0.938468	0.9375	0.938568	0.940605	0.939537	0.94144	0.942207	0.942207	0.942207
1568	0.937366	0.938368	0.938201	0.938468	0.938702	0.942207	0.94194	0.942207	0.942207	0.942207						0.939136	0.938468	0.9375	0.938568	0.940605	0.939537	0.94144	0.942207	0.942207	0.942207
1569	0.937366	0.938368	0.938201	0.938468	0.938702	0.942207	0.94194	0.942207	0.942207	0.942207						0.939136	0.938468	0.9375	0.938568	0.940605	0.939537	0.94144	0.942207	0.942207	0.942207
1570	0.937366	0.938368	0.938201	0.938468	0.938702	0.942207	0.94194	0.942207	0.942207	0.942207						0.939136	0.938468	0.9375	0.938568	0.940605	0.939537	0.94144	0.942207	0.942207	0.942207
1571	0.937366	0.938368	0.938201	0.938468	0.938702	0.942207	0.94194	0.942207	0.942207	0.942207						0.939136	0.938468	0.9375	0.938568	0.940605	0.939537	0.94144	0.942207	0.942207	0.942207
1572	0.937366	0.938368	0.938201	0.938468	0.938702	0.942207	0.94194	0.942207	0.942207	0.942207						0.939136	0.938468	0.9375	0.938568	0.940605	0.939537	0.94144	0.942207	0.942207	0.942207
1573	0.937366	0.938368	0.938201	0.938468	0.938702	0.942207	0.94194	0.942207	0.942207	0.942207						0.939136	0.938468	0.9375	0.938568	0.940605	0.939537	0.94144	0.942207	0.942207	0.942207
1574	0.937366	0.938368	0.938201	0.938468	0.938702	0.942207	0.94194	0.942207	0.942207	0.942207						0.939136	0.938468	0.9375	0.938568	0.940605	0.939537	0.94144	0.942207	0.942207	0.942207
1575	0.937366	0.938368	0.938201	0.938468	0.938702	0.942207	0.94194	0.942207	0.942207	0.942207						0.939136	0.938468	0.9375	0.938568	0.940605	0.939537	0.94144	0.942207	0.942207	0.942207
1576	0.937366	0.938368	0.938201	0.938468	0.938702	0.942207	0.94194	0.942207	0.942207	0.942207						0.939136	0.938468	0.9375	0.938568	0.940605	0.939537	0.94144	0.942207	0.942207	0.942207
1577	0.937366	0.938368	0.938201	0.938468	0.938702	0.942207	0.94194	0.942207	0.942207	0.942207						0.939136	0.938468	0.9375	0.938568	0.940605	0.939537	0.94144	0.942207	0.942207	0.942207
1578	0.937366	0.938368	0.938201	0.938468	0.938702	0.942207	0.94194	0.942207	0.942207	0.942207						0.939136	0.938468	0.9375	0.938568	0.940605	0.939537	0.94144	0.942207	0.942207	0.942207
1579	0.937366	0.938368	0.938201	0.938468	0.938702	0.942207	0.94194	0.942207	0.942207	0.942207						0.939136	0.938468	0.9375	0.938568	0.940605	0.939537	0.94144	0.942207	0.942207	0.942207
1580	0.937366	0.938368	0.938201	0.938468	0.938702	0.942207	0.94194	0.942207	0.942207	0.942207						0.939136	0.938468	0.9375	0.938568	0.940605	0.939537	0.94144	0.942207	0.942207	0.942207
1581	0.937366	0.938368	0.938201	0.938468	0.938702	0.942207	0.94194	0.942207	0.942207	0.942207						0.939136	0.938468	0.9375	0.938568	0.940605	0.939537	0.94144	0.942207	0.942207	0.942207
1582	0.937366	0.938368	0.938201	0.938468	0.938702	0.942207	0.94194	0.942207	0.942207	0.942207						0.939136	0.938468	0.9375	0.938568	0.940605	0.939537	0.94144	0.942207	0.942207	0.942207
1583	0.937366	0.938368	0.938201	0.938468	0.938702	0.942207	0.94194	0.942207	0.942207	0.942207						0.939136	0.938468	0.9375	0.938568	0.940605	0.939537	0.94144	0.942207	0.942207	0.942207
1584	0.937366	0.938368	0.938201	0.938468	0.938702	0.942207	0.94194	0.942207	0.942207	0.942207						0.939136	0.938468	0.9375	0.938568	0.940605	0.939537	0.94144	0.942207	0.942207	0.942207
1585	0.937366	0.938368	0.938201	0.938468	0.938702	0.942207	0.94194	0.942207	0.942207	0.942207						0.939136	0.938468	0.9375	0.938568	0.940605	0.939537	0.94144	0.942207	0.942207	0.942207
1586	0.937366	0.938368	0.938201	0.938468	0.938702	0.942207	0.94194	0.942207	0.942207	0.942207						0.939136	0.938468	0.9375	0.938568	0.940605	0.939537	0.94144	0.942207	0.942207	0.942207
1587	0.937366	0.938368	0.938201	0.938468	0.938702	0.942207	0.94194	0.942207	0.942207	0.942207						0.939136	0.938468	0.9375	0.938568	0.940605	0.939537	0.94144	0.942207	0.942207	0.942207
1588	0.937366	0.938368	0.938201	0.938468	0.938702	0.942207	0.94194	0.942207	0.942207	0.942207						0.939136	0.938468	0.9375	0.938568	0.940605	0.939537	0.94144	0.942207	0.942207	0.942207
1589	0.937366	0.938368	0.938201	0.938468	0.938702	0.942207	0.94194	0.942207	0.942207	0.942207						0.939136	0.938468	0.9375	0.938568	0.940605	0.939537	0.94144	0.942207	0.942207	0.942207
1590	0.937366	0.938368	0.938201	0.938468	0.938702	0.942207	0.94194	0.942207	0.942207	0.942207						0.939136	0.938468	0.9375	0.938568	0.940605	0.939537	0.94144	0.942207	0.942207	0.942207
1591	0.937366	0.938368	0.938201	0.938468	0.938702	0.942207	0.94194	0.942207	0.942207	0.942207						0.939136	0.938468	0.9375	0.938568	0.940605	0.939537	0.94144	0.942207	0.942207	0.942207
1592	0.937366	0.938368	0.938201	0.938468	0.938702	0.942207	0.94194	0.942207	0.942207	0.942207						0.939136	0.938468	0.9375	0.938568	0.940605	0.939537	0.94144	0.942207	0.942207	0.942207
1593	0.937366	0.938368	0.938201	0.938468	0.938702	0.942207	0.94194	0.942207	0.942207	0.942207						0.939136	0.938468	0.9375	0.938568	0.940605	0.939537	0.94144	0.942207	0.942207	0.942207
1594	0.937366	0.938368	0.938201	0.938468	0.938702	0.942207	0.94194	0.942207	0.942207	0.942207						0.939136	0.938468	0.9375	0.938568	0.940605	0.939537	0.94144	0.942207	0.942207	0.942207
1595	0.937366	0.938368	0.938201	0.938468	0.938702	0.942207	0.94194	0.942207	0.942207	0.942207						0.939136	0.938468	0.9375	0.938568	0.940605	0.939537	0.94144	0.942207	0.942207	0.942207
1596	0.937366	0.938368	0.938201	0.938468	0.938702	0.942207	0.94194	0.942207	0.942207	0.942207						0.939136	0.938468	0.9375	0.938568	0.940605	0.939537	0.94144	0.942207	0.942207	0.942207
1597	0.937366	0.938368	0.938201	0.938468	0.938702	0.942207	0.94194	0.942207	0.942207	0.942207						0.939136	0.938468	0.9375	0.938568	0.940605	0.939537	0.94144	0.942207	0.942207	0.942207
1598	0.937366	0.938368	0.938201	0.938468	0.938702	0.942207	0.94194	0.942207	0.942207	0.942207						0.939136	0.938468	0.9375	0.938568	0.940605	0.939537	0.94144	0.942207	0.942207	0.942207
1599	0.937366	0.938368	0.938201	0.938468	0.938702	0.942207	0.94194	0.942207	0.942207	0.942207						0.939136	0.938468	0.9375	0.938568	0.940605	0.939537	0.94144	0.942207	0.942207	0.942207
1600	0.937366	0.938368	0.938201	0.938468	0.938702	0.942207	0.94194	0.942207	0.942207	0.942207						0.939136	0.938468	0.9375	0.938568	0.940605	0.939537	0.94144	0.942207	0.942207	0.942207
1601	0.937366	0.938368	0.938201	0.938468	0.938702	0.942207	0.94194	0.942207	0.942207	0.942207						0.939136	0.938468	0.9375	0.938568	0.940605	0.939537	0.94144	0.942207	0.942207	0.942207
1602	0.937366	0.938368	0.938201	0.938468	0.938702	0.942207	0.94194	0.942207	0.942207	0.942207						0.939136	0.938468	0.9375	0.938568	0.940605	0.939537	0.94144	0.942207	0.942207	0.942207
1603	0.937366	0.938368	0.938201	0.938468	0.938702	0.942207	0.94194	0.942207	0.942207	0.942207						0.940605	0.938468	0.9375	0.938568	0.940605	0.939537	0.94144	0.942207	0.942207	0.942207
1604	0.937366	0.938368	0.938201	0.938468	0.938702	0.942207	0.94194	0.942207	0.942207	0.942207						0.940605	0.938468	0.9375	0.938568	0.940605	0.939537	0.94144	0.942207	0.942207	0.942207
1605	0.937366	0.938368	0.938201	0.938468	0.938702	0.942207	0.94194	0.942207	0.942207	0.942207						0.940605	0.938468	0.9375	0.938568	0.940605	0.939537	0.94144	0.942207	0.942207	0.942207
1606	0.937366	0.938368	0.938201	0.938468	0.938702	0.942207	0.94194	0.942207	0.942207	0.942207						0.940605	0.938468	0.9375	0.938568	0.940605	0.939537	0.94144	0.942207	0.942207	0.942207
1607	0.937366	0.938368	0.938201	0.938468	0.938702	0.942207	0.94194	0.942207	0.942207	0.942207						0.940605	0.938468	0.9375	0.938568	0.940605	0.939537	0.94144	0.942207	0.942207	0.942207
1608	0.937366	0.938368	0.938201	0.938468	0.938702	0.942207	0.94194	0.942207	0.942207	0.942207						0.940605	0.938468	0.9375	0.938568	0.940605	0.939537	0.94144	0.942207	0.942207	0.942207
1609	0.937366	0.938368	0.938201	0.938468	0.938702	0.942207	0.94194	0.942207	0.942207	0.942207						0.940605	0.938468	0.9375	0.938568	0.940605	0.939537	0.94144	0.942207	0.942207	0.942207
1610	0.937366	0.938368	0.938201	0.938468	0.938702	0.942207	0.94194	0.942207	0.942207	0.942207						0.940605	0.938468	0.9375	0.938568	0.940605	0.939537	0.94144	0.942207	0.942207	0.942207
1611	0.937366	0.938368	0.938201	0.938468	0.938702	0.942207	0.94194	0.942207	0.942207	0.942207						0.940605	0.938468	0.9375	0.938568	0.940605	0.939537	0.94144	0.942207	0.942207	0.942207
1612	0.937366	0.938368	0.938201	0.938468	0.938702	0.942207	0.94194	0.942207	0.942207	0.942207						0.940605	0.938468	0.9375	0.938568	0.940605	0.939537	0.94144	0.942207	0.942207	0.942207
1613	0.937366	0.938368	0.938201	0.938468	0.938702	0.942207	0.94194	0.942207	0.942207	0.942207						0.940605	0.938468	0.9375	0.938568	0.940605	0.939537	0.94144	0.942207	0.942207	0.942207
1614	0.937366	0.938368	0.938201	0.938468	0.938702	0.942207	0.94194	0.942207	0.942207	0.942207						0.940605	0.938468	0.9375	0.938568	0.940605	0.939537	0.94144	0.942207	0.942207	0.942207
1615	0.937366	0.938368	0.938201	0.938468	0.938702	0.942207	0.94194	0.942207	0.942207	0.942207						0.940605	0.938468	0.9375	0.938568	0.940605	0.939537	0.94144	0.942207	0.942207	0.942207
1616	0.937366	0.938368	0.938201	0.938468	0.938702	0.942207	0.94194	0.942207	0.942207	0.942207						0.940605	0.938468	0.9375	0.938568	0.94144	0.939537	0.94144	0.942207	0.942207	0.942207
1617	0.937366	0.938368	0.938201	0.938468	0.938702	0.942207	0.94194	0.942207	0.942207	0.942207						0.940605	0.938468	0.9375	0.938568	0.94144	0.939537	0.94144	0.942207	0.942207	0.942207
1618	0.937366	0.938368	0.938201	0.938468	0.938702	0.942207	0.94194	0.942207	0.942207	0.942207						0.940605	0.938468	0.9375	0.938568	0.94144	0.939537	0.94144	0.942207	0.942207	0.942207
1619	0.937366	0.938368	0.938201	0.938468	0.938702	0.942207	0.94194	0.942207	0.942207	0.942207						0.940605	0.938468	0.9375	0.938568	0.94144	0.939537	0.94144	0.942207	0.942207	0.942207
1620	0.937366	0.938368	0.938201	0.938468	0.938702	0.942207	0.94194	0.942207	0.942207	0.942207						0.940605	0.938468	0.9375	0.938568	0.94144	0.939537	0.94144	0.942207	0.942207	0.942207
1621	0.937366	0.938368	0.938201	0.938468	0.938702	0.942207	0.94194	0.942207	0.942207	0.942207						0.940605	0.938468	0.9375	0.938568	0.94144	0.939537	0.94144	0.942207	0.942207	0.942207
1622	0.937366	0.938368	0.938201	0.938468	0.938702	0.942207	0.94194	0.942207	0.942207	0.942207						0.940605	0.938468	0.9375	0.938568	0.94144	0.939537	0.94144	0.942207	0.942207	0.942207
1623	0.937366	0.938368	0.938201	0.938468	0.938702	0.942207	0.94194	0.942207	0.942207	0.942207						0.940605	0.938468	0.9375	0.938568	0.94144	0.939537	0.94144	0.942207	0.942207	0.942207
1624	0.937366	0.938368	0.938201	0.938468	0.938702	0.942207	0.94194	0.942207	0.942207	0.942207						0.940605	0.938468	0.9375	0.938568	0.94144	0.939537	0.94144	0.942207	0.942207	0.942207
1625	0.937366	0.938368	0.938201	0.938468	0.938702	0.942207	0.94194	0.942207	0.942207	0.942207						0.940605	0.938468	0.9375	0.938568	0.94144	0.939537	0.94144	0.942207	0.942207	0.942207
1626	0.937366	0.938368	0.938201	0.938468	0.938702	0.942207	0.94194	0.942207	0.942207	0.942207						0.940605	0.938468	0.9375	0.938568	0.94144	0.939537	0.94144	0.942207	0.942207	0.942207
1627	0.937366	0.938368	0.938201	0.938468	0.938702	0.942207	0.94194	0.942207	0.942207	0.942207						0.940605	0.938468	0.9375	0.938568	0.94144	0.939537	0.94144	0.942207	0.942207	0.942207
1628	0.937366	0.938368	0.938201	0.938468	0.938702	0.942207	0.94194	0.942207	0.942207	0.942207						0.940605	0.938468	0.9375	0.938568	0.94144	0.939537	0.94144	0.942207	0.942207	0.942207
1629	0.937366	0.938368	0.938201	0.938468	0.938702	0.942207	0.94194	0.942207	0.942207	0.942207						0.940605	0.938468	0.9375	0.938568	0.94144	0.939537	0.94144	0.942207	0.942207	0.942207
1630	0.937366	0.938368	0.938201	0.938468	0.938702	0.942207	0.94194	0.942207	0.942207	0.942207						0.940605	0.938468	0.938669	0.938568	0.94144	0.939537	0.94144	0.942207	0.942207	0.942207
1631	0.937366	0.938368	0.938201	0.938468	0.938702	0.942207	0.94194	0.942207	0.942207	0.942207						0.940605	0.938468	0.938669	0.938568	0.94144	0.939537	0.94144	0.942207	0.942207	0.942207
1632	0.937366	0.938368	0.938201	0.938468	0.938702	0.942207	0.94194	0.942207	0.942207	0.942207						0.940605	0.938468	0.938669	0.938568	0.94144	0.939537	0.94144	0.942207	0.942207	0.942207
1633	0.937366	0.938368	0.938201	0.938468	0.938702	0.942207	0.94194	0.942207	0.942207	0.942207						0.940605	0.938468	0.938669	0.938568	0.94144	0.939537	0.94144	0.942207	0.942207	0.942207
1634	0.937366	0.938368	0.938201	0.938468	0.938702	0.942207	0.94194	0.942207	0.942207	0.942207						0.940605	0.938468	0.938669	0.938568	0.94144	0.939537	0.94144	0.942207	0.942207	0.942207
1635	0.937366	0.938368	0.938201	0.938468	0.938702	0.942207	0.94194	0.942207	0.942207	0.942207						0.940605	0.938468	0.938669	0.938568	0.94144	0.939537	0.94144	0.942207	0.942207	0.942207
1636	0.937366	0.938368	0.938201	0.938468	0.938702	0.942207	0.94194	0.942207	0.942207	0.942207						0.940605	0.938468	0.938669	0.938568	0.94144	0.939537	0.94144	0.942207	0.942207	0.942207
1637	0.937366	0.938368	0.938201	0.938468	0.938702	0.942207	0.94194	0.942207	0.942207	0.942207						0.940605	0.938468	0.938669	0.938568	0.94144	0.939537	0.94144	0.942207	0.942207	0.942207
1638	0.937366	0.938368	0.938201	0.938468	0.938702	0.942207	0.94194	0.942207	0.942207	0.942207						0.940605	0.938468	0.938669	0.938568	0.94144	0.939537	0.94144	0.942207	0.942207	0.942207
1639	0.937366	0.938368	0.938201	0.938468	0.938702	0.942207	0.94194	0.942207	0.942207	0.942207						0.940605	0.938468	0.938669	0.938568	0.94144	0.939537	0.94144	0.942207	0.942207	0.942207
1640	0.937366	0.938368	0.938201	0.938468	0.938702	0.942207	0.94194	0.942207	0.942207	0.942207						0.940605	0.938468	0.938669	0.938568	0.94144	0.939537	0.94144	0.942207	0.942207	0.942207
1641	0.937366	0.938368	0.938201	0.938468	0.938702	0.942207	0.94194	0.942207	0.942207	0.942207						0.940605	0.938468	0.938669	0.938568	0.94144	0.939537	0.94144	0.942207	0.942207	0.942207
1642	0.937366	0.938368	0.938201	0.938468	0.938702	0.942207	0.94194	0.942207	0.942207	0.942207						0.940605	0.938468	0.938669	0.938568	0.94144	0.939537	0.94144	0.942207	0.942207	0.942207
1643	0.937366	0.938368	0.938201	0.938468	0.938702	0.942207	0.94194	0.942207	0.942207	0.942207						0.940605	0.938468	0.938669	0.938568	0.94144	0.939537	0.94144	0.942207	0.942207	0.942207
1644	0.937366	0.938368	0.938201	0.938468	0.938702	0.942207	0.94194	0.942207	0.942207	0.942207						0.940605	0.938468	0.938669	0.938568	0.94144	0.939537	0.94144	0.942207	0.942207	0.942207
1645	0.937366	0.938368	0.938201	0.938468	0.938702	0.942207	0.94194	0.942207	0.942207	0.942207						0.940605	0.938468	0.938669	0.938568	0.94144	0.939537	0.94144	0.942207	0.942207	0.942207
1646	0.937366	0.938368	0.938201	0.938468	0.938702	0.942207	0.94194	0.942207	0.942207	0.942207						0.940605	0.938468	0.938669	0.938568	0.94144	0.939537	0.94144	0.942207	0.942207	0.942207
1647	0.937366	0.938368	0.938201	0.938468	0.938702	0.942207	0.94194	0.942207	0.942207	0.942207						0.940605	0.938468	0.938669	0.938568	0.94144	0.939537	0.94144	0.942207	0.942207	0.942207
1648	0.937366	0.938368	0.938201	0.938468	0.938702	0.942207	0.94194	0.942207	0.942207	0.942207						0.940605	0.938468	0.938669	0.938568	0.94144	0.939537	0.94144	0.942207	0.942207	0.942207
1649	0.937366	0.938368	0.938201	0.938468	0.938702	0.942207	0.94194	0.942207	0.942207	0.942207						0.940605	0.938468	0.938669	0.938568	0.94144	0.939537	0.94144	0.942207	0.942207	0.942207
1650	0.937366	0.938368	0.938201	0.938468	0.938702	0.942207	0.94194	0.942207	0.942207	0.942207						0.940605	0.938468	0.938669	0.938568	0.94144	0.939537	0.94144	0.942207	0.942207	0.942207
1651	0.937366	0.938368	0.938201	0.938468	0.938702	0.942207	0.94194	0.942207	0.942207	0.942207						0.940605	0.938468	0.938669	0.938568	0.94144	0.939537	0.94144	0.942207	0.942207	0.942207
1652	0.937366	0.938368	0.938201	0.938468	0.938702	0.942207	0.94194	0.942207	0.942207	0.942207						0.940605	0.938468	0.938669	0.938568	0.94144	0.939537	0.94144	0.942207	0.942207	0.942207
1653	0.937366	0.938368	0.938201	0.938468	0.938702	0.942207	0.94194	0.942207	0.942207	0.942207						0.940605	0.938468	0.938669	0.938568	0.94144	0.939537	0.94144	0.942207	0.942207	0.942207
1654	0.937366	0.938368	0.938201	0.938468	0.938702	0.942207	0.94194	0.942207	0.942207	0.942207						0.940605	0.938468	0.938669	0.938568	0.94144	0.939537	0.94144	0.942207	0.942207	0.942207
1655	0.937366	0.938368	0.938201	0.938468	0.938702	0.942207	0.94194	0.942207	0.942207	0.942207						0.940605	0.938468	0.938669	0.938568	0.94144	0.939537	0.94144	0.942207	0.942207	0.942207
1656	0.937366	0.938368	0.938201	0.938468	0.938702	0.942207	0.94194	0.942207	0.942207	0.942207						0.940605	0.938468	0.938669	0.938568	0.94144	0.939537	0.94144	0.942207	0.942207	0.942207
1657	0.937366	0.938368	0.938201	0.938468	0.938702	0.942207	0.94194	0.942207	0.942207	0.942207						0.940605	0.938468	0.938669	0.938568	0.94144	0.939537	0.94144	0.942207	0.942207	0.942207
1658	0.937366	0.938368	0.938201	0.938468	0.938702	0.942207	0.94194	0.942207	0.942207	0.942207						0.940605	0.938468	0.938669	0.938568	0.94144	0.939537	0.94144	0.942207	0.942207	0.942207
1659	0.937366	0.938368	0.938201	0.938468	0.938702	0.942207	0.94194	0.942207	0.942207	0.942207						0.940605	0.938468	0.938669	0.938568	0.94144	0.939537	0.94144	0.942207	0.942207	0.942207
1660	0.937366	0.938368	0.938201	0.938468	0.938702	0.942207	0.94194	0.942207	0.942207	0.942207						0.940605	0.938468	0.938669	0.938568	0.94144	0.939537	0.94144	0.942207	0.942207	0.942207
1661	0.937366	0.938368	0.938201	0.938468	0.938702	0.942207	0.94194	0.942207	0.942207	0.942207						0.940605	0.938468	0.938669	0.938568	0.94144	0.939537	0.94144	0.942207	0.942207	0.942207
1662	0.937366	0.938368	0.938201	0.938468	0.938702	0.942207	0.94194	0.942207	0.942207	0.942207						0.940605	0.938468	0.938669	0.938568	0.94144	0.939537	0.94144	0.942207	0.942207	0.942207
1663	0.937366	0.938368	0.938201	0.938468	0.938702	0.942207	0.94194	0.942207	0.942207	0.942207						0.940605	0.938468	0.938669	0.938568	0.94144	0.939537	0.94144	0.942207	0.942207	0.942207
1664	0.937366	0.938368	0.938201	0.938468	0.938702	0.942207	0.94194	0.942207	0.942207	0.942207						0.940605	0.938468	0.938669	0.938568	0.94144	0.939537	0.94144	0.942207	0.942207	0.942207
1665	0.937366	0.938368	0.938201	0.938468	0.938702	0.942207	0.94194	0.942207	0.942207	0.942207						0.940605	0.938468	0.938669	0.938568	0.94144	0.939537	0.94144	0.942207	0.942207	0.942207
1666	0.937366	0.938368	0.938201	0.938468	0.938702	0.942207	0.94194	0.942207	0.942207	0.942207						0.940605	0.938468	0.938669	0.938568	0.94144	0.939537	0.94144	0.942207	0.942207	0.942207
1667	0.937366	0.938368	0.938201	0.938468	0.938702	0.942207	0.94194	0.942207	0.942207	0.942207						0.940605	0.938468	0.938669	0.938568	0.94144	0.939537	0.94144	0.942207	0.942207	0.942207
1668	0.937366	0.938368	0.938201	0.938468	0.938702	0.942207	0.94194	0.942207	0.942207	0.942207						0.940605	0.938468	0.938669	0.938568	0.94144	0.939537	0.94144	0.942207	0.942207	0.942207
1669	0.937366	0.938368	0.938201	0.938468	0.938702	0.942207	0.94194	0.942207	0.942207	0.942207						0.940605	0.938468	0.938669	0.938568	0.94144	0.939537	0.94144	0.942207	0.942207	0.942207
1670	0.937366	0.938368	0.938201	0.938468	0.938702	0.942207	0.94194	0.942207	0.942207	0.942207						0.940605	0.938468	0.938669	0.938568	0.94144	0.939537	0.94144	0.942207	0.942207	0.942207
1671	0.937366	0.938368	0.938201	0.938468	0.938702	0.942207	0.94194	0.942207	0.942207	0.942207						0.940605	0.938468	0.938669	0.938568	0.94144	0.939537	0.94144	0.942207	0.942207	0.942207
1672	0.937366	0.938368	0.938201	0.938468	0.938702	0.942207	0.94194	0.942207	0.942207	0.942207						0.940605	0.938468	0.938669	0.938568	0.94144	0.939537	0.94144	0.942207	0.942207	0.942207
1673	0.937366	0.938368	0.938201	0.938468	0.938702	0.942207	0.94194	0.942207	0.942207	0.942207						0.940605	0.938468	0.938669	0.938568	0.94144	0.939537	0.94144	0.942207	0.942207	0.942207
1674	0.937366	0.938368	0.938201	0.938468	0.938702	0.942207	0.94194	0.942207	0.942207	0.942207						0.940605	0.938468	0.938669	0.938568	0.94144	0.939537	0.94144	0.942207	0.942207	0.942207
1675	0.937366	0.938368	0.938201	0.938468	0.938702	0.942207	0.94194	0.942207	0.942207	0.942207						0.940605	0.938468	0.938669	0.938568	0.94144	0.939537	0.94144	0.942207	0.942207	0.942207
1676	0.937366	0.938368	0.938201	0.938468	0.938702	0.942207	0.94194	0.942207	0.942207	0.942207						0.940605	0.938468	0.938669	0.938568	0.94144	0.939537	0.94144	0.942207	0.942207	0.942207
1677	0.937366	0.938368	0.938201	0.938468	0.938702	0.942207	0.94194	0.942207	0.942207	0.942207						0.940605	0.938468	0.938669	0.938568	0.94144	0.939537	0.94144	0.942207	0.942207	0.942207
1678	0.937366	0.938368	0.938201	0.938468	0.938702	0.942207	0.94194	0.942207	0.942207	0.942207						0.940605	0.938468	0.938669	0.938568	0.94144	0.939537	0.94144	0.942207	0.942207	0.942207
1679	0.937366	0.938368	0.938201	0.938468	0.938702	0.942207	0.94194	0.942207	0.942207	0.942207						0.940605	0.938468	0.938669	0.938568	0.94144	0.939537	0.94144	0.942207	0.942207	0.942207
1680	0.937366	0.938368	0.938201	0.938468	0.938702	0.942207	0.94194	0.942207	0.942207	0.942207						0.940605	0.938468	0.938669	0.938568	0.94144	0.939537	0.94144	0.942207	0.942207	0.942207
1681	0.937366	0.938368	0.938201	0.938468	0.938702	0.942207	0.94194	0.942207	0.942207	0.942207						0.940605	0.938468	0.938669	0.938568	0.94144	0.939537	0.94144	0.942207	0.942207	0.942207
1682	0.937366	0.938368	0.938201	0.938468	0.938702	0.942207	0.94194	0.942207	0.942207	0.942207						0.940605	0.938468	0.938669	0.938568	0.94144	0.939537	0.94144	0.942207	0.942207	0.942207
1683	0.937366	0.938368	0.938201	0.938468	0.938702	0.942207	0.94194	0.942207	0.942207	0.942207						0.940605	0.938468	0.938669	0.938568	0.94144	0.939537	0.94144	0.942207	0.942207	0.942207
1684	0.937366	0.938368	0.938201	0.938468	0.938702	0.942207	0.94194	0.942207	0.942207	0.942207						0.940605	0.938468	0.938669	0.938568	0.94144	0.939537	0.94144	0.942207	0.942207	0.942207
1685	0.937366	0.938368	0.938201	0.938468	0.938702	0.942207	0.94194	0.942207	0.942207	0.942207						0.940605	0.938468	0.938669	0.938568	0.94144	0.939537	0.94144	0.942207	0.942207	0.942207
1686	0.937366	0.938368	0.938201	0.938468	0.938702	0.942207	0.94194	0.942207	0.942207	0.942207						0.940605	0.938468	0.938669	0.938568	0.94144	0.939537	0.94144	0.942207	0.942207	0.942207
1687	0.937366	0.938368	0.938201	0.938468	0.938702	0.942207	0.94194	0.942207	0.942207	0.942207						0.940605	0.938468	0.938669	0.938568	0.94144	0.939537	0.94144	0.942207	0.942207	0.942207
1688	0.937366	0.938368	0.938201	0.938468	0.938702	0.942207	0.94194	0.942207	0.942207	0.942207						0.940605	0.938468	0.938669	0.938568	0.94144	0.939537	0.94144	0.942207	0.942207	0.942207
1689	0.937366	0.938368	0.938201	0.938468	0.938702	0.942207	0.94194	0.942207	0.942207	0.942207						0.940605	0.938468	0.938669	0.938568	0.94144	0.939537	0.94144	0.942207	0.942207	0.942207
1690	0.937366	0.938368	0.938201	0.938468	0.938702	0.942207	0.94194	0.942207	0.942207	0.942207						0.940605	0.938468	0.938669	0.938568	0.94144	0.939537	0.94144	0.942207	0.942207	0.942207
1691	0.937366	0.938368	0.938201	0.938468	0.938702	0.942207	0.94194	0.942207	0.942207	0.942207						0.940605	0.938468	0.938669	0.938568	0.94144	0.939537	0.94144	0.942207	0.942207	0.942207
1692	0.937366	0.938368	0.938201	0.938468	0.938702	0.942207	0.94194	0.942207	0.942207	0.942207						0.940605	0.938468	0.938669	0.938568	0.94144	0.939537	0.94144	0.942207	0.942207	0.942207
1693	0.937366	0.938368	0.938201	0.938468	0.938702	0.942207	0.94194	0.942207	0.942207	0.942207						0.940605	0.938468	0.938669	0.938568	0.94144	0.939537	0.94144	0.942207	0.942207	0.942207
1694	0.937366	0.938368	0.938201	0.938468	0.938702	0.942207	0.94194	0.942207	0.942207	0.942207						0.940605	0.938468	0.938669	0.938568	0.94144	0.939537	0.94144	0.942207	0.942207	0.942207
1695	0.937366	0.938368	0.938201	0.938468	0.938702	0.942207	0.94194	0.942207	0.942207	0.942207						0.940605	0.938468	0.938669	0.938568	0.94144	0.939537	0.94144	0.942207	0.942207	0.942207
1696	0.937366	0.938368	0.938201	0.938468	0.938702	0.942207	0.94194	0.942207	0.942207	0.942207						0.940605	0.938468	0.938669	0.938568	0.94144	0.939537	0.94144	0.942207	0.942207	0.942207
1697	0.937366	0.938368	0.938201	0.938468	0.938702	0.942207	0.94194	0.942207	0.942207	0.942207						0.940605	0.938468	0.938669	0.938568	0.94144	0.939537	0.94144	0.942207	0.942207	0.942207
1698	0.937366	0.938368	0.938201	0.938468	0.938702	0.942207	0.94194	0.942207	0.942207	0.942207						0.940605	0.938468	0.938669	0.938568	0.94144	0.939537	0.94144	0.942207	0.942207	0.942207
1699	0.937366	0.938368	0.938201	0.938468	0.938702	0.942207	0.94194	0.942207	0.942207	0.942207						0.940605	0.938468	0.938669	0.938568	0.94144	0.939537	0.94144	0.942207	0.942207	0.942207
1700	0.937366	0.938368	0.938201	0.938468	0.938702	0.942207	0.94194	0.942207	0.942207	0.942207						0.940605	0.938468	0.938669	0.938568	0.94144	0.939537	0.94144	0.942207	0.942207	0.942207
1701	0.937366	0.938368	0.938201	0.938468	0.938702	0.942207	0.94194	0.942207	0.942207	0.942207						0.940605	0.938468	0.938669	0.938568	0.94144	0.939537	0.94144	0.942207	0.942207	0.942207
1702	0.937366	0.938368	0.938201	0.938468	0.938702	0.942207	0.94194	0.942207	0.942207	0.942207						0.940605	0.938468	0.938669	0.938568	0.94144	0.939537	0.94144	0.942207	0.942207	0.942207
1703	0.937366	0.938368	0.938201	0.938468	0.938702	0.942207	0.94194	0.942207	0.942207	0.942207						0.940605	0.938468	0.938669	0.938568	0.94144	0.939537	0.94144	0.942207	0.942207	0.942207
1704	0.937366	0.938368	0.938201	0.938468	0.938702	0.942207	0.94194	0.942207	0.942207	0.942207						0.940605	0.938468	0.938669	0.938568	0.94144	0.939537	0.94144	0.942207	0.942207	0.942207
1705	0.937366	0.938368	0.938201	0.938468	0.938702	0.942207	0.94194	0.942207	0.942207	0.942207						0.940605	0.938468	0.938669	0.938568	0.94144	0.939537	0.94144	0.942207	0.942207	0.942207
1706	0.937366	0.938368	0.938201	0.938468	0.938702	0.942207	0.94194	0.942207	0.942207	0.942207						0.940605	0.938468	0.938669	0.938568	0.94144	0.939537	0.94144	0.942207	0.942207	0.942207
1707	0.937366	0.938368	0.938201	0.938468	0.938702	0.942207	0.94194	0.942207	0.942207	0.942207						0.940605	0.938468	0.938669	0.938568	0.94144	0.939537	0.94144	0.942207	0.942207	0.942207
1708	0.937366	0.938368	0.938201	0.938468	0.938702	0.942207	0.94194	0.942207	0.942207	0.942207						0.940605	0.938468	0.938669	0.938568	0.94144	0.939537	0.94144	0.942207	0.942207	0.942207
1709	0.937366	0.938368	0.938201	0.938468	0.938702	0.942207	0.94194	0.942207	0.942207	0.942207						0.940605	0.938468	0.938669	0.938568	0.94144	0.939537	0.94144	0.942207	0.942207	0.942207
1710	0.937366	0.938368	0.938201	0.938468	0.938702	0.942207	0.94194	0.942207	0.942207	0.942207						0.940605	0.938468	0.938669	0.938568	0.94144	0.939537	0.94144	0.942207	0.942207	0.942207
1711	0.937366	0.938368	0.938201	0.938468	0.938702	0.942207	0.94194	0.942207	0.942207	0.942207						0.940605	0.938468	0.938669	0.938568	0.94144	0.939537	0.94144	0.942207	0.942207	0.942207
1712	0.937366	0.938368	0.938201	0.938468	0.938702	0.942207	0.94194	0.942207	0.942207	0.942207						0.940605	0.938468	0.938669	0.938568	0.94144	0.939537	0.94144	0.942207	0.942207	0.942207
1713	0.937366	0.938368	0.938201	0.938468	0.938702	0.942207	0.94194	0.942207	0.942207	0.942207						0.940605	0.938468	0.938669	0.938568	0.94144	0.939537	0.94144	0.942207	0.942207	0.942207
1714	0.937366	0.938368	0.938201	0.938468	0.938702	0.942207	0.94194	0.942207	0.942207	0.942207						0.940605	0.938468	0.938669	0.938568	0.94144	0.939537	0.94144	0.942207	0.942207	0.942207
1715	0.937366	0.938368	0.938201	0.938468	0.938702	0.942207	0.94194	0.942207	0.942207	0.942207						0.940605	0.938468	0.938669	0.938568	0.94144	0.939537	0.94144	0.942207	0.942207	0.942207
1716	0.937366	0.938368	0.938201	0.938468	0.938702	0.942207	0.94194	0.942207	0.942207	0.942207						0.940605	0.938468	0.938669	0.938568	0.94144	0.939537	0.94144	0.942207	0.942207	0.942207
1717	0.937366	0.938368	0.938201	0.938468	0.938702	0.942207	0.94194	0.942207	0.942207	0.942207						0.940605	0.938468	0.938669	0.938568	0.94144	0.939537	0.94144	0.942207	0.942207	0.942207
1718	0.937366	0.938368	0.938201	0.938468	0.938702	0.942207	0.94194	0.942207	0.942207	0.942207						0.940605	0.938468	0.938669	0.938568	0.94144	0.939537	0.94144	0.942207	0.942207	0.942207
1719	0.937366	0.938368	0.938201	0.938468	0.938702	0.942207	0.94194	0.942207	0.942207	0.942207						0.940605	0.938468	0.938669	0.938568	0.94144	0.939537	0.94144	0.942207	0.942207	0.942207
1720	0.937366	0.938368	0.938201	0.938468	0.938702	0.942207	0.94194	0.942207	0.942207	0.942207						0.940605	0.938468	0.938669	0.938568	0.94144	0.939537	0.94144	0.942207	0.942207	0.942207
1721	0.937366	0.938368	0.938201	0.938468	0.938702	0.942207	0.94194	0.942207	0.942207	0.942207						0.940605	0.938468	0.938669	0.938568	0.94144	0.939537	0.94144	0.942207	0.942207	0.942207
1722	0.937366	0.938368	0.938201	0.938468	0.938702	0.942207	0.94194	0.942207	0.942207	0.942207						0.940605	0.938468	0.938669	0.938568	0.94144	0.939537	0.94144	0.942207	0.942207	0.942207
1723	0.937366	0.938368	0.938201	0.938468	0.938702	0.942207	0.94194	0.942207	0.942207	0.942207						0.940605	0.938468	0.938669	0.938568	0.94144	0.939537	0.94144	0.942207	0.942207	0.942207
1724	0.937366	0.938368	0.938201	0.938468	0.938702	0.942207	0.94194	0.942207	0.942207	0.942207						0.940605	0.938468	0.938669	0.938568	0.94144	0.939537	0.94144	0.942207	0.942207	0.942207
1725	0.937366	0.938368	0.938201	0.938468	0.938702	0.942207	0.94194	0.942207	0.942207	0.942207						0.940605	0.938468	0.938669	0.938568	0.94144	0.939537	0.94144	0.942207	0.942207	0.942207
1726	0.937366	0.938368	0.938201	0.938468	0.938702	0.942207	0.94194	0.942207	0.942207	0.942207						0.940605	0.938468	0.938669	0.938568	0.94144	0.939537	0.94144	0.942207	0.942207	0.942207
1727	0.937366	0.938368	0.938201	0.938468	0.938702	0.942207	0.94194	0.942207	0.942207	0.942207						0.940605	0.938468	0.938669	0.938568	0.94144	0.939537	0.94144	0.942207	0.942207	0.942207
1728	0.937366	0.938368	0.938201	0.938468	0.938702	0.942207	0.94194	0.942207	0.942207	0.942207						0.940605	0.938468	0.938669	0.938568	0.94144	0.939537	0.94144	0.942207	0.942207	0.942207
1729	0.937366	0.938368	0.938201	0.938468	0.938702	0.942207	0.94194	0.942207	0.942207	0.942207						0.940605	0.938468	0.938669	0.938568	0.94144	0.939537	0.94144	0.942207	0.942207	0.942207
1730	0.937366	0.938368	0.938201	0.938468	0.938702	0.942207	0.94194	0.942207	0.942207	0.942207						0.940605	0.938468	0.938669	0.938568	0.94144	0.939537	0.94144	0.942207	0.942207	0.942207
1731	0.937366	0.938368	0.938201	0.938468	0.938702	0.942207	0.94194	0.942207	0.942207	0.942207						0.940605	0.938468	0.938669	0.938568	0.94144	0.939537	0.94144	0.942207	0.942207	0.942207
1732	0.937366	0.938368	0.938201	0.938468	0.938702	0.942207	0.94194	0.942207	0.942207	0.942207						0.940605	0.938468	0.938669	0.938568	0.94144	0.939537	0.94144	0.942207	0.942207	0.942207
1733	0.937366	0.938368	0.938201	0.938468	0.938702	0.942207	0.94194	0.942207	0.942207	0.942207						0.940605	0.938468	0.938669	0.938568	0.94144	0.939537	0.94144	0.942207	0.942207	0.942207
1734	0.937366	0.938368	0.938201	0.938468	0.938702	0.942207	0.94194	0.942207	0.942207	0.942207						0.940605	0.938468	0.938669	0.938568	0.94144	0.939537	0.94144	0.942207	0.942207	0.942207
1735	0.937366	0.938368	0.938201	0.938468	0.938702	0.942207	0.94194	0.942207	0.942207	0.942207						0.940605	0.938468	0.938669	0.938568	0.94144	0.940037	0.94144	0.942207	0.942207	0.942207
1736	0.937366	0.938368	0.938201	0.938468	0.938702	0.942207	0.94194	0.942207	0.942207	0.942207						0.940605	0.938468	0.938669	0.938568	0.94144	0.940037	0.94144	0.942207	0.942207	0.942207
1737	0.937366	0.938368	0.938201	0.938468	0.938702	0.942207	0.94194	0.942207	0.942207	0.942207						0.940605	0.938468	0.938669	0.938568	0.94144	0.940037	0.94144	0.942207	0.942207	0.942207
1738	0.937366	0.938368	0.938201	0.938468	0.938702	0.942207	0.94194	0.942207	0.942207	0.942207						0.940605	0.938468	0.938669	0.938568	0.94144	0.940037	0.94144	0.942207	0.942207	0.942207
[truncated: 261 more rows]

## Sheet: c
Number of data acquisition	Random (test #1)	Random (test #2)	Random (test #3)	Random (test #4)	Random (test #5)	DOO (test #1)	DOO (test #2)	DOO (test #3)	DOO (test #4)	DOO (test #5)	SOO (test #1)	SOO (test #2)	SOO (test #3)	SOO (test #4)	SOO (test #5)	VOO (test #1)	VOO (test #2)	VOO (test #3)	VOO (test #4)	VOO (test #5)	Shiwa (test #1)	Shiwa (test #2)	Shiwa (test #3)	Shiwa (test #4)	Shiwa (test #5)	CMA-ES (test #1)	CMA-ES (test #2)	CMA-ES (test #3)	CMA-ES (test #4)	CMA-ES (test #5)	Diff-Evo (test #1)	Diff-Evo (test #2)	Diff-Evo (test #3)	Diff-Evo (test #4)	Diff-Evo (test #5)	DA (test #1)	DA (test #2)	DA (test #3)	DA (test #4)	DA (test #5)	MCMC (test #1)	MCMC (test #2)	MCMC (test #3)	MCMC (test #4)	MCMC (test #5)	DANTE (test #1)	DANTE (test #2)	DANTE (test #3)	DANTE (test #4)
[truncated: 10,000 more rows]
[truncated: 1 more columns]

[truncated: 3 more sheets: d, e, f]
