# Supplementary material for: Deep active optimization for complex systems
Source: Nat Comput Sci. 2025 Aug 25;5(9):801–12. doi: 10.1038/s43588-025-00858-x (PMC12457189; doi:10.1038/s43588-025-00858-x)
Supplement: Supplementary file 5 — Statistical source data. [file 43588_2025_858_MOESM5_ESM.xlsx]

## Sheet: a
No.	DANTE (Elastic modulus)	DANTE (Yield strength)	GAD (Elastic modulus)	GAD (Yield strength)	TuRBO5 (Elastic modulus)	TuRBO5 (Yield strength)
0	2778.8	74.9307	2378.3	65.5763	2669.62	66.0405
1	2522.88	76.8482	2512.91	67.3993	2694.78	59.2129
2	2739.93	77.8581	2274.98	62.1071	2827.43	61.2503
3	2760.7	80.4031	2263.72	72.6958	2776.17	65.7715
4	2691.72	67.8536	2066.04	57.4169	2573.88	63.6778
5	2819.92	76.037	2115.26	71.9855	2768.73	65.2241
6	2831.49	67.2484	2265.78	71.0672	2878.46	66.2712
7	2654.06	77.3441
8	2576.75	79.4423
9	2540.28	76.733
10	2486.26	76.98
11	2729.39	67.3351
12	2648.4	78.3039
13	2703.86	81.33
14	2844.88	70.6543
15	2651.8	82.1429
16	2716.55	75.3553
17	2725.02	78.7685
18	2842.26	74.3164
19	2812.22	80.535

## Sheet: b
	UMAP dimension 1	UMAP dimension 2	type	round
0	3.98198	14.4674	Initial	0
1	4.43257	14.5363	Initial	0
2	4.38016	14.8591	Initial	0
3	4.2255	14.6541	Initial	0
4	4.73914	14.4747	Initial	0
5	4.37486	13.8399	Initial	0
6	5.74762	7.25735	Initial	0
7	4.89708	13.7693	Initial	0
8	5.07143	14.131	Initial	0
9	4.19424	14.8103	Initial	0
10	5.53351	14.3687	Initial	0
11	4.01832	14.7739	Initial	0
12	4.58976	14.3437	Initial	0
13	4.25441	14.1181	Initial	0
14	4.28459	14.6973	Initial	0
15	4.35558	14.2889	Initial	0
16	4.37021	14.6758	Initial	0
17	4.50515	14.9691	Initial	0
18	4.04959	14.4878	Initial	0
19	3.82627	14.371	Initial	0
0	4.09103	6.85588	GAD	1
1	4.85053	7.29286	GAD	1
2	12.1185	1.88933	GAD	1
3	2.2949	3.75602	GAD	1
4	2.11842	3.60023	GAD	1
5	7.3483	7.13838	GAD	1
6	1.84107	3.54435	GAD	1
7	1.72074	3.54273	GAD	1
8	2.18604	4.14811	GAD	1
9	9.68675	3.01197	GAD	1
10	9.19078	3.09413	GAD	1
11	9.02479	3.08888	GAD	1
12	2.08067	3.32926	GAD	1
13	12.2143	1.66955	GAD	1
14	2.10277	3.51938	GAD	1
15	9.55011	3.19144	GAD	1
16	1.53217	3.94565	GAD	1
0	7.21117	7.3192	GAD	2
1	7.22315	6.71335	GAD	2
2	7.22762	6.76163	GAD	2
3	1.82781	3.87246	GAD	2
4	1.83652	4.24359	GAD	2
5	1.78061	4.33389	GAD	2
6	4.32685	3.99445	GAD	2
7	1.74101	5.15724	GAD	2
8	1.61336	6.11132	GAD	2
9	1.61347	5.35041	GAD	2
10	1.16195	5.78921	GAD	2
11	1.61165	6.02771	GAD	2
12	1.48342	5.63326	GAD	2
13	7.08044	6.96576	GAD	2
14	4.20407	6.20052	GAD	2
15	6.78	6.95731	GAD	2
16	1.80347	5.98226	GAD	2
0	3.65957	6.46133	GAD	3
1	2.11215	3.35881	GAD	3
2	1.7708	4.1462	GAD	3
3	4.09502	6.62458	GAD	3
4	4.36948	6.89098	GAD	3
5	12.0517	1.37905	GAD	3
6	12.1964	1.21878	GAD	3
7	11.9904	1.12966	GAD	3
8	12.1089	1.20134	GAD	3
9	12.3697	1.44182	GAD	3
10	12.3165	1.51743	GAD	3
11	3.84765	6.49092	GAD	3
12	3.17997	1.60408	GAD	3
13	1.79352	5.50816	GAD	3
14	1.6468	5.65551	GAD	3
15	4.31062	6.62242	GAD	3
16	3.41952	6.71595	GAD	3
0	7.75596	4.77214	GAD	4
1	10.1378	2.52242	GAD	4
2	11.8506	1.31862	GAD	4
3	11.7866	1.06629	GAD	4
4	4.49433	6.27172	GAD	4
5	11.7954	1.90099	GAD	4
6	12.1076	2.11131	GAD	4
7	4.26396	6.40792	GAD	4
8	4.15627	6.48174	GAD	4
9	11.9244	2.03077	GAD	4
10	11.9479	2.32457	GAD	4
11	11.8613	1.93982	GAD	4
12	1.75524	4.95918	GAD	4
13	11.6832	1.2687	GAD	4
14	7.552	5.1278	GAD	4
15	12.2221	2.13857	GAD	4
16	3.53826	6.44166	GAD	4
0	10.0064	2.65388	GAD	5
1	11.3598	1.47378	GAD	5
2	9.49134	3.31665	GAD	5
3	4.03576	6.25977	GAD	5
4	11.9493	2.03171	GAD	5
5	3.06694	1.89916	GAD	5
6	2.82735	2.11165	GAD	5
7	1.13548	5.58433	GAD	5
8	3.42108	6.77251	GAD	5
9	2.17028	5.84657	GAD	5
10	1.49027	6.08382	GAD	5
11	1.84679	5.44059	GAD	5
12	11.9445	1.17798	GAD	5
13	12.1395	1.70072	GAD	5
14	3.12701	1.91133	GAD	5
15	2.70027	7.11501	GAD	5
0	11.362	1.65866	GAD	6
1	3.8644	6.22811	GAD	6
2	3.91805	6.21556	GAD	6
3	3.78423	6.53058	GAD	6
4	3.40749	6.73011	GAD	6
5	1.86953	5.03715	GAD	6
6	4.50597	7.15678	GAD	6
7	3.70217	6.77398	GAD	6
8	1.99697	5.42263	GAD	6
9	3.38571	6.78397	GAD	6
10	2.83801	7.17526	GAD	6
11	2.80976	6.83966	GAD	6
12	2.59482	6.6518	GAD	6
13	2.56077	6.81453	GAD	6
14	2.58198	6.8864	GAD	6
15	2.63985	6.77981	GAD	6
0	6.2119	8.73307	TuRBO5	1
1	7.15342	8.64452	TuRBO5	1
2	7.15249	8.67024	TuRBO5	1
3	7.55822	8.74075	TuRBO5	1
4	5.95741	9.49677	TuRBO5	1
5	7.33834	8.8442	TuRBO5	1
6	5.26445	10.2423	TuRBO5	1
7	7.17568	8.963	TuRBO5	1
8	7.47905	8.64269	TuRBO5	1
9	5.58931	10.2673	TuRBO5	1
10	7.05239	8.58745	TuRBO5	1
11	7.22748	9.04276	TuRBO5	1
12	5.95692	8.48363	TuRBO5	1
13	6.95532	8.89637	TuRBO5	1
14	7.52122	8.80145	TuRBO5	1
15	5.24543	10.2858	TuRBO5	1
16	7.31528	8.89571	TuRBO5	1
17	6.40666	8.62206	TuRBO5	1
18	6.15702	8.32406	TuRBO5	1
19	5.67971	8.77684	TuRBO5	1
0	-4.48756	1.24038	TuRBO5	2
1	-3.80289	1.74299	TuRBO5	2
2	-4.595	1.07923	TuRBO5	2
3	-4.68265	1.11757	TuRBO5	2
4	1.67606	10.1671	TuRBO5	2
5	1.46458	10.1625	TuRBO5	2
6	-4.23044	1.16531	TuRBO5	2
7	-3.87967	1.46952	TuRBO5	2
8	-4.59066	1.32427	TuRBO5	2
9	-4.29129	0.998211	TuRBO5	2
10	-4.72739	1.37248	TuRBO5	2
11	-4.88619	1.57088	TuRBO5	2
12	-4.85356	1.13307	TuRBO5	2
13	-4.67968	1.11251	TuRBO5	2
14	-4.634	1.63181	TuRBO5	2
15	-4.14893	1.59011	TuRBO5	2
16	-4.51551	1.6585	TuRBO5	2
17	-4.44031	1.43092	TuRBO5	2
18	-4.46117	1.89973	TuRBO5	2
19	1.41399	9.93755	TuRBO5	2
0	0.971887	7.92516	TuRBO5	3
1	1.71386	7.9621	TuRBO5	3
2	1.8379	7.78326	TuRBO5	3
3	1.26535	8.02785	TuRBO5	3
4	1.29406	7.93817	TuRBO5	3
5	1.94029	8.22855	TuRBO5	3
6	1.87657	7.83764	TuRBO5	3
7	1.30284	8.49152	TuRBO5	3
8	1.7174	8.25388	TuRBO5	3
9	1.99076	8.52868	TuRBO5	3
10	1.3376	7.68247	TuRBO5	3
11	1.24045	9.04044	TuRBO5	3
12	1.01575	9.17165	TuRBO5	3
13	1.32937	8.30701	TuRBO5	3
14	1.13355	9.11922	TuRBO5	3
15	1.49882	7.83695	TuRBO5	3
16	0.97746	7.83046	TuRBO5	3
17	1.07086	7.7473	TuRBO5	3
18	0.863511	8.0108	TuRBO5	3
19	1.58315	8.53514	TuRBO5	3
0	7.30666	10.0146	TuRBO5	4
1	7.69703	10.332	TuRBO5	4
2	7.69417	10.299	TuRBO5	4
3	9.31282	4.05879	TuRBO5	4
4	5.1741	9.13018	TuRBO5	4
5	7.36022	10.5251	TuRBO5	4
6	7.24551	10.5065	TuRBO5	4
7	6.20007	8.12196	TuRBO5	4
8	7.62692	10.2528	TuRBO5	4
9	7.27537	10.0942	TuRBO5	4
10	9.40352	4.07529	TuRBO5	4
11	7.53927	10.3998	TuRBO5	4
12	7.64965	10.5236	TuRBO5	4
13	7.49195	10.3536	TuRBO5	4
14	9.51833	3.86293	TuRBO5	4
15	6.47889	9.82395	TuRBO5	4
16	6.77224	10.1826	TuRBO5	4
17	6.44042	9.70163	TuRBO5	4
18	6.46274	9.90185	TuRBO5	4
19	9.56222	3.81955	TuRBO5	4
0	0.95288	9.86007	TuRBO5	5
1	0.738638	10.6083	TuRBO5	5
2	1.94739	10.5661	TuRBO5	5
3	1.73983	10.8179	TuRBO5	5
4	1.2678	10.6428	TuRBO5	5
5	1.31338	10.3879	TuRBO5	5
6	1.02392	10.6127	TuRBO5	5
7	0.794149	10.4602	TuRBO5	5
8	1.45725	9.78323	TuRBO5	5
9	5.6464	14.2011	TuRBO5	5
10	0.87445	10.4676	TuRBO5	5
11	1.19177	10.8129	TuRBO5	5
12	1.5383	9.74994	TuRBO5	5
13	0.999523	10.2916	TuRBO5	5
14	0.834487	10.7712	TuRBO5	5
15	0.973881	10.7008	TuRBO5	5
16	0.883315	10.134	TuRBO5	5
17	1.40578	10.6789	TuRBO5	5
18	1.12845	10.2856	TuRBO5	5
19	1.78566	9.86538	TuRBO5	5
0	0.0642811	-1.73362	TuRBO5	6
1	-0.498519	-1.68615	TuRBO5	6
2	-0.472535	-1.93822	TuRBO5	6
3	0.0659953	-1.77923	TuRBO5	6
4	0.0254451	-1.98054	TuRBO5	6
5	-0.171636	-2.03904	TuRBO5	6
6	0.160735	-1.85629	TuRBO5	6
7	-0.24853	-1.78517	TuRBO5	6
8	0.0324891	-1.90441	TuRBO5	6
9	-0.245805	-1.58038	TuRBO5	6
10	-0.0181534	-1.23949	TuRBO5	6
11	0.171836	-1.3909	TuRBO5	6
12	-0.0983947	-1.26103	TuRBO5	6
13	-0.429823	-1.67598	TuRBO5	6
14	-0.108322	-1.86789	TuRBO5	6
15	4.48487	8.48986	TuRBO5	6
16	-0.264353	-1.57985	TuRBO5	6
17	5.01664	7.76899	TuRBO5	6
18	4.39011	3.98412	TuRBO5	6
19	-0.338598	-1.40765	TuRBO5	6
0	5.44218	10.9762	DANTE	1
1	5.49539	11.3679	DANTE	1
2	6.72413	8.01685	DANTE	1
3	5.0745	11.1854	DANTE	1
4	4.61023	4.31566	DANTE	1
5	5.07119	8.99552	DANTE	1
6	5.32165	11.5678	DANTE	1
7	5.41728	10.9581	DANTE	1
8	5.50321	10.113	DANTE	1
9	5.27369	8.00902	DANTE	1
10	6.53467	8.33886	DANTE	1
11	7.05706	8.20242	DANTE	1
12	5.1429	11.6167	DANTE	1
13	6.98101	8.19151	DANTE	1
14	6.93929	8.17353	DANTE	1
15	5.6562	11.27	DANTE	1
16	4.51936	9.04168	DANTE	1
17	4.93421	11.2458	DANTE	1
18	5.52038	10.834	DANTE	1
19	6.48848	7.83089	DANTE	1
0	4.70259	14.8712	DANTE	2
1	5.66233	13.2673	DANTE	2
2	5.48186	13.7158	DANTE	2
3	4.96802	12.863	DANTE	2
4	5.12847	14.4201	DANTE	2
5	5.71665	13.0931	DANTE	2
6	5.45359	13.9215	DANTE	2
7	4.52444	12.5245	DANTE	2
8	5.40552	12.5907	DANTE	2
9	6.14734	13.3706	DANTE	2
10	4.55054	7.8983	DANTE	2
11	5.20777	13.0598	DANTE	2
12	5.95888	13.2285	DANTE	2
13	4.66337	11.8667	DANTE	2
14	5.64078	13.014	DANTE	2
15	5.06542	12.8306	DANTE	2
16	6.27814	13.7266	DANTE	2
17	4.73043	14.2828	DANTE	2
18	5.04318	8.55728	DANTE	2
19	5.2633	12.8097	DANTE	2
0	2.75056	12.1852	DANTE	3
1	2.44237	12.04	DANTE	3
2	2.60606	11.7826	DANTE	3
3	2.95795	12.1612	DANTE	3
4	2.96444	11.9082	DANTE	3
5	2.24076	12.3195	DANTE	3
6	2.42228	11.3869	DANTE	3
7	2.5799	12.3706	DANTE	3
8	2.67748	12.4454	DANTE	3
9	4.70541	8.06568	DANTE	3
10	2.57335	12.4321	DANTE	3
11	3.21574	11.836	DANTE	3
12	2.45871	12.2102	DANTE	3
13	1.97823	11.5654	DANTE	3
14	2.28285	12.0181	DANTE	3
15	2.02843	11.6549	DANTE	3
16	2.03165	11.5321	DANTE	3
17	2.09904	11.3078	DANTE	3
18	2.1352	12.2265	DANTE	3
19	2.00436	11.7479	DANTE	3
0	4.62554	8.10243	DANTE	4
1	4.2268	9.58613	DANTE	4
2	3.93224	12.1882	DANTE	4
3	5.68833	13.3826	DANTE	4
4	5.72173	13.8546	DANTE	4
5	4.1237	12.1608	DANTE	4
6	3.90426	9.46852	DANTE	4
7	3.89704	11.472	DANTE	4
8	4.12456	10.3081	DANTE	4
9	4.64304	12.8477	DANTE	4
10	4.14826	12.1076	DANTE	4
11	4.28024	12.9115	DANTE	4
12	4.13228	9.77011	DANTE	4
13	4.03439	11.9875	DANTE	4
14	3.9912	9.96391	DANTE	4
15	4.5623	13.1757	DANTE	4
16	4.16453	9.58551	DANTE	4
17	4.38525	9.40726	DANTE	4
18	4.16253	12.1153	DANTE	4
19	4.07714	12.3557	DANTE	4
0	3.45041	8.3188	DANTE	5
1	3.82361	7.98791	DANTE	5
2	3.60891	7.92861	DANTE	5
3	3.67596	8.42686	DANTE	5
4	5.15805	14.4625	DANTE	5
5	3.93419	8.2983	DANTE	5
6	3.64215	8.04729	DANTE	5
7	3.87056	8.17794	DANTE	5
8	4.04492	8.38589	DANTE	5
9	3.40186	8.18436	DANTE	5
10	3.69811	8.13965	DANTE	5
11	5.83287	13.5175	DANTE	5
12	5.16773	12.6917	DANTE	5
13	5.06011	13.3769	DANTE	5
14	3.58714	7.7468	DANTE	5
15	3.78966	8.13204	DANTE	5
16	4.86012	13.5172	DANTE	5
17	5.82787	14.1434	DANTE	5
18	3.30411	8.05569	DANTE	5
19	6.06694	13.8511	DANTE	5
0	4.21249	9.00744	DANTE	6
1	5.28861	13.8164	DANTE	6
2	6.04869	13.8476	DANTE	6
3	5.30247	13.6719	DANTE	6
4	6.12141	13.7546	DANTE	6
5	5.82456	13.9736	DANTE	6
6	5.63658	14.0662	DANTE	6
7	5.21875	13.6238	DANTE	6
8	5.09872	14.9605	DANTE	6
9	6.21945	13.8624	DANTE	6
10	5.94087	13.4115	DANTE	6
11	5.01897	13.9368	DANTE	6
12	5.84869	13.8327	DANTE	6
13	4.56416	8.04354	DANTE	6
14	4.32104	8.84258	DANTE	6
15	5.94879	13.9658	DANTE	6
16	4.44881	8.54914	DANTE	6
17	4.15707	8.37363	DANTE	6
18	3.48038	13.1081	DANTE	6
19	3.57794	13.1845	DANTE	6
0	3.57954	13.5762	DANTE	7
1	4.82984	14.8407	DANTE	7
2	4.70259	14.7263	DANTE	7
3	3.38103	13.316	DANTE	7
4	3.56425	14.1841	DANTE	7
5	3.49997	13.7268	DANTE	7
6	3.71463	14.401	DANTE	7
7	5.40926	13.9743	DANTE	7
8	4.37715	15.0886	DANTE	7
9	6.01945	14.1963	DANTE	7
10	4.7711	13.9223	DANTE	7
11	5.18548	14.6046	DANTE	7
12	4.65494	15.0125	DANTE	7
13	3.187	13.7985	DANTE	7
14	5.39043	7.8352	DANTE	7
15	3.55052	13.879	DANTE	7
16	3.22459	12.73	DANTE	7
17	3.34234	13.7454	DANTE	7
18	3.46343	14.0095	DANTE	7
19	3.52271	14.048	DANTE	7
0	3.98198	14.4674	DANTE	8
1	4.43257	14.5363	DANTE	8
2	4.38016	14.8591	DANTE	8
3	4.2255	14.6541	DANTE	8
4	4.73914	14.4747	DANTE	8
5	4.37486	13.8399	DANTE	8
6	5.74762	7.25735	DANTE	8
7	4.89708	13.7693	DANTE	8
8	5.07143	14.131	DANTE	8
9	4.19424	14.8103	DANTE	8
10	5.53351	14.3687	DANTE	8
11	4.01832	14.7739	DANTE	8
12	4.58976	14.3437	DANTE	8
13	4.25441	14.1181	DANTE	8
14	4.28459	14.6973	DANTE	8
15	4.35558	14.2889	DANTE	8
16	4.37021	14.6758	DANTE	8
17	4.50515	14.9691	DANTE	8
18	4.04959	14.4878	DANTE	8
19	3.82627	14.371	DANTE	8

## Sheet: c
No.	Uniform (Strain)	Uniform (Stress)	DANTE #2 (Strain)	DANTE #2 (Stress)	DANTE #1 (Strain)	DANTE #1 (Stress)	GAD #2 (Strain)	GAD #2 (Stress)	GAD #1 (Strain)	GAD #1 (Stress)
0	0.0168	0.9319	0	-0.12877	0	0.08497	0	1.16757	0	0.92886
1	0.0376	1.02255	0.0208	-0.07264	0.0208	0.14653	0.0208	1.18904	0.0208	0.98165
2	0.0584	1.1292	0.0417	-0.00722	0.0417	0.21582	0.0417	1.21789	0.0417	1.04063
3	0.0793	1.25072	0.0625	0.0675	0.0625	0.29283	0.0625	1.25412	0.0625	1.10581
4	0.1	1.38727	0.0834	0.15151	0.0834	0.37756	0.0833	1.29774	0.0834	1.17718
5	0.121	1.53751	0.104	0.24481	0.104	0.47001	0.104	1.34873	0.104	1.25474
6	0.142	1.70013	0.125	0.34741	0.125	0.57018	0.125	1.4071	0.125	1.33849
7	0.163	1.87329	0.146	0.45931	0.146	0.67807	0.146	1.47286	0.146	1.42844
8	0.183	2.05566	0.167	0.58049	0.167	0.79368	0.167	1.546	0.167	1.52458
9	0.204	2.24591	0.188	0.71098	0.188	0.91701	0.188	1.62652	0.188	1.62691
10	0.225	2.44275	0.208	0.85075	0.208	1.04807	0.208	1.71442	0.208	1.73543
11	0.246	2.64492	0.229	0.99983	0.229	1.18684	0.229	1.8097	0.229	1.85014
12	0.267	2.82618	0.25	1.15819	0.25	1.33333	0.25	1.91236	0.25	1.97105
13	0.288	2.99053	0.271	1.32585	0.271	1.48754	0.271	2.0224	0.271	2.09815
14	0.308	3.1418	0.292	1.50281	0.292	1.64948	0.292	2.13982	0.292	2.23144
15	0.329	3.28177	0.313	1.68906	0.313	1.81913	0.313	2.26463	0.313	2.37093
16	0.35	3.41353	0.333	1.8846	0.333	1.9965	0.333	2.39681	0.333	2.5166
17	0.371	3.54002	0.354	2.08944	0.354	2.1816	0.354	2.53638	0.354	2.66847
18	0.392	3.66394	0.375	2.30357	0.375	2.37441	0.375	2.68333	0.375	2.82653
19	0.413	3.78781	0.396	2.527	0.396	2.57495	0.396	2.83766	0.396	2.99078
20	0.433	3.94072	0.417	2.75972	0.417	2.7832	0.417	2.99937	0.417	3.16123
21	0.454	4.11921	0.438	3.00174	0.438	2.99918	0.438	3.16846	0.438	3.33787
22	0.475	4.31986	0.458	3.25305	0.458	3.22288	0.458	3.34493	0.458	3.5207
23	0.496	4.53905	0.479	3.51365	0.479	3.45429	0.479	3.52878	0.479	3.70972
24	0.517	4.77339	0.5	3.78355	0.5	3.69343	0.5	3.72002	0.5	3.90494
25	0.538	5.01949	0.521	4.06275	0.521	3.94029	0.521	3.91863	0.521	4.10634
26	0.558	5.27402	0.542	4.37166	0.542	4.19476	0.542	4.11396	0.542	4.30085
27	0.579	5.53367	0.562	4.68856	0.563	4.45748	0.563	4.30925	0.563	4.48767
28	0.6	5.76818	0.583	5.01347	0.583	4.72855	0.583	4.50549	0.583	4.66941
29	0.621	5.97993	0.604	5.34632	0.604	5.00799	0.604	4.70361	0.604	4.84857
30	0.642	6.17106	0.625	5.68694	0.625	5.29575	0.625	4.90448	0.625	5.0275
31	0.663	6.34857	0.646	6.03506	0.646	5.5917	0.646	5.10894	0.646	5.20848
32	0.683	6.51514	0.667	6.39181	0.667	5.89392	0.667	5.30596	0.667	5.39946
33	0.704	6.6733	0.687	6.75644	0.688	6.2025	0.688	5.49872	0.688	5.60125
34	0.725	6.82541	0.708	7.12806	0.709	6.51739	0.708	5.69028	0.708	5.81457
35	0.746	6.97367	0.729	7.50767	0.729	6.84035	0.729	5.8897	0.729	6.04618
36	0.767	7.14058	0.75	7.89459	0.75	7.17151	0.75	6.10086	0.75	6.29779
37	0.788	7.32374	0.771	8.28807	0.771	7.51093	0.771	6.32757	0.771	6.57109
38	0.808	7.52076	0.792	8.68731	0.792	7.85858	0.792	6.57349	0.792	6.86774
39	0.829	7.743	0.812	9.09142	0.813	8.21436	0.813	6.84219	0.813	7.1894
40	0.85	7.99064	0.833	9.49756	0.834	8.57803	0.833	7.16593	0.833	7.54673
41	0.871	8.26394	0.854	9.90511	0.854	8.94932	0.854	7.54206	0.854	7.93946
42	0.892	8.5633	0.875	10.3133	0.875	9.32793	0.875	7.96809	0.875	8.3673
43	0.913	8.88921	0.896	10.726	0.896	9.71427	0.896	8.42374	0.896	8.81201
44	0.933	9.22261	0.917	11.1431	0.917	10.108	0.917	8.90347	0.917	9.27007
45	0.954	9.56831	0.937	11.5645	0.938	10.5087	0.937	9.40175	0.938	9.73792
46	0.975	9.93103	0.958	11.99	0.958	10.916	0.958	9.91306	0.958	10.2119
47	0.996	10.2962	0.979	12.4195	0.979	11.3292	0.979	10.4319	0.979	10.6883
48	1.017	10.6648	1	12.8521	1	11.7465	1	10.9159	1	11.1449
49	1.038	11.0377	1.021	13.2876	1.021	12.1675	1.021	11.3671	1.021	11.5816
50	1.058	11.4155	1.042	13.7257	1.042	12.5916	1.042	11.7876	1.042	11.9983
51	1.079	11.7988	1.062	14.1662	1.063	13.022	1.063	12.1802	1.063	12.3985
52	1.1	12.2043	1.083	14.6084	1.083	13.4587	1.083	12.5464	1.083	12.7822
53	1.121	12.6286	1.104	15.0519	1.104	13.9016	1.104	12.8874	1.104	13.1493
54	1.142	13.0684	1.125	15.4963	1.125	14.3506	1.125	13.2042	1.125	13.4993
55	1.163	13.5184	1.146	15.9409	1.146	14.8056	1.146	13.4975	1.146	13.8318
56	1.184	13.9749	1.167	16.3858	1.167	15.2662	1.167	13.8033	1.167	14.1669
57	1.204	14.4339	1.187	16.83	1.188	15.7323	1.188	14.1144	1.188	14.4993
58	1.225	14.8915	1.208	17.2726	1.208	16.2035	1.208	14.4234	1.208	14.8237
59	1.246	15.3435	1.229	17.7213	1.229	16.6809	1.229	14.763	1.229	15.172
60	1.267	15.7717	1.25	18.1767	1.25	17.1645	1.25	15.1333	1.25	15.5458
61	1.288	16.1748	1.271	18.6393	1.271	17.654	1.271	15.5348	1.271	15.9469
62	1.309	16.5513	1.292	19.1096	1.292	18.1491	1.292	15.9681	1.292	16.3773
63	1.329	16.9302	1.312	19.5884	1.313	18.6496	1.313	16.4342	1.313	16.839
64	1.35	17.3152	1.333	20.0747	1.333	19.1548	1.333	16.9025	1.333	17.311
65	1.371	17.7102	1.354	20.5694	1.354	19.6643	1.354	17.3812	1.354	17.8007
66	1.392	18.1191	1.375	21.0734	1.375	20.1779	1.375	17.8785	1.375	18.316
67	1.413	18.5459	1.396	21.5799	1.396	20.6958	1.396	18.3609	1.396	18.8177
68	1.434	19.0005	1.417	22.0883	1.417	21.2177	1.417	18.829	1.417	19.3051
69	1.454	19.4858	1.437	22.5979	1.438	21.7434	1.438	19.283	1.438	19.7768
70	1.475	20.0044	1.458	23.1081	1.458	22.2723	1.458	19.7228	1.458	20.2316
71	1.496	20.5267	1.479	23.6182	1.479	22.804	1.479	20.1483	1.479	20.6675
72	1.517	21.0495	1.5	24.1296	1.5	23.3385	1.5	20.5869	1.5	21.1088
73	1.538	21.5696	1.521	24.6409	1.521	23.8751	1.521	21.0321	1.521	21.5476
74	1.559	22.0836	1.541	25.1508	1.542	24.4131	1.542	21.4771	1.542	21.9762
75	1.579	22.5879	1.562	25.6646	1.562	24.954	1.563	21.9342	1.563	22.4204
76	1.6	23.0804	1.583	26.1821	1.583	25.4975	1.583	22.4002	1.583	22.8786
77	1.621	23.5569	1.604	26.7031	1.604	26.043	1.604	22.872	1.604	23.3492
78	1.642	24.0131	1.625	27.2275	1.625	26.5904	1.625	23.3464	1.625	23.8308
79	1.663	24.4774	1.646	27.755	1.646	27.1391	1.646	23.8206	1.646	24.3222
80	1.684	24.9511	1.666	28.2837	1.667	27.688	1.667	24.2689	1.667	24.798
81	1.704	25.4361	1.687	28.8136	1.687	28.2368	1.688	24.6931	1.688	25.2624
82	1.725	25.9338	1.708	29.345	1.708	28.7852	1.708	25.0954	1.708	25.7194
83	1.746	26.4461	1.729	29.8763	1.729	29.3348	1.729	25.4919	1.729	26.1663
84	1.767	26.9716	1.75	30.4073	1.75	29.8855	1.75	25.8871	1.75	26.6058
85	1.788	27.513	1.771	30.9377	1.771	30.4375	1.771	26.2853	1.771	27.0406
86	1.809	28.073	1.792	31.4674	1.792	30.9905	1.792	26.6911	1.792	27.4733
87	1.829	28.6294	1.812	31.9961	1.813	31.5446	1.813	27.109	1.813	27.9064
88	1.85	29.1804	1.833	32.5238	1.833	32.1018	1.833	27.5607	1.833	28.3633
89	1.871	29.7242	1.854	33.0501	1.854	32.6617	1.854	28.0472	1.854	28.842
90	1.892	30.2587	1.875	33.5748	1.875	33.2237	1.875	28.5695	1.875	29.3405
91	1.913	30.7818	1.896	34.0996	1.896	33.7872	1.896	29.0936	1.896	29.846
92	1.934	31.2966	1.917	34.6246	1.917	34.3517	1.917	29.6145	1.917	30.3548
93	1.954	31.7997	1.938	35.1498	1.938	34.9167	1.938	30.1268	1.937	30.8632
94	1.975	32.2874	1.958	35.675	1.958	35.4816	1.958	30.6252	1.958	31.3674
95	1.996	32.7803	1.979	36.2004	1.979	36.0459	1.979	31.1042	1.979	31.8638
96	2.017	33.2791	2	36.725	2	36.6073	2	31.5411	2	32.3299
97	2.038	33.7848	2.021	37.249	2.021	37.1655	2.021	31.934	2.021	32.7661
98	2.059	34.2984	2.042	37.7724	2.042	37.7204	2.042	32.2805	2.042	33.1723
99	2.08	34.821	2.063	38.2961	2.063	38.2734	2.063	32.623	2.062	33.5708
100	2.1	35.3504	2.083	38.8203	2.083	38.8245	2.083	32.9672	2.083	33.9656
101	2.121	35.8886	2.104	39.3451	2.104	39.3738	2.104	33.3189	2.104	34.3607
102	2.142	36.4379	2.125	39.8709	2.125	39.9214	2.125	33.6837	2.125	34.7599
103	2.163	36.98	2.146	40.3977	2.146	40.4674	2.146	34.0674	2.146	35.1672
104	2.184	37.5138	2.167	40.9278	2.167	41.0109	2.167	34.4906	2.167	35.6
105	2.204	38.0374	2.188	41.461	2.188	41.5522	2.188	34.9561	2.187	36.0594
106	2.225	38.5496	2.209	41.997	2.209	42.0916	2.208	35.4672	2.208	36.5469
107	2.246	39.0484	2.229	42.5348	2.229	42.6293	2.229	35.9838	2.229	37.0382
108	2.267	39.5363	2.25	43.0741	2.25	43.1656	2.25	36.5014	2.25	37.53
109	2.288	40.0105	2.271	43.6145	2.271	43.7007	2.271	37.0154	2.271	38.0191
110	2.309	40.4685	2.292	44.1557	2.292	44.2348	2.292	37.5211	2.292	38.5023
111	2.329	40.9247	2.313	44.6973	2.313	44.7683	2.313	38.0138	2.312	38.9761
112	2.35	41.3797	2.334	45.2377	2.334	45.3039	2.333	38.4759	2.333	39.4262
113	2.371	41.8341	2.354	45.7769	2.354	45.8413	2.354	38.9051	2.354	39.8513
114	2.392	42.2885	2.375	46.3146	2.375	46.3803	2.375	39.2988	2.375	40.2501
115	2.413	42.7435	2.396	46.8527	2.396	46.9208	2.396	39.6931	2.396	40.6501
116	2.434	43.1996	2.417	47.3914	2.417	47.4626	2.417	40.0922	2.417	41.055
117	2.454	43.6576	2.438	47.931	2.438	48.0055	2.437	40.5003	2.437	41.4686
118	2.475	44.1186	2.459	48.4715	2.459	48.5493	2.458	40.9218	2.458	41.8948
119	2.496	44.5765	2.48	49.0134	2.48	49.0938	2.479	41.3612	2.479	42.3374
120	2.517	45.0311	2.5	49.559	2.5	49.6381	2.5	41.8357	2.5	42.8125
121	2.538	45.4822	2.521	50.1082	2.521	50.1821	2.521	42.3472	2.521	43.3216
122	2.559	45.9299	2.542	50.6607	2.542	50.726	2.542	42.8977	2.542	43.8664
123	2.579	46.374	2.563	51.2137	2.563	51.2691	2.562	43.4552	2.562	44.4167
124	2.6	46.8152	2.584	51.7667	2.584	51.8115	2.583	44.0156	2.583	44.9686
125	2.621	47.2533	2.605	52.3189	2.605	52.3532	2.604	44.575	2.604	45.5181
126	2.642	47.6883	2.626	52.8697	2.625	52.8941	2.625	45.1292	2.625	46.061
127	2.663	48.1183	2.646	53.4186	2.646	53.4342	2.646	45.6742	2.646	46.5934
128	2.684	48.543	2.667	53.9639	2.667	53.9753	2.667	46.1952	2.667	47.1013
129	2.704	48.9621	2.688	54.5053	2.688	54.5168	2.687	46.6902	2.687	47.5826
130	2.725	49.3753	2.709	55.0424	2.709	55.0586	2.708	47.1569	2.708	48.0348
131	2.746	49.7823	2.73	55.5769	2.73	55.6011	2.729	47.6206	2.729	48.4851
132	2.767	50.1839	2.751	56.1088	2.751	56.144	2.75	48.084	2.75	48.9362
133	2.788	50.5797	2.771	56.6383	2.771	56.6873	2.771	48.5495	2.771	49.391
134	2.809	50.9693	2.792	57.1651	2.792	57.2309	2.791	49.0198	2.792	49.8523
135	2.829	51.3562	2.813	57.6894	2.813	57.7745	2.812	49.4975	2.813	50.3231
136	2.85	51.7408	2.834	58.215	2.834	58.3175	2.833	49.9963	2.833	50.8158
137	2.871	52.1235	2.855	58.7412	2.855	58.86	2.854	50.5165	2.854	51.3316
138	2.892	52.5049	2.876	59.2672	2.876	59.4021	2.875	51.0588	2.875	51.8717
139	2.913	52.8854	2.897	59.792	2.896	59.941	2.895	51.6027	2.896	52.4121
140	2.934	53.2664	2.917	60.315	2.917	60.4766	2.916	52.145	2.917	52.9497
141	2.954	53.6485	2.938	60.8354	2.938	61.0084	2.937	52.6826	2.938	53.4814
142	2.975	54.0321	2.959	61.3528	2.959	61.5361	2.958	53.2125	2.958	54.0038
143	2.996	54.4116	2.98	61.8666	2.98	62.0594	2.979	53.7315	2.979	54.5138
144	3.017	54.7865	3.001	62.3747	3.001	62.5793	3	54.2284	3	55.0011
145	3.038	55.1563	3.022	62.8769	3.022	63.0953	3.02	54.7016	3.021	55.4639
146	3.059	55.5206	3.043	63.3731	3.042	63.6066	3.041	55.1497	3.042	55.9001
147	3.079	55.8788	3.063	63.8644	3.063	64.1149	3.062	55.5918	3.063	56.3304
148	3.1	56.2305	3.084	64.3508	3.084	64.6199	3.083	56.0302	3.083	56.7568
149	3.121	56.5753	3.105	64.8326	3.105	65.1216	3.104	56.467	3.104	57.1812
150	3.142	56.9128	3.126	65.3099	3.126	65.6196	3.125	56.9044	3.125	57.6059
151	3.163	57.247	3.147	65.7831	3.147	66.114	3.145	57.3447	3.146	58.0331
152	3.184	57.5783	3.168	66.2537	3.167	66.6057	3.166	57.7973	3.167	58.473
153	3.204	57.9073	3.188	66.7218	3.188	67.0943	3.187	58.2629	3.188	58.9263
154	3.225	58.2344	3.209	67.1875	3.209	67.5797	3.208	58.7429	3.208	59.3938
155	3.246	58.5604	3.23	67.6485	3.23	68.0628	3.229	59.2207	3.229	59.86
156	3.267	58.887	3.251	68.1046	3.251	68.5438	3.249	59.6945	3.25	60.323
157	3.288	59.2146	3.272	68.5553	3.272	69.0226	3.27	60.1622	3.271	60.7806
158	3.309	59.5439	3.293	69.0006	3.292	69.4995	3.291	60.622	3.292	61.231
159	3.329	59.8705	3.314	69.4403	3.313	69.9746	3.312	61.072	3.313	61.6722
160	3.35	60.1942	3.334	69.8749	3.334	70.4498	3.333	61.5079	3.334	62.0944
161	3.371	60.5148	3.355	70.3042	3.355	70.9249	3.354	61.9283	3.354	62.4974
162	3.392	60.832	3.376	70.728	3.376	71.4001	3.374	62.3316	3.375	62.8807
163	3.413	61.1457	3.397	71.1474	3.397	71.8721	3.395	62.7319	3.396	63.2576
164	3.434	61.4561	3.418	71.5628	3.417	72.3405	3.416	63.1304	3.417	63.6299
165	3.454	61.763	3.439	71.9743	3.438	72.805	3.437	63.5286	3.438	64
166	3.475	62.0662	3.459	72.3821	3.459	73.265	3.458	63.9278	3.458	64.3698
167	3.496	62.3663	3.48	72.7864	3.48	73.7203	3.479	64.3298	3.479	64.7417
168	3.517	62.6632	3.501	73.1896	3.501	74.1705	3.499	64.7359	3.5	65.1251
169	3.538	62.9568	3.522	73.5917	3.522	74.6154	3.52	65.148	3.521	65.5208
170	3.559	63.2473	3.543	73.9925	3.542	75.0546	3.541	65.568	3.542	65.9297
171	3.579	63.5347	3.564	74.3897	3.563	75.4891	3.562	65.9821	3.563	66.3381
172	3.6	63.8191	3.585	74.7827	3.584	75.9188	3.583	66.3896	3.583	66.7445
173	3.621	64.1006	3.605	75.1713	3.605	76.3437	3.603	66.7894	3.604	67.1471
174	3.642	64.3795	3.626	75.5553	3.626	76.7641	3.624	67.1807	3.625	67.5443
175	3.663	64.6552	3.647	75.9344	3.646	77.18	3.645	67.5625	3.646	67.9346
176	3.683	64.928	3.668	76.3088	3.667	77.5934	3.666	67.9387	3.667	68.3139
177	3.704	65.1978	3.689	76.6784	3.688	78.0041	3.687	68.3073	3.688	68.6811
178	3.725	65.465	3.71	77.043	3.709	78.4121	3.708	68.6663	3.708	69.035
179	3.746	65.7296	3.731	77.4036	3.73	78.8153	3.728	69.0262	3.729	69.3862
180	3.767	65.9923	3.751	77.7604	3.75	79.2131	3.749	69.3874	3.75	69.7357
181	3.788	66.2532	3.772	78.1135	3.771	79.6054	3.77	69.7505	3.771	70.0846
182	3.808	66.5126	3.793	78.4633	3.792	79.9919	3.791	70.1159	3.792	70.4341
183	3.829	66.7694	3.814	78.81	3.813	80.3723	3.812	70.4844	3.813	70.7853
184	3.85	67.0237	3.835	79.1531	3.834	80.7473	3.832	70.8534	3.834	71.1423
185	3.871	67.2755	3.856	79.4931	3.854	81.1167	3.853	71.2245	3.854	71.5059
186	3.892	67.5249	3.876	79.8308	3.875	81.48	3.874	71.5995	3.875	71.877
187	3.913	67.772	3.897	80.1624	3.896	81.8381	3.895	71.9667	3.896	72.2451
188	3.933	68.0162	3.918	80.4876	3.917	82.1908	3.916	72.3254	3.917	72.609
189	3.954	68.2579	3.939	80.8066	3.938	82.5384	3.936	72.6751	3.938	72.9677
190	3.975	68.4972	3.96	81.1193	3.958	82.8808	3.957	73.015	3.959	73.3202
191	3.996	68.7336	3.981	81.4257	3.979	83.2183	3.978	73.3443	3.979	73.6654
192	4.017	68.9674	4.002	81.7276	4	83.5515	3.999	73.6633	4	74.0047
193	4.038	69.1986	4.022	82.0247	4.021	83.8807	4.02	73.971	4.021	74.3366
194	4.058	69.4275	4.043	82.3166	4.042	84.206	4.041	74.2665	4.042	74.6595
195	4.079	69.6543	4.064	82.6051	4.062	84.5261	4.061	74.5586	4.063	74.9803
196	4.1	69.8825	4.085	82.89	4.083	84.8409	4.082	74.8482	4.084	75.299
197	4.121	70.1116	4.106	83.1717	4.104	85.1505	4.103	75.1362	4.105	75.6158
198	4.142	70.3413	4.127	83.4501	4.125	85.4552	4.124	75.4236	4.125	75.9309
199	4.163	70.5712	4.148	83.7256	4.145	85.755	4.145	75.7115	4.146	76.2447
200	4.183	70.8012	4.168	83.9982	4.166	86.0472	4.165	76.0035	4.167	76.5519
201	4.204	71.0308	4.189	84.2682	4.187	86.3328	4.186	76.3003	4.188	76.8542
202	4.225	71.26	4.21	84.5361	4.208	86.6127	4.207	76.6026	4.209	77.1533
203	4.246	71.4885	4.231	84.8005	4.229	86.8864	4.228	76.9027	4.23	77.4411
204	4.267	71.7141	4.252	85.0617	4.249	87.1549	4.249	77.2001	4.251	77.7177
205	4.287	71.937	4.273	85.3199	4.27	87.4188	4.27	77.4942	4.271	77.983
206	4.308	72.1576	4.293	85.5752	4.291	87.6789	4.29	77.7842	4.292	78.2369
207	4.329	72.375	4.314	85.8281	4.312	87.9359	4.311	78.0696	4.313	78.4794
208	4.35	72.5892	4.335	86.0786	4.333	88.1971	4.332	78.3468	4.334	78.7137
209	4.371	72.8004	4.356	86.3274	4.353	88.4619	4.353	78.6161	4.355	78.9389
210	4.392	73.0087	4.377	86.5746	4.374	88.7299	4.374	78.8773	4.376	79.1541
211	4.413	73.2143	4.398	86.8197	4.395	88.9987	4.395	79.1332	4.396	79.3682
212	4.433	73.4181	4.419	87.0631	4.416	89.2678	4.415	79.3845	4.417	79.582
213	4.454	73.6202	4.439	87.305	4.437	89.5363	4.436	79.6317	4.438	79.7964
214	4.475	73.8206	4.46	87.5456	4.457	89.8038	4.457	79.8754	4.459	80.0126
215	4.496	74.0188	4.481	87.7855	4.478	90.0696	4.478	80.1161	4.48	80.2316
216	4.517	74.2147	4.502	88.0278	4.499	90.329	4.499	80.3587	4.501	80.4539
217	4.538	74.4084	4.523	88.2724	4.52	90.5824	4.519	80.6028	4.521	80.681
218	4.558	74.5999	4.544	88.5191	4.541	90.8303	4.54	80.8484	4.542	80.9142
219	4.579	74.7892	4.564	88.7652	4.561	91.0734	4.561	81.0954	4.563	81.1462
220	4.6	74.9776	4.585	89.0104	4.582	91.312	4.582	81.3438	4.584	81.377
221	4.621	75.165	4.606	89.254	4.603	91.5469	4.603	81.5936	4.605	81.6064
222	4.642	75.3511	4.627	89.4956	4.624	91.7786	4.624	81.8448	4.626	81.8344
223	4.663	75.5357	4.648	89.7349	4.644	92.0078	4.644	82.0978	4.646	82.0609
224	4.683	75.7187	4.669	89.969	4.665	92.2384	4.665	82.3517	4.667	82.2882
225	4.704	75.8998	4.69	90.1981	4.686	92.4703	4.686	82.607	4.688	82.5157
226	4.725	76.0791	4.71	90.4224	4.707	92.7037	4.707	82.8642	4.709	82.7428
227	4.746	76.2564	4.731	90.6414	4.728	92.9363	4.728	83.1178	4.73	82.9721
228	4.767	76.4304	4.752	90.8554	4.748	93.168	4.748	83.3672	4.751	83.2035
229	4.788	76.6013	4.773	91.0644	4.769	93.3984	4.769	83.612	4.771	83.4372
230	4.808	76.7695	4.794	91.2685	4.79	93.6273	4.79	83.8515	4.792	83.6732
231	4.829	76.9346	4.815	91.4678	4.811	93.8544	4.811	84.0851	4.813	83.9116
232	4.85	77.0969	4.836	91.6627	4.832	94.0777	4.832	84.3121	4.834	84.1534
233	4.871	77.2564	4.856	91.8532	4.852	94.2975	4.852	84.532	4.855	84.3985
234	4.892	77.4135	4.877	92.0395	4.873	94.5139	4.873	84.7442	4.876	84.6472
235	4.913	77.5683	4.898	92.2228	4.894	94.7263	4.894	84.9523	4.896	84.8962
236	4.933	77.7225	4.919	92.4038	4.915	94.9348	4.915	85.1565	4.917	85.145
237	4.954	77.8761	4.94	92.5825	4.936	95.1394	4.936	85.3571	4.938	85.3934
238	4.975	78.0289	4.961	92.7597	4.956	95.3405	4.957	85.5543	4.959	85.6409
239	4.996	78.1818	4.981	92.9356	4.977	95.538	4.977	85.7485	4.98	85.8871
240	5.017	78.335	5.002	93.112	4.998	95.7332	4.998	85.9403	5.001	86.1303
241	5.038	78.4887	5.023	93.2891	5.019	95.9261	5.019	86.13	5.021	86.3705
242	5.058	78.643	5.044	93.4673	5.039	96.1167	5.04	86.3181	5.042	86.6076
243	5.079	78.7983	5.065	93.6444	5.06	96.3042	5.061	86.5038	5.063	86.8387
244	5.1	78.954	5.086	93.8204	5.081	96.4886	5.081	86.6875	5.084	87.0633
245	5.121	79.1104	5.107	93.9951	5.102	96.6699	5.102	86.8694	5.105	87.2807
246	5.142	79.2681	5.127	94.1686	5.123	96.8479	5.123	87.0499	5.126	87.4904
247	5.163	79.4237	5.148	94.3406	5.143	97.0225	5.144	87.2292	5.146	87.6918
248	5.183	79.577	5.169	94.5121	5.164	97.1953	5.165	87.4079	5.167	87.8831
249	5.204	79.7277	5.19	94.6827	5.185	97.366	5.186	87.5864	5.188	88.0638
250	5.225	79.8757	5.211	94.8524	5.206	97.5342	5.206	87.7649	5.209	88.2336
251	5.246	80.0207	5.232	95.0212	5.227	97.7031	5.227	87.9409	5.23	88.3992
252	5.267	80.1635	5.253	95.189	5.247	97.8731	5.248	88.1141	5.251	88.5614
253	5.288	80.3036	5.273	95.3559	5.268	98.0446	5.269	88.2844	5.271	88.7212
254	5.308	80.4407	5.294	95.5217	5.289	98.218	5.29	88.4515	5.292	88.8794
255	5.329	80.5768	5.315	95.6864	5.31	98.394	5.31	88.6155	5.313	89.0371
256	5.35	80.7121	5.336	95.8478	5.331	98.5728	5.331	88.7764	5.334	89.2016
257	5.371	80.8466	5.357	96.0065	5.351	98.7551	5.352	88.934	5.355	89.3724
258	5.392	80.9804	5.378	96.1629	5.372	98.9416	5.373	89.0882	5.376	89.5495
259	5.413	81.1137	5.398	96.3175	5.393	99.1253	5.394	89.2422	5.397	89.7286
260	5.433	81.2468	5.419	96.4708	5.414	99.3054	5.415	89.3967	5.417	89.909
261	5.454	81.3799	5.44	96.6235	5.434	99.4814	5.435	89.5521	5.438	90.0898
262	5.475	81.513	5.461	96.776	5.455	99.6527	5.456	89.709	5.459	90.2704
263	5.496	81.6454	5.482	96.9288	5.476	99.8186	5.477	89.8679	5.48	90.45
264	5.517	81.7772	5.503	97.0819	5.497	99.9787	5.498	90.031	5.501	90.6243
265	5.538	81.9085	5.524	97.2358	5.518	100.132	5.519	90.1988	5.522	90.7935
266	5.558	82.0392	5.544	97.3914	5.538	100.279	5.539	90.3714	5.542	90.9577
267	5.579	82.1695	5.565	97.5457	5.559	100.423	5.56	90.5445	5.563	91.1182
268	5.6	82.3002	5.586	97.6986	5.58	100.565	5.581	90.7174	5.584	91.2754
269	5.621	82.4311	5.607	97.8504	5.601	100.705	5.602	90.8898	5.605	91.4298
270	5.642	82.5624	5.628	98.0008	5.622	100.844	5.623	91.0611	5.626	91.5819
271	5.663	82.6924	5.649	98.1498	5.642	100.981	5.643	91.231	5.647	91.7321
272	5.683	82.8208	5.669	98.3067	5.663	101.116	5.664	91.3993	5.667	91.8849
273	5.704	82.9473	5.69	98.4694	5.684	101.251	5.685	91.5656	5.688	92.04
274	5.725	83.0717	5.711	98.6359	5.705	101.384	5.706	91.7294	5.709	92.1972
275	5.746	83.1938	5.732	98.8071	5.726	101.514	5.727	91.8911	5.73	92.3534
276	5.767	83.312	5.753	98.9818	5.746	101.64	5.747	92.0504	5.751	92.5082
277	5.788	83.4265	5.774	99.1586	5.767	101.762	5.768	92.2072	5.772	92.661
278	5.808	83.5372	5.795	99.3364	5.788	101.88	5.789	92.3612	5.792	92.8111
279	5.829	83.6457	5.815	99.5139	5.809	101.995	5.81	92.5121	5.813	92.9582
280	5.85	83.7522	5.836	99.6818	5.829	102.106	5.831	92.6591	5.834	93.0987
281	5.871	83.8571	5.857	99.8408	5.85	102.215	5.851	92.8021	5.855	93.2326
282	5.892	83.9606	5.878	99.9917	5.871	102.321	5.872	92.9412	5.876	93.3603
283	5.913	84.0631	5.899	100.135	5.892	102.425	5.893	93.0765	5.897	93.4813
284	5.933	84.166	5.92	100.272	5.913	102.529	5.914	93.2083	5.917	93.5956
285	5.954	84.2693	5.941	100.402	5.933	102.632	5.935	93.3366	5.938	93.7034
286	5.975	84.3733	5.961	100.527	5.954	102.735	5.956	93.4616	5.959	93.8048
287	5.996	84.4763	5.982	100.648	5.975	102.839	5.976	93.5832	5.98	93.8998
288	6.017	84.5782	6.003	100.767	5.996	102.944	5.997	93.7007	6.001	93.9843
289	6.038	84.6789	6.024	100.885	6.017	103.052	6.018	93.8145	6.022	94.0593
290	6.058	84.7782	6.045	101.003	6.037	103.162	6.039	93.9248	6.042	94.1257
291	6.079	84.8761	6.066	101.118	6.058	103.272	6.06	94.0319	6.063	94.1863
292	6.1	84.9722	6.087	101.23	6.079	103.384	6.08	94.1361	6.084	94.2424
293	6.121	85.0666	6.107	101.341	6.1	103.497	6.101	94.2377	6.105	94.2952
294	6.142	85.1591	6.128	101.45	6.121	103.61	6.122	94.337	6.126	94.3459
295	6.163	85.2508	6.149	101.556	6.141	103.724	6.143	94.4345	6.147	94.3956
296	6.183	85.3418	6.17	101.661	6.162	103.835	6.164	94.5331	6.167	94.4531
297	6.204	85.4321	6.191	101.764	6.183	103.945	6.185	94.6327	6.188	94.518
298	6.225	85.5221	6.212	101.865	6.204	104.053	6.205	94.733	6.209	94.5897
299	6.246	85.6119	6.232	101.964	6.224	104.159	6.226	94.8338	6.23	94.6697
300	6.267	85.7022	6.253	102.059	6.245	104.263	6.247	94.9349	6.251	94.7579
301	6.288	85.7931	6.274	102.152	6.266	104.365	6.268	95.0362	6.272	94.8543
302	6.308	85.8847	6.295	102.242	6.287	104.465	6.289	95.1375	6.292	94.9591
303	6.329	85.976	6.316	102.328	6.308	104.563	6.309	95.2389	6.313	95.0725
304	6.35	86.067	6.337	102.415	6.328	104.663	6.33	95.3401	6.334	95.1945
305	6.371	86.1576	6.358	102.5	6.349	104.763	6.351	95.4412	6.355	95.3254
306	6.392	86.2477	6.378	102.583	6.37	104.864	6.372	95.5423	6.376	95.4655
307	6.413	86.3375	6.399	102.667	6.391	104.966	6.393	95.643	6.397	95.6076
308	6.433	86.4263	6.42	102.751	6.412	105.068	6.414	95.7434	6.417	95.7508
309	6.454	86.5142	6.441	102.835	6.432	105.17	6.434	95.8435	6.438	95.8939
310	6.475	86.6015	6.462	102.92	6.453	105.272	6.455	95.9435	6.459	96.0361
311	6.496	86.6878	6.483	103.004	6.474	105.374	6.476	96.0433	6.48	96.1762
312	6.517	86.7734	6.503	103.089	6.495	105.479	6.497	96.1415	6.501	96.3113
313	6.538	86.8582	6.524	103.174	6.516	105.585	6.518	96.2383	6.522	96.4408
314	6.558	86.9424	6.545	103.259	6.536	105.693	6.538	96.3345	6.542	96.564
315	6.579	87.0259	6.566	103.346	6.557	105.8	6.559	96.4286	6.563	96.6852
316	6.6	87.11	6.587	103.435	6.578	105.907	6.58	96.5208	6.584	96.8045
317	6.621	87.1945	6.608	103.526	6.599	106.012	6.601	96.6111	6.605	96.9223
318	6.642	87.2793	6.629	103.62	6.62	106.116	6.622	96.6999	6.626	97.0387
319	6.663	87.3633	6.649	103.718	6.64	106.216	6.642	96.7873	6.647	97.1542
320	6.683	87.4464	6.67	103.817	6.661	106.311	6.663	96.8759	6.667	97.2694
321	6.704	87.5283	6.691	103.919	6.682	106.4	6.684	96.9655	6.688	97.3846
322	6.725	87.6087	6.712	104.026	6.703	106.482	6.705	97.0556	6.709	97.4999
323	6.746	87.6875	6.733	104.126	6.724	106.56	6.726	97.1456	6.73	97.6111
324	6.767	87.7639	6.754	104.22	6.744	106.634	6.747	97.2349	6.751	97.7178
325	6.788	87.8377	6.774	104.307	6.765	106.705	6.767	97.3232	6.771	97.8192
326	6.808	87.909	6.795	104.385	6.786	106.772	6.788	97.4101	6.792	97.9149
327	6.829	87.979	6.816	104.453	6.807	106.836	6.809	97.4953	6.813	98.0042
328	6.85	88.0479	6.837	104.511	6.828	106.897	6.83	97.5769	6.834	98.086
329	6.871	88.1158	6.858	104.556	6.848	106.956	6.851	97.6549	6.855	98.1597
330	6.892	88.1829	6.879	104.588	6.869	107.013	6.871	97.7292	6.875	98.2248
331	6.913	88.2494	6.899	104.616	6.89	107.067	6.892	97.8008	6.896	98.2847
332	6.933	88.3174	6.92	104.642	6.911	107.12	6.913	97.8696	6.917	98.3394
333	6.954	88.3846	6.941	104.666	6.932	107.171	6.934	97.9359	6.938	98.3892
334	6.975	88.451	6.962	104.689	6.952	107.22	6.955	97.9998	6.959	98.4341
335	6.996	88.5167	6.982	104.712	6.973	107.268	6.976	98.0613	6.979	98.4745
336	7.017	88.5815	7.003	104.739	6.994	107.316	6.996	98.1205	7	98.5119
337	7.038	88.6456	7.024	104.77	7.015	107.365	7.017	98.1776	7.021	98.5463
338	7.058	88.7089	7.045	104.806	7.036	107.414	7.038	98.2327	7.042	98.5774
339	7.079	88.7714	7.066	104.844	7.056	107.461	7.059	98.2874	7.063	98.6106
340	7.1	88.8332	7.086	104.885	7.077	107.507	7.08	98.3419	7.083	98.6468
341	7.121	88.8941	7.107	104.928	7.098	107.551	7.1	98.3969	7.104	98.6868
342	7.142	88.9543	7.128	104.974	7.119	107.593	7.121	98.4527	7.125	98.7318
343	7.163	89.0137	7.149	105.023	7.14	107.634	7.142	98.5099	7.146	98.7828
344	7.183	89.0723	7.169	105.078	7.16	107.673	7.163	98.5701	7.167	98.8405
345	7.204	89.1301	7.19	105.138	7.181	107.712	7.184	98.6336	7.187	98.9062
346	7.225	89.1872	7.211	105.203	7.202	107.749	7.204	98.7007	7.208	98.9812
347	7.246	89.2434	7.232	105.273	7.223	107.788	7.225	98.7686	7.229	99.0578
348	7.267	89.2989	7.252	105.347	7.244	107.828	7.246	98.8368	7.25	99.1357
349	7.287	89.3536	7.273	105.425	7.265	107.871	7.267	98.9054	7.271	99.2146
350	7.308	89.4075	7.294	105.506	7.285	107.916	7.288	98.9739	7.291	99.2942
351	7.329	89.4606	7.315	105.591	7.306	107.963	7.308	99.0421	7.312	99.3741
352	7.35	89.513	7.336	105.671	7.327	108.01	7.329	99.1101	7.333	99.4565
353	7.371	89.5645	7.356	105.749	7.348	108.057	7.35	99.1774	7.354	99.5404
354	7.392	89.6153	7.377	105.824	7.369	108.105	7.371	99.2438	7.375	99.6251
355			7.398	105.896	7.389	108.153	7.392	99.3093	7.395	99.7098

## Sheet: d
No.	DANTE (Anomalous Hall conductivity)	DANTE (Anomalous Hall angle)	MCMC (Anomalous Hall conductivity)	MCMC (Anomalous Hall angle)	TuRBO5 (Anomalous Hall conductivity)	TuRBO5 (Anomalous Hall angle)
0	0.923822	85.2311	0.927401	75.3338	0.784427	75.6655
1	0.849448	81.0441	0.904108	72.4675	0.371947	47.8318
2	0.970358	78.6081	1.08495	67.5626	0.859728	77.3726
3	0.949897	60.788	0.709189	54.4512	0.601619	65.5945
4	0.984958	74.7209	0.609357	51.6233	0.790212	76.2537
5	0.957016	81.7256	0.661907	65.0381	0.791374	75.9439
6	0.9769	77.3791	0.666573	65.3017	0.802267	77.5087
7	0.992501	92.8003	0.668453	65.8972	0.367273	47.2396
8	0.976793	73.0183	0.887572	70.003	0.378198	48.1204
9	0.886376	84.3179	0.713177	54.2815	0.79616	76.4025
10	0.900679	84.868	0.719995	54.5824	0.800584	76.8126
11	0.990164	73.0498	0.42744	49.8911	0.796457	76.9479
12	0.884264	81.9813	0.771572	55.8107	0.867064	78.1416
13	0.840458	77.5238	0.670942	53.2895	0.781636	75.3925
14	0.872819	79.5583	0.796686	55.8171	0.59656	64.9906
15	0.962743	81.9462	0.767638	54.9106	0.786377	76.0853
16	0.891184	85.3251	0.721596	54.2377	0.811686	78.4663
17	0.975542	74.3239	0.649258	53.5873	0.868305	78.0056
18			0.732476	55.7993	0.834737	75.2967
19			0.660526	54.4543	0.548526	59.6019

## Sheet: e
	UMAP dimension 1	UMAP dimension 2	type	round
0	-2.52053	4.91598	Initial	0
1	-1.50671	5.138	Initial	0
2	-0.0222683	6.59945	Initial	0
3	0.190451	3.33078	Initial	0
4	-1.77673	2.32783	Initial	0
5	0.580637	4.85316	Initial	0
6	-0.752901	5.24025	Initial	0
7	-3.62299	3.91363	Initial	0
8	-0.888665	3.77325	Initial	0
9	1.39002	11.6552	Initial	0
10	-0.737618	7.31052	Initial	0
11	-1.30244	6.06091	Initial	0
12	-2.15907	1.65656	Initial	0
13	-1.80911	2.90914	Initial	0
14	0.133463	9.40029	Initial	0
15	0.473246	2.38654	Initial	0
16	-2.46885	4.27494	Initial	0
17	-0.651232	5.61327	Initial	0
18	-0.4755	7.85269	Initial	0
19	-0.132079	6.05047	Initial	0
20	-1.03802	4.28031	Initial	0
21	-1.7901	3.90674	Initial	0
22	1.2386	2.85829	Initial	0
23	-2.76164	4.00107	Initial	0
24	-0.043303	8.42064	Initial	0
25	0.754388	3.62493	Initial	0
26	0.457489	2.06093	Initial	0
27	0.24628	11.0973	Initial	0
28	-1.79342	2.00944	Initial	0
29	1.05065	2.59924	Initial	0
30	-0.484827	4.67628	Initial	0
31	-2.12166	7.21937	Initial	0
32	-2.96881	5.78742	Initial	0
33	-0.0875538	5.02188	Initial	0
34	-2.27929	5.42569	Initial	0
35	0.114428	2.80485	Initial	0
36	-4.18653	6.1987	Initial	0
37	-0.0603022	6.23806	Initial	0
38	0.416404	4.5588	Initial	0
39	-3.27299	4.63906	Initial	0
40	3.18945	4.09971	Initial	0
41	-1.48949	3.70857	Initial	0
42	-1.32166	3.20885	Initial	0
43	-4.53446	4.91947	Initial	0
44	-0.615466	5.74291	Initial	0
45	-4.20693	4.47378	Initial	0
46	-0.576286	6.53761	Initial	0
47	-1.42486	4.20348	Initial	0
48	-0.480526	3.51857	Initial	0
49	0.2816	5.07122	Initial	0
50	-0.248108	11.3959	Initial	0
51	-1.07339	5.93673	Initial	0
52	0.625426	3.77175	Initial	0
53	0.296137	3.9749	Initial	0
54	-1.93054	4.00586	Initial	0
55	0.343163	5.70407	Initial	0
56	-2.5481	7.61166	Initial	0
57	-1.72455	5.40775	Initial	0
58	-2.32455	3.82671	Initial	0
59	-0.327442	6.15971	Initial	0
60	-1.61983	3.4066	Initial	0
61	3.43264	3.59992	Initial	0
62	-0.514569	5.13865	Initial	0
63	-2.68727	5.23825	Initial	0
64	7.49727	7.50803	Initial	0
65	0.19806	6.93499	Initial	0
66	-0.260926	9.10464	Initial	0
67	0.704812	4.78043	Initial	0
68	-0.633834	5.88344	Initial	0
69	-0.714108	4.90385	Initial	0
70	-1.97687	5.06088	Initial	0
71	-0.715317	6.40919	Initial	0
72	0.180076	3.96576	Initial	0
73	0.367776	6.81977	Initial	0
74	-1.88322	3.09772	Initial	0
75	-0.0371709	5.84819	Initial	0
76	-1.00998	4.50123	Initial	0
77	-1.7785	4.40449	Initial	0
78	-1.90648	5.80717	Initial	0
79	-1.23055	5.52859	Initial	0
80	-0.566189	2.24612	Initial	0
81	1.23671	4.09873	Initial	0
82	-1.43703	4.12552	Initial	0
83	0.417758	5.28704	Initial	0
84	-1.48493	5.00444	Initial	0
85	5.23003	7.67236	DANTE	1
86	6.85627	7.83647	DANTE	1
87	6.63816	7.59727	DANTE	1
88	5.32123	7.12095	DANTE	1
89	6.58356	8.15748	DANTE	1
90	6.0842	7.31434	DANTE	1
91	6.71489	7.92771	DANTE	1
92	5.96862	7.17177	DANTE	1
93	6.22032	8.14314	DANTE	1
94	6.83106	7.92078	DANTE	1
95	6.78039	8.07277	DANTE	1
96	5.73703	7.26152	DANTE	1
97	5.16933	7.86807	DANTE	1
98	5.59693	7.55589	DANTE	1
99	5.40461	7.53688	DANTE	1
100	6.89167	8.20041	DANTE	1
101	5.52708	7.51775	DANTE	1
102	6.50183	7.8087	DANTE	1
103	5.6345	8.09083	DANTE	1
104	5.89196	7.32533	DANTE	1
105	0.0433732	12.3211	DANTE	2
106	4.39724	4.28261	DANTE	2
107	2.56642	4.74918	DANTE	2
108	4.55157	4.20022	DANTE	2
109	-1.73635	11.4062	DANTE	2
110	0.231342	12.4386	DANTE	2
111	-0.632037	12.112	DANTE	2
112	-1.20872	11.5918	DANTE	2
113	2.67214	4.9021	DANTE	2
114	2.7508	5.06595	DANTE	2
115	4.4244	4.14616	DANTE	2
116	2.66831	4.38394	DANTE	2
117	0.43822	12.1967	DANTE	2
118	4.13106	4.46544	DANTE	2
119	3.23901	4.64827	DANTE	2
120	-1.88926	11.2197	DANTE	2
121	3.19608	4.71376	DANTE	2
122	-0.10194	12.439	DANTE	2
123	0.180518	10.7038	DANTE	3
124	-0.907058	9.96914	DANTE	3
125	-0.476777	10.7024	DANTE	3
126	-0.22257	11.2465	DANTE	3
127	-0.394258	10.1269	DANTE	3
128	-2.67178	3.23023	DANTE	3
129	-0.135182	10.6288	DANTE	3
130	-3.38837	3.24511	DANTE	3
131	-0.202248	10.7938	DANTE	3
132	-2.20918	9.69203	DANTE	3
133	-2.97541	3.39207	DANTE	3
134	-2.72354	2.91662	DANTE	3
135	-1.1585	10.1356	DANTE	3
136	-0.441037	10.3282	DANTE	3
137	-6.15178	4.47214	DANTE	3
138	-1.3786	9.90418	DANTE	3
139	-3.00788	2.8358	DANTE	3
140	-0.254778	9.97189	DANTE	3
141	-3.21721	3.68935	DANTE	3
142	-0.348975	10.6614	DANTE	3
143	-4.35786	3.68585	DANTE	4
144	-5.51826	3.49731	DANTE	4
145	-5.02711	3.30851	DANTE	4
146	-4.93369	3.63333	DANTE	4
147	-4.17688	2.30901	DANTE	4
148	-4.08088	5.29971	DANTE	4
149	-5.42791	3.30433	DANTE	4
150	-4.74361	2.9403	DANTE	4
151	-4.33687	2.09657	DANTE	4
152	-3.86237	5.55831	DANTE	4
153	-4.51537	2.67678	DANTE	4
154	-4.5433	2.34181	DANTE	4
155	-4.20991	1.87083	DANTE	4
156	-3.84568	2.03799	DANTE	4
157	-3.83473	2.2085	DANTE	4
158	-3.87993	5.83754	DANTE	4
159	-4.20271	3.89756	DANTE	4
160	-4.89405	2.55181	DANTE	4
161	-4.05353	4.78146	DANTE	4
162	-4.72487	3.27149	DANTE	4
163	-5.47269	4.04364	DANTE	5
164	-5.71461	4.42086	DANTE	5
165	-3.8343	2.42066	DANTE	5
166	-3.2137	3.065	DANTE	5
167	-3.63754	3.01275	DANTE	5
168	-4.52851	2.88294	DANTE	5
169	-3.92569	2.97277	DANTE	5
170	0.376417	0.406955	DANTE	5
171	0.65979	10.0299	DANTE	5
172	-3.09645	2.57932	DANTE	5
173	-5.74068	4.0494	DANTE	5
174	-5.93517	4.09803	DANTE	5
175	-3.8197	3.10538	DANTE	5
176	-3.23688	3.22664	DANTE	5
177	-5.90757	3.72031	DANTE	5
178	-6.37781	4.22263	DANTE	5
179	-5.68446	4.40988	DANTE	5
180	-4.32963	3.24222	DANTE	5
181	-6.26485	3.79602	DANTE	5
182	-3.59137	2.63297	DANTE	5
183	6.64166	6.99727	MCMC	1
184	7.15061	6.95263	MCMC	1
185	-2.91981	6.80961	MCMC	1
186	-2.98383	7.174	MCMC	1
187	-3.13958	7.64271	MCMC	1
188	-3.38627	8.21335	MCMC	1
189	6.97138	6.94711	MCMC	1
190	-3.30244	7.52249	MCMC	1
191	-3.52468	6.72752	MCMC	1
192	-3.14016	8.06921	MCMC	1
193	-3.16352	6.61768	MCMC	1
194	6.62345	6.44591	MCMC	1
195	-4.02525	6.52488	MCMC	1
196	-3.91986	6.29968	MCMC	1
197	-2.42009	7.86822	MCMC	1
198	-3.93976	6.78821	MCMC	1
199	-2.90381	7.972	MCMC	1
200	6.81012	6.89599	MCMC	1
201	-2.74214	8.04616	MCMC	1
202	-2.76891	7.38283	MCMC	1
203	-1.27031	11.0132	MCMC	2
204	4.35345	5.05356	MCMC	2
205	-1.32361	10.8233	MCMC	2
206	0.32652	11.9191	MCMC	2
207	-0.137152	11.9594	MCMC	2
208	-3.37935	5.41581	MCMC	2
209	5.14437	4.81614	MCMC	2
210	-1.27787	10.7872	MCMC	2
211	5.1773	4.6892	MCMC	2
212	-3.57207	5.43961	MCMC	2
213	4.59467	5.16665	MCMC	2
214	0.907635	12.3917	MCMC	2
215	5.04636	4.92735	MCMC	2
216	-1.36753	11.8615	MCMC	2
217	-2.13106	11.4446	MCMC	2
218	4.56255	4.78892	MCMC	2
219	-1.40267	10.7784	MCMC	2
220	4.44867	4.82274	MCMC	2
221	5.30958	5.08787	MCMC	2
222	-3.02655	5.21275	MCMC	3
223	-1.3769	9.53862	MCMC	3
224	0.765395	10.1797	MCMC	3
225	0.589997	11.0178	MCMC	3
226	-3.13012	5.3432	MCMC	3
227	-0.408198	11.987	MCMC	3
228	0.0717819	11.2837	MCMC	3
229	0.933122	11.2555	MCMC	3
230	1.22816	11.3625	MCMC	3
231	0.709179	12.1441	MCMC	3
232	1.17304	11.5206	MCMC	3
233	-3.30414	5.03725	MCMC	3
234	1.32755	10.7151	MCMC	3
235	1.20335	10.4506	MCMC	3
236	-0.111377	11.4178	MCMC	3
237	1.11792	10.9415	MCMC	3
238	1.12851	11.5439	MCMC	3
239	1.94216	11.0728	MCMC	3
240	1.59011	10.7592	MCMC	3
241	-5.30103	5.61278	MCMC	4
242	6.00731	1.3087	MCMC	4
243	-2.23568	10.5821	MCMC	4
244	-2.03952	10.5071	MCMC	4
245	0.691723	0.682633	MCMC	4
246	1.64202	4.2625	MCMC	4
247	0.1525	10.0294	MCMC	4
248	5.81732	1.06092	MCMC	4
249	-4.66885	5.33888	MCMC	4
250	-5.42536	5.97028	MCMC	4
251	1.84539	4.3419	MCMC	4
252	-2.17548	10.2983	MCMC	4
253	-0.826348	10.4381	MCMC	4
254	-5.00981	5.02174	MCMC	4
255	-2.54215	10.8678	MCMC	4
256	0.0679249	10.2934	MCMC	4
257	0.365927	1.50629	MCMC	4
258	0.720814	1.31571	MCMC	4
259	-2.45692	10.6909	MCMC	4
260	-5.03152	5.31185	MCMC	4
261	-1.77341	2.8085	MCMC	5
262	-2.22999	2.78532	MCMC	5
263	1.28075	11.7191	MCMC	5
264	2.19631	9.0102	MCMC	5
265	1.96784	8.74412	MCMC	5
266	-4.70079	3.95246	MCMC	5
267	-4.85546	3.4227	MCMC	5
268	-5.06523	3.76215	MCMC	5
269	-2.26755	2.85935	MCMC	5
270	2.02946	9.56003	MCMC	5
271	2.68911	8.97002	MCMC	5
272	-3.47208	4.43113	MCMC	5
273	1.88841	9.52695	MCMC	5
274	1.45277	8.80911	MCMC	5
275	2.37081	9.81849	MCMC	5
276	1.95544	9.76834	MCMC	5
277	2.30713	9.27723	MCMC	5
278	1.92932	8.66336	MCMC	5
279	2.35004	9.33835	MCMC	5
280	1.81494	8.69051	MCMC	5
281	6.57618	-4.18559	TuRBO5	1
282	6.06129	-4.35332	TuRBO5	1
283	6.51336	-5.03843	TuRBO5	1
284	5.72649	-4.99319	TuRBO5	1
285	6.53997	-4.94089	TuRBO5	1
286	5.86402	-5.26316	TuRBO5	1
287	6.28401	-3.93198	TuRBO5	1
288	6.20694	-5.43149	TuRBO5	1
289	6.26689	-5.17683	TuRBO5	1
290	6.76894	-3.42328	TuRBO5	1
291	6.20852	-3.44227	TuRBO5	1
292	6.46791	-3.72064	TuRBO5	1
293	6.00269	-3.55515	TuRBO5	1
294	6.56966	-3.50958	TuRBO5	1
295	5.8453	-3.75472	TuRBO5	1
296	6.33726	-5.89745	TuRBO5	1
297	6.70347	-5.61873	TuRBO5	1
298	6.06742	-5.65612	TuRBO5	1
299	6.78737	-5.46782	TuRBO5	1
300	6.67191	-5.8833	TuRBO5	1
301	0.917475	0.0370557	TuRBO5	2
302	1.43137	1.67872	TuRBO5	2
303	1.78911	0.687349	TuRBO5	2
304	1.38369	1.34958	TuRBO5	2
305	0.935153	0.295012	TuRBO5	2
306	1.27686	0.576705	TuRBO5	2
307	1.60777	0.910056	TuRBO5	2
308	1.65068	0.180359	TuRBO5	2
309	1.5903	1.19007	TuRBO5	2
310	1.97541	1.49128	TuRBO5	2
311	2.16657	0.702143	TuRBO5	2
312	2.22324	1.74745	TuRBO5	2
313	2.07816	0.46215	TuRBO5	2
314	2.03688	1.19079	TuRBO5	2
315	1.10977	0.253873	TuRBO5	2
316	1.50633	1.47167	TuRBO5	2
317	0.913982	0.656186	TuRBO5	2
318	1.25855	-0.210015	TuRBO5	2
319	0.854684	-0.11262	TuRBO5	2
320	2.22127	1.2127	TuRBO5	2
321	5.62306	2.03641	TuRBO5	3
322	5.3371	1.56522	TuRBO5	3
323	5.78289	1.75135	TuRBO5	3
324	5.45385	1.12234	TuRBO5	3
325	6.17772	1.73289	TuRBO5	3
326	2.65585	1.97223	TuRBO5	3
327	2.35993	1.5542	TuRBO5	3
328	5.09789	2.12769	TuRBO5	3
329	4.8728	1.55695	TuRBO5	3
330	2.47561	2.01329	TuRBO5	3
331	5.86104	1.70218	TuRBO5	3
332	5.17763	2.64475	TuRBO5	3
333	4.94398	2.01739	TuRBO5	3
334	2.12011	2.28195	TuRBO5	3
335	1.71597	1.68033	TuRBO5	3
336	5.09526	1.88545	TuRBO5	3
337	4.66871	2.16452	TuRBO5	3
338	1.63001	1.80115	TuRBO5	3
339	5.33258	1.58369	TuRBO5	3
340	2.54265	2.22444	TuRBO5	3
341	5.3449	6.17178	TuRBO5	4
342	-6.27607	5.97022	TuRBO5	4
343	3.6801	5.26009	TuRBO5	4
344	-6.4446	6.13285	TuRBO5	4
345	4.62879	6.3826	TuRBO5	4
346	5.00642	6.3734	TuRBO5	4
347	1.42636	3.44973	TuRBO5	4
348	2.13056	4.00298	TuRBO5	4
349	1.96456	3.78525	TuRBO5	4
350	-5.97237	5.49669	TuRBO5	4
351	-6.00716	5.92611	TuRBO5	4
352	-5.92321	6.28826	TuRBO5	4
353	1.91319	4.03174	TuRBO5	4
354	1.97698	3.35452	TuRBO5	4
355	2.21358	3.60758	TuRBO5	4
356	-6.54941	5.55199	TuRBO5	4
357	1.81645	3.65355	TuRBO5	4
358	5.10124	6.08852	TuRBO5	4
359	-6.20995	5.56944	TuRBO5	4
360	4.84942	6.43189	TuRBO5	4
361	-1.92804	0.803642	TuRBO5	5
362	4.14673	2.83734	TuRBO5	5
363	-1.41312	0.47862	TuRBO5	5
364	0.125523	1.5327	TuRBO5	5
365	-2.07018	0.270256	TuRBO5	5
366	-1.32529	0.674822	TuRBO5	5
367	-1.50486	1.14548	TuRBO5	5
368	4.4592	3.0928	TuRBO5	5
369	4.2872	2.72071	TuRBO5	5
370	-1.67426	1.01206	TuRBO5	5
371	-1.34044	0.795746	TuRBO5	5
372	-1.68599	0.27381	TuRBO5	5
373	-1.02089	0.933634	TuRBO5	5
374	-1.60447	0.0848738	TuRBO5	5
375	0.157499	1.41925	TuRBO5	5
376	-2.09632	0.700231	TuRBO5	5
377	-1.44888	0.817045	TuRBO5	5
378	-2.22261	0.454855	TuRBO5	5
379	-0.995926	0.319557	TuRBO5	5
380	0.734069	2.10437	TuRBO5	5

## Sheet: f
Number of iterations	Smearing
0	0.0970931
1	0.110882
2	0.130715
3	0.127924
4	0.122194
5	0.156034

## Sheet: g
1st iteration	2nd iteration	3rd iteration	Native	GD	MCMC
0.18728	0.57256	0.75416	0.70053	0.09334	0.61335
0.22306	0.66626	0.78315	0.70053	0.73884	0.78376
0.29239	0.92661	0.93649	0.70053	0.67691	0.60169
0.16799	0.64142	0.69172	0.72953	0.50579	0.66506
0.50134	0.70701	0.79542	0.72953	0.48258	0.63958
0.15725	0.70971	0.70971	0.72953	0.6508	0.33676
0.24943	0.82262	0.88426	0.74613	0.72765	0.79557
0.28809	0.77165	0.85528	0.74613	0.59662	0.66759
0	0.80322	0.81982	0.74613	0.79655	0.53296
0	0.59019	0.73812	0.76316	0.64507	0.4303
0.59804	0.59804	0.74696	0.76316	0.54473	0.51413
0.31826	0.64155	0.71196	0.76316	0.26428	0.26834
0.38037	0.69672	0.7838	0.71259	0.54348	0.32223
0	0.60204	0.65293	0.71259	0.08503	0.15057
0.3548	0.60359	0.70536	0.71259	0.56028	0.78993
0.26252	0.84757	0.91606	0.63162	0.75727	0.83107
0.35139	0.79904	0.84587	0.63162	0.67806	0.69207
0.34935	0.75763	0.87722	0.63162	0.70957	0.77823
0.26765	0.72114	0.89401	0.77747	0.47665	0.53888
0.65016	0.76181	0.86327	0.77747	0.6552	0.78631
0.52731	0.86518	0.88563	0.77747	0.4898	0.6797
0.36386	0.70147	0.75855	0.75146	0.41023	0.61809
0.19547	0.7031	0.82953	0.75146	0.57181	0.72996
0.40497	0.65625	0.77826	0.75146	0.60473	0.53853
0.25777	0.5007	0.56782	0.72269	0.54311	0.57315
0.07531	0.47321	0.56826	0.72269	0.54347	0.54603
0	0.58949	0.64699	0.72269	0.47606	0.4881
0.24361	0.5641	0.8339	0.72577	0.73408	0.7638
0.36473	0.68185	0.6678	0.72577	0.59775	0.53368
0.23602	0.56137	0.79981	0.72577	0.57166	0.78892
0.25004	0.67036	0.67036	0.80467	0.29945	0.54664
0.20161	0.51033	0.54194	0.80467	0.29192	0.40151
0.27256	0.51772	0.61731	0.80467	0.58512	0.31648
0	0.61513	0.82508	0.74931	0.71264	0.78711
0	0.65956	0.80346	0.74931	0.61087	0.72192
0.33412	0.65367	0.85206	0.74931	0.82996	0.70688
0.13573	0.69405	0.77875	0.80436	0.33756	0.65531
0.23716	0.77604	0.70129	0.80436	0.61358	0.63551
0.13556	0.60969	0.77604	0.80436	0.87953	0.82259
0.48957	0.58577	0.65657	0.6474	0.53529	0.55382
0.25498	0.65584	0.58711	0.6474	0.56166	0.39348
		0.73073	0.6474	0.59474	0.54984
